# Supplementary material for: Proteome-wide landscape of solubility limits in a bacterial cell
Source: Sci Rep. 2022 Apr 21;12:6547. doi: 10.1038/s41598-022-10427-1 (PMC9023497; doi:10.1038/s41598-022-10427-1)
Supplement: Supplementary file 2 — Supplementary Information 2. [file 41598_2022_10427_MOESM2_ESM.xlsx]

## Sheet: TableS1_2
JW	Blattner.ID	Fluorescence.phenotype	Normalized.cell.count..Dark.aggregate.	Normalized.cell.count..Soluble.	Normalized.cell.count..Fluorescent..aggregate.	Cell.count..Dark.aggregate.	Cell.count..Soluble.	Cell.count..Fluorescent.aggregate.
JW0001	b0002	Fluorescent foci	0.0345231	0.0778233	0.887654	59	133	1517
JW0002	b0003	Fluorescent foci	0.0878294	0.207026	0.705144	70	165	562
JW0003	b0004	Fluorescent foci	0.0296774	0.367742	0.602581	46	570	934
JW0005	b0006	Fluorescent foci	0.142681	0.0479705	0.809348	116	39	658
JW0007	b0008	Diffuse fluorescent	0.00609013	0.847747	0.146163	5	696	120
JW0008	b0009	Diffuse fluorescent	0.12586	0.803301	0.0708391	183	1168	103
JW0010	b0011	Fluorescent foci	0.0225443	0.0660225	0.911433	14	41	566
JW0013	b0014	NA	0.0929309	0.473392	0.433678	117	596	546
JW0014	b0015	Fluorescent foci	0.0684411	0.189163	0.742395	72	199	781
JW0019	b0020	Fluorescent foci	0.0204886	0.300236	0.679275	26	381	862
JW0022	b0023	Diffuse fluorescent	0.0155678	0.897436	0.0869963	17	980	95
JW0023	b0025	Diffuse fluorescent	0.0174274	0.918672	0.0639004	21	1107	77
JW0024	b0026	Fluorescent foci	0.039924	0.173954	0.786122	42	183	827
JW0026	b0028	Diffuse fluorescent	0.0398959	0.817866	0.142238	46	943	164
JW0027	b0029	Fluorescent foci	0.0515548	0.0548282	0.893617	63	67	1092
JW0028	b0030	NA	0.224719	0.398366	0.376915	220	390	369
JW0029	b0031	Fluorescent foci	0.0290698	0.237403	0.733527	30	245	757
JW0030	b0032	Diffuse fluorescent	0.0340909	0.614583	0.351326	36	649	371
JW0031	b0033	Fluorescent foci	0.022082	0.127234	0.850683	21	121	809
JW0033	b0034	Diffuse fluorescent	0.0263636	0.683636	0.29	29	752	319
JW5004	b0035	Fluorescent foci	0.0692588	0.0413123	0.889429	57	34	732
JW0035	b0036	Diffuse fluorescent	0.0319607	0.851875	0.116165	52	1386	189
JW0036	b0037	Fluorescent foci	0.01	0.349	0.641	10	349	641
JW0037	b0038	Diffuse fluorescent	0.0210526	0.829825	0.149123	24	946	170
JW0038	b0039	Fluorescent foci	0.0188062	0.0400654	0.941128	23	49	1151
JW0040	b0041	Diffuse fluorescent	0.105906	0.639511	0.254582	52	314	125
JW0041	b0042	Fluorescent foci	0.114824	0.0454156	0.83976	134	53	980
JW0043	b0044	Dark	0.900362	0.0706522	0.0289855	994	78	32
JW0045	b0046	Fluorescent foci	0.072478	0.373164	0.554358	74	381	566
JW0047	b0048	Diffuse fluorescent	0.0538348	0.871681	0.0744838	73	1182	101
JW0048	b0049	Fluorescent foci	0.0857354	0.0413895	0.872875	116	56	1181
JW0049	b0050	Fluorescent foci	0.0901213	0.0710572	0.838821	104	82	968
JW0050	b0051	Diffuse fluorescent	0.0161002	0.844365	0.139535	9	472	78
JW0051	b0052	Diffuse fluorescent	0.0385701	0.592662	0.368768	41	630	392
JW0057	b0058	Fluorescent foci	0.052583	0.0931734	0.854244	57	101	926
JW0058	b0059	Fluorescent foci	0.0513552	0.154066	0.794579	36	108	557
JW0059	b0060	Fluorescent foci	0.268783	0.151323	0.579894	254	143	548
JW0060	b0061	Fluorescent foci	0.0159604	0.102917	0.881123	29	187	1601
JW0061	b0062	Fluorescent foci	0.0799574	0.0447761	0.875267	75	42	821
JW0062	b0063	Diffuse fluorescent	0.123201	0.681655	0.195144	137	758	217
JW0063	b0064	Fluorescent foci	0.011988	0.0519481	0.936064	12	52	937
JW0065	b0066	Fluorescent foci	0.105523	0.0345168	0.859961	107	35	872
JW0068	b0069	Diffuse fluorescent	0.0440487	0.597001	0.35895	47	637	383
JW0070	b0071	Diffuse fluorescent	0.00356718	0.853746	0.142687	3	718	120
JW0071	b0072	Fluorescent foci	0.079334	0.101861	0.818805	81	104	836
JW5807	b0073	NA	0.0254042	0.496536	0.47806	11	215	207
JW0073	b0074	Fluorescent foci	0.121154	0.236538	0.642308	126	246	668
JW0074	b0075	NA	0.419038	0.334642	0.24632	427	341	251
JW0075	b0076	NA	0.0582133	0.495677	0.44611	101	860	774
JW0076	b0077	Diffuse fluorescent	0.0654378	0.670046	0.264516	71	727	287
JW0077	b0078	Fluorescent foci	0.024447	0.159488	0.816065	21	137	701
JW0078	b0080	Fluorescent foci	0.00657895	0.421053	0.572368	7	448	609
JW0079	b0081	Diffuse fluorescent	0.0333333	0.727778	0.238889	12	262	86
JW0080	b0082	Diffuse fluorescent	0.159631	0.534301	0.306069	121	405	232
JW0083	b0085	NA	0.0851819	0.423248	0.491571	96	477	554
JW0084	b0086	Fluorescent foci	0.0127953	0.308071	0.679134	13	313	690
JW0086	b0088	Diffuse fluorescent	0.00327869	0.920219	0.0765027	3	842	70
JW0089	b0091	Fluorescent foci	0.0790464	0.0175659	0.903388	63	14	720
JW0090	b0092	Diffuse fluorescent	0.219951	0.641864	0.138185	269	785	169
JW0092	b0094	Diffuse fluorescent	0.0480349	0.842795	0.10917	22	386	50
JW0093	b0095	Diffuse fluorescent	0.0613497	0.828221	0.110429	10	135	18
JW0094	b0096	Dark	0.599341	0.0263447	0.374314	546	24	341
JW0096	b0098	Diffuse fluorescent	0.023988	0.863568	0.112444	16	576	75
JW0097	b0099	Diffuse fluorescent	0.0102612	0.867537	0.122201	11	930	131
JW5008	b0101	Diffuse fluorescent	0.0442043	0.938114	0.0176817	45	955	18
JW0099	b0102	Dark	0.744401	0.0316206	0.223979	565	24	170
JW0100	b0103	Diffuse fluorescent	0.0133333	0.792222	0.194444	12	713	175
JW0101	b0104	Diffuse fluorescent	0.0296296	0.746032	0.224339	28	705	212
JW0103	b0107	Fluorescent foci	0.13142	0.0196375	0.848943	87	13	562
JW0105	b0109	Diffuse fluorescent	0.015928	0.932133	0.0519391	23	1346	75
JW0106	b0110	Fluorescent foci	0.192308	0.0989011	0.708791	140	72	516
JW0109	b0113	Diffuse fluorescent	0.0432526	0.679931	0.276817	25	393	160
JW0110	b0114	NA	0.094186	0.448837	0.456977	81	386	393
JW0111	b0115	Diffuse fluorescent	0.0246914	0.87037	0.104938	20	705	85
JW0112	b0116	Fluorescent foci	0.00705467	0.462963	0.529982	8	525	601
JW0114	b0118	Diffuse fluorescent	0.0105263	0.877632	0.111842	8	667	85
JW0115	b0119	Diffuse fluorescent	0.0440181	0.511287	0.444695	39	453	394
JW0116	b0120	Diffuse fluorescent	0.0224404	0.593268	0.384292	16	423	274
JW0117	b0121	Fluorescent foci	0.0113452	0.141005	0.84765	7	87	523
JW5009	b0125	Diffuse fluorescent	0.0603272	0.722904	0.216769	59	707	212
JW0122	b0126	Dark	0.944444	0.00591017	0.0496454	799	5	42
JW0123	b0127	Fluorescent foci	0.0343681	0.116408	0.849224	31	105	766
JW0125	b0129	Fluorescent foci	0.0353982	0.0935525	0.871049	28	74	689
JW0127	b0131	Fluorescent foci	0.0335917	0.0788114	0.887597	26	61	687
JW5010	b0132	Fluorescent foci	0.0437158	0.128415	0.827869	48	141	909
JW0129	b0133	Fluorescent foci	0.0149254	0.456053	0.529022	9	275	319
JW0130	b0134	Fluorescent foci	0.114086	0.0908033	0.795111	98	78	683
JW0138	b0142	Fluorescent foci	0.0494753	0.118441	0.832084	33	79	555
JW5808	b0143	Fluorescent foci	0.159091	0.141608	0.699301	91	81	400
JW0141	b0145	Diffuse fluorescent	0.003517	0.968347	0.028136	3	826	24
JW0142	b0146	NA	0.279253	0.491744	0.229002	389	685	319
JW5011	b0147	Dark	0.995962	0	0.00403769	740	0	3
JW0144	b0148	Fluorescent foci	0.0381304	0.184502	0.777368	31	150	632
JW0147	b0151	Diffuse fluorescent	0.0560345	0.706897	0.237069	39	492	165
JW0150	b0154	Diffuse fluorescent	0.00859107	0.910653	0.080756	5	530	47
JW0152	b0156	Diffuse fluorescent	0.010574	0.892749	0.0966767	7	591	64
JW0155	b0159	Diffuse fluorescent	0.0134378	0.629339	0.357223	12	562	319
JW0156	b0160	Fluorescent foci	0.076412	0.212625	0.710963	69	192	642
JW5013	b0162	Fluorescent foci	0.0458365	0.0168067	0.937357	60	22	1227
JW0159	b0163	Fluorescent foci	0.0392465	0.0706436	0.89011	25	45	567
JW0161	b0166	Diffuse fluorescent	0.0223343	0.549712	0.427954	31	763	594
JW0162	b0167	Diffuse fluorescent	0.0356688	0.705732	0.258599	28	554	203
JW0163	b0168	Dark	0.985256	0.00867303	0.00607112	1136	10	7
JW0164	b0169	NA	0.457393	0.404762	0.137845	365	323	110
JW0165	b0170	Diffuse fluorescent	0.00465839	0.967391	0.0279503	3	623	18
JW0166	b0171	Fluorescent foci	0.0497981	0.0242261	0.925976	37	18	688
JW0167	b0172	Diffuse fluorescent	0.0166482	0.916759	0.0665927	15	826	60
JW0168	b0173	Fluorescent foci	0.0453858	0.282148	0.672466	60	373	889
JW0169	b0174	Diffuse fluorescent	0.0201238	0.837461	0.142415	13	541	92
JW0174	b0179	Fluorescent foci	0.0335463	0.0495208	0.916933	21	31	574
JW0175	b0180	Fluorescent foci	0.0241187	0.0371058	0.938776	13	20	506
JW0176	b0181	Fluorescent foci	0.0844444	0.0785185	0.837037	57	53	565
JW0177	b0182	Diffuse fluorescent	0.0156438	0.943442	0.0409146	13	784	34
JW0178	b0183	Fluorescent foci	0.0461923	0.429463	0.524345	37	344	420
JW0179	b0184	Fluorescent foci	0.0877193	0.0779727	0.834308	45	40	428
JW0180	b0185	Fluorescent foci	0.03156	0.299369	0.669071	35	332	742
JW0181	b0186	Fluorescent foci	0.206287	0.156189	0.637525	210	159	649
JW0182	b0187	Diffuse fluorescent	0.00213675	0.764245	0.233618	3	1073	328
JW0183	b0188	Fluorescent foci	0.00677201	0.112867	0.880361	9	150	1170
JW0184	b0189	Fluorescent foci	0.00985222	0.206076	0.784072	12	251	955
JW0186	b0190	Fluorescent foci	0.00277521	0.457909	0.539315	3	495	583
JW0187	b0191	NA	0.0573099	0.478363	0.464327	49	409	397
JW0190	b0194	Fluorescent foci	0.227414	0.219107	0.553479	219	211	533
JW0191	b0195	Diffuse fluorescent	0.0745527	0.729622	0.195825	75	734	197
JW0195	b0199	Fluorescent foci	0.125899	0.0263789	0.847722	105	22	707
JW0196	b0200	Diffuse fluorescent	0.00990099	0.845297	0.144802	8	683	117
JW0197	b0207	Fluorescent foci	0.0182208	0.115756	0.866024	17	108	808
JW0198	b0208	Fluorescent foci	0.0237288	0.185311	0.79096	21	164	700
JW5017	b0209	Fluorescent foci	0.0958904	0.0273973	0.876712	21	6	192
JW0200	b0210	Fluorescent foci	0.473846	0.0102564	0.515897	462	10	503
JW0202	b0212	Diffuse fluorescent	0.0173585	0.842264	0.140377	23	1116	186
JW0203	b0213	Fluorescent foci	0.0634038	0.157953	0.778643	57	142	700
JW0204	b0214	Diffuse fluorescent	0.0619883	0.778947	0.159064	53	666	136
JW0205	b0215	Fluorescent foci	0.13885	0.0238429	0.837307	99	17	597
JW5019	b0219	Fluorescent foci	0.0285714	0.428571	0.542857	15	225	285
JW0212	b0222	Fluorescent foci	0.0284775	0.0668127	0.90471	26	61	826
JW0213	b0223	Fluorescent foci	0.236123	0.0317181	0.732159	268	36	831
JW0215	b0225	Fluorescent foci	0.29321	0.0555556	0.651235	285	54	633
JW0216	b0226	Diffuse fluorescent	0.0114778	0.908178	0.0803443	8	633	56
JW0218	b0228	Fluorescent foci	0.110475	0.0114566	0.878069	135	14	1073
JW5812	b0230	Diffuse fluorescent	0.0319635	0.625571	0.342466	14	274	150
JW0221	b0231	Fluorescent foci	0.211708	0.146752	0.64154	264	183	800
JW0222	b0232	Diffuse fluorescent	0.131579	0.655263	0.213158	100	498	162
JW0223	b0233	Dark	0.551242	0.00698758	0.44177	710	9	569
JW0224	b0234	Diffuse fluorescent	0.018595	0.934573	0.046832	27	1357	68
JW0225	b0235	Fluorescent foci	0.100811	0.195249	0.70394	174	337	1215
JW0226	b0236	Dark	0.999247	0	0.000753012	1327	0	1
JW0227	b0237	Diffuse fluorescent	0.0220868	0.93374	0.0441736	29	1226	58
JW0228	b0238	Dark	0.808423	0.150289	0.0412882	979	182	50
JW0229	b0239	Fluorescent foci	0.094697	0.0921717	0.813131	75	73	644
JW0230	b0240	Diffuse fluorescent	0.00652985	0.758396	0.235075	7	813	252
JW0232	b0242	Fluorescent foci	0.0345489	0.0547025	0.910749	36	57	949
JW0233	b0243	Fluorescent foci	0.0447518	0.0252238	0.930024	55	31	1143
JW0234	b0245	Diffuse fluorescent	0.0548068	0.518419	0.426774	61	577	475
JW0235	b0246	Dark	0.9947	0	0.00530035	1126	0	6
JW0236	b0247	Fluorescent foci	0.108388	0.0179076	0.873704	115	19	927
JW5022	b0248	Diffuse fluorescent	0.0718492	0.786808	0.141343	61	668	120
JW5023	b0249	Diffuse fluorescent	0.00615902	0.947928	0.0459127	11	1693	82
JW0240	b0251	Dark	0.688568	0.042707	0.268725	1048	65	409
JW0242	b0252	Dark	0.999153	0	0.000847458	1179	0	1
JW0243	b0253	Fluorescent foci	0.186207	0.0131034	0.80069	270	19	1161
JW0244	b0254	Fluorescent foci	0.108747	0.172577	0.718676	138	219	912
JW5813	b0258	Dark	0.997429	0	0.00257069	776	0	2
JW0254	b0262	Fluorescent foci	0.0469484	0.149296	0.803756	50	159	856
JW0259	b0266	Dark	0.978317	0.00260191	0.0190807	1128	3	22
JW0260	b0267	Dark	0.974914	0	0.0250855	855	0	22
JW0261	b0268	Fluorescent foci	0.0561883	0.0493546	0.894457	74	65	1178
JW0262	b0269	Fluorescent foci	0.0735849	0.139623	0.786792	39	74	417
JW0264	b0271	Fluorescent foci	0.0348692	0.0585305	0.9066	28	47	728
JW0265	b0272	Diffuse fluorescent	0.0303624	0.756121	0.213516	31	772	218
JW0266	b0273	Fluorescent foci	0.105597	0.211721	0.682682	200	401	1293
JW0270	b0276	Dark	0.570342	0.292776	0.136882	450	231	108
JW0271	b0277	Diffuse fluorescent	0.0546559	0.809717	0.135628	27	400	67
JW0272	b0278	Fluorescent foci	0.045045	0.0972973	0.857658	25	54	476
JW0274	b0280	Dark	0.997126	0	0.00287356	694	0	2
JW0275	b0281	Fluorescent foci	0.409357	0.0865497	0.504094	350	74	431
JW0277	b0283	Fluorescent foci	0.213842	0.025732	0.760426	241	29	857
JW0280	b0286	Diffuse fluorescent	0.114554	0.713615	0.171831	122	760	183
JW0284	b0290	Dark	0.984526	0	0.0154739	509	0	8
JW5031	b0294	Dark	0.778511	0.0414703	0.180019	826	44	191
JW5033	b0295	Diffuse fluorescent	0.0226244	0.83371	0.143665	20	737	127
JW5035	b0296	Diffuse fluorescent	0.0169972	0.847025	0.135977	12	598	96
JW5037	b0300	Fluorescent foci	0.127049	0.0478142	0.825137	93	35	604
JW5040	b0304	Fluorescent foci	0.076251	0.126291	0.797458	96	159	1004
JW0298	b0305	Fluorescent foci	0.0502463	0.442365	0.507389	51	449	515
JW5041	b0306	Fluorescent foci	0.418539	0.0758427	0.505618	149	27	180
JW5042	b0308	Fluorescent foci	0.297264	0.0634328	0.639303	239	51	514
JW0303	b0311	Fluorescent foci	0.0472973	0.0222008	0.930502	49	23	964
JW0304	b0312	Fluorescent foci	0.035503	0.0579882	0.906509	30	49	766
JW0305	b0313	Diffuse fluorescent	0.0254154	0.560117	0.414467	26	573	424
JW0307	b0315	Diffuse fluorescent	0.0201699	0.776008	0.203822	19	731	192
JW0308	b0316	Fluorescent foci	0.132565	0.0158501	0.851585	92	11	591
JW0310	b0318	Fluorescent foci	0.0785388	0.0365297	0.884932	86	40	969
JW0311	b0319	Fluorescent foci	0.161783	0.0305732	0.807643	127	24	634
JW0312	b0320	Fluorescent foci	0.101531	0.0402723	0.858196	179	71	1513
JW0313	b0321	Fluorescent foci	0.100683	0.0580205	0.841297	118	68	986
JW0315	b0323	Fluorescent foci	0.0176211	0.189427	0.792952	8	86	360
JW0317	b0325	Diffuse fluorescent	0.109687	0.618234	0.27208	77	434	191
JW0318	b0326	Dark	0.850178	0.00118906	0.148633	715	1	125
JW5044	b0327	Fluorescent foci	0.309353	0.0230216	0.667626	215	16	464
JW0322	b0330	Fluorescent foci	0.0293427	0.084507	0.88615	25	72	755
JW0323	b0331	Fluorescent foci	0.0415973	0.449251	0.509151	25	270	306
JW0324	b0333	Fluorescent foci	0.0678466	0.020649	0.911504	46	14	618
JW0325	b0334	Fluorescent foci	0.357314	0.0039968	0.638689	447	5	799
JW0326	b0335	Dark	0.862745	0.00245098	0.134804	704	2	110
JW0328	b0337	Fluorescent foci	0.0312204	0.0312204	0.937559	33	33	991
JW0330	b0339	Fluorescent foci	0.1056	0.0192	0.8752	66	12	547
JW0331	b0340	Fluorescent foci	0.167513	0.00507614	0.827411	66	2	326
JW0333	b0342	NA	0.143058	0.384292	0.472651	102	274	337
JW0335	b0344	Fluorescent foci	0.0772532	0.00600858	0.916738	90	7	1068
JW0336	b0345	Fluorescent foci	0.0969828	0.318966	0.584052	90	296	542
JW0337	b0346	Fluorescent foci	0.0178394	0.199207	0.782953	18	201	790
JW0338	b0347	Fluorescent foci	0.0779727	0.0233918	0.898635	40	12	461
JW0339	b0348	Fluorescent foci	0.0417335	0.365971	0.592295	26	228	369
JW0340	b0349	Fluorescent foci	0.241935	0.00537634	0.752688	135	3	420
JW0341	b0350	Fluorescent foci	0.046046	0.153153	0.800801	46	153	800
JW0342	b0351	Fluorescent foci	0.0694444	0.280754	0.649802	70	283	655
JW0343	b0352	Dark	0.603464	0.00638104	0.390155	662	7	428
JW0345	b0354	Diffuse fluorescent	0.0434783	0.818841	0.137681	24	452	76
JW0346	b0355	Fluorescent foci	0.111888	0.0157343	0.872378	64	9	499
JW0347	b0356	Fluorescent foci	0.139241	0.0683544	0.792405	55	27	313
JW0348	b0357	Fluorescent foci	0.0812854	0.0170132	0.901701	43	9	477
JW0356	b0364	Fluorescent foci	0.0502959	0.116864	0.83284	34	79	563
JW0358	b0366	Fluorescent foci	0.0951705	0.0184659	0.886364	67	13	624
JW0360	b0368	Fluorescent foci	0.0651801	0.0874786	0.847341	38	51	494
JW0361	b0369	Fluorescent foci	0.34087	0.00347826	0.655652	196	2	377
JW0366	b0375	Fluorescent foci	0.281209	0.0262812	0.69251	214	20	527
JW0372	b0381	Diffuse fluorescent	0.0148331	0.859085	0.126082	12	695	102
JW0373	b0382	NA	0.329073	0.361022	0.309904	206	226	194
JW0377	b0386	Fluorescent foci	0.03625	0.1275	0.83625	29	102	669
JW0378	b0387	Diffuse fluorescent	0.0591133	0.844007	0.0968801	36	514	59
JW0379	b0388	Diffuse fluorescent	0.0248668	0.831261	0.143872	14	468	81
JW0380	b0389	Diffuse fluorescent	0.023374	0.92378	0.0528455	23	909	52
JW0381	b0390	Diffuse fluorescent	0.178506	0.71949	0.102004	98	395	56
JW0382	b0391	Diffuse fluorescent	0.035461	0.560284	0.404255	20	316	228
JW0383	b0392	Diffuse fluorescent	0.0210896	0.917399	0.0615114	12	522	35
JW0384	b0393	Diffuse fluorescent	0.128852	0.565826	0.305322	46	202	109
JW0385	b0394	Dark	0.501629	0.00651466	0.491857	154	2	151
JW0387	b0397	Dark	0.990783	0.00921659	0	215	2	0
JW0388	b0398	Fluorescent foci	0.0860806	0.014652	0.899267	47	8	491
JW0389	b0399	Diffuse fluorescent	0.0265849	0.666667	0.306748	13	326	150
JW0393	b0403	Fluorescent foci	0.0844156	0.100649	0.814935	26	31	251
JW0394	b0404	Fluorescent foci	0.0877944	0.0235546	0.888651	41	11	415
JW0395	b0405	Diffuse fluorescent	0.13278	0.728216	0.139004	64	351	67
JW0396	b0406	Dark	0.996622	0	0.00337838	295	0	1
JW0400	b0410	Dark	0.975904	0.00328587	0.0208105	891	3	19
JW0403	b0413	Fluorescent foci	0.0546022	0.288612	0.656786	35	185	421
JW0404	b0414	Fluorescent foci	0.0791367	0.0503597	0.870504	44	28	484
JW0405	b0415	Dark	0.923894	0.060177	0.0159292	522	34	9
JW0406	b0416	Diffuse fluorescent	0.179128	0.713396	0.107477	115	458	69
JW0407	b0417	NA	0.0358306	0.490228	0.473941	22	301	291
JW0409	b0419	Fluorescent foci	0.217852	0.134644	0.647504	144	89	428
JW0410	b0420	Fluorescent foci	0.0391645	0.234987	0.725849	30	180	556
JW0412	b0422	Diffuse fluorescent	0.148248	0.750225	0.101527	165	835	113
JW0413	b0423	Fluorescent foci	0.0292887	0.364854	0.605858	35	436	724
JW5057	b0424	Fluorescent foci	0.0498938	0.238854	0.711253	47	225	670
JW0415	b0425	Diffuse fluorescent	0	0.979636	0.0203644	0	914	19
JW5058	b0426	Diffuse fluorescent	0.0147275	0.756259	0.229013	20	1027	311
JW5060	b0435	Diffuse fluorescent	0.0133983	0.947625	0.0389769	11	778	32
JW0426	b0436	Diffuse fluorescent	0.0634921	0.828198	0.10831	68	887	116
JW0427	b0437	Fluorescent foci	0.138085	0.0178174	0.844098	124	16	758
JW0428	b0438	Fluorescent foci	0.0308924	0.0446224	0.924485	27	39	808
JW0429	b0439	NA	0.489039	0.0758853	0.435076	290	45	258
JW0430	b0440	Diffuse fluorescent	0.0819502	0.845436	0.0726141	79	815	70
JW0433	b0443	Dark	0.970424	0.00159872	0.0279776	1214	2	35
JW0434	b0444	Diffuse fluorescent	0.219224	0.50253	0.278246	260	596	330
JW0435	b0445	Fluorescent foci	0.213748	0.0047081	0.781544	227	5	830
JW0436	b0446	Fluorescent foci	0.390588	0.00705882	0.602353	332	6	512
JW0437	b0447	Fluorescent foci	0.0413043	0.1	0.858696	19	46	395
JW0440	b0450	Fluorescent foci	0.284141	0.0187225	0.697137	258	17	633
JW0442	b0452	Fluorescent foci	0.356436	0.124092	0.519472	540	188	787
JW0444	b0454	Diffuse fluorescent	0.0360777	0.851989	0.111933	39	921	121
JW0445	b0456	Diffuse fluorescent	0.200405	0.673077	0.126518	198	665	125
JW0448	b0459	Diffuse fluorescent	0.166425	0.620839	0.212735	115	429	147
JW0449	b0460	Diffuse fluorescent	0.0343137	0.795752	0.169935	21	487	104
JW0450	b0461	NA	0.463987	0.251256	0.284757	554	300	340
JW0453	b0464	Fluorescent foci	0.0888078	0.10219	0.809002	73	84	665
JW0455	b0466	Fluorescent foci	0.109375	0.112216	0.778409	77	79	548
JW0456	b0467	Diffuse fluorescent	0.0723861	0.75067	0.176944	54	560	132
JW0458	b0469	Diffuse fluorescent	0.0543024	0.786967	0.15873	65	942	190
JW0459	b0470	Diffuse fluorescent	0.180662	0.684478	0.13486	142	538	106
JW0460	b0471	Diffuse fluorescent	0.143013	0.552402	0.304585	131	506	279
JW0461	b0472	Diffuse fluorescent	0.0445931	0.586399	0.369008	40	526	331
JW0462	b0473	Fluorescent foci	0.0960496	0.259489	0.644462	124	335	832
JW0463	b0474	Diffuse fluorescent	0.0458115	0.802356	0.151832	35	613	116
JW0464	b0475	NA	0.187605	0.477387	0.335008	112	285	200
JW0465	b0476	Diffuse fluorescent	0.228898	0.559371	0.211731	160	391	148
JW0466	b0477	Diffuse fluorescent	0.221154	0.602273	0.176573	253	689	202
JW0470	b0481	Diffuse fluorescent	0.14095	0.789318	0.0697329	95	532	47
JW0471	b0482	NA	0.391097	0.282989	0.325914	246	178	205
JW0472	b0483	Diffuse fluorescent	0.0272727	0.813636	0.159091	12	358	70
JW0474	b0485	Fluorescent foci	0.162912	0.259099	0.57799	188	299	667
JW0476	b0487	NA	0.148566	0.419635	0.431798	171	483	497
JW0479	b0490	Dark	0.741758	0.192308	0.0659341	540	140	48
JW5067	b0492	Diffuse fluorescent	0.00905797	0.968297	0.0226449	10	1069	25
JW0482	b0493	Diffuse fluorescent	0.209302	0.625793	0.164905	198	592	156
JW0484	b0495	Diffuse fluorescent	0.0473047	0.613861	0.338834	43	558	308
JW0486	b0497	Dark	0.55791	0.324859	0.117232	395	230	83
JW0488	b0499	NA	0.216882	0.47714	0.305979	185	407	261
JW0491	b0503	Fluorescent foci	0.205749	0.214826	0.579425	136	142	383
JW0492	b0504	Dark	0.833658	0.00680934	0.159533	857	7	164
JW0493	b0505	Diffuse fluorescent	0.0670641	0.511177	0.421759	45	343	283
JW0494	b0506	Fluorescent foci	0.0597964	0.104326	0.835878	47	82	657
JW0495	b0507	Dark	0.695082	0.00327869	0.301639	424	2	184
JW0496	b0508	Fluorescent foci	0.181911	0.134146	0.683943	179	132	673
JW0497	b0509	Fluorescent foci	0.0208562	0.16685	0.812294	19	152	740
JW0500	b0512	Fluorescent foci	0.107547	0.0132075	0.879245	114	14	932
JW0502	b0514	Fluorescent foci	0.0529279	0.137387	0.809685	47	122	719
JW0503	b0515	Dark	0.553861	0.0085796	0.43756	581	9	459
JW0504	b0516	Dark	0.641089	0.00618812	0.352723	518	5	285
JW0505	b0517	Fluorescent foci	0.135079	0.0450262	0.819895	129	43	783
JW0509	b0520	Fluorescent foci	0.27792	0.028133	0.693947	326	33	814
JW0510	b0521	Fluorescent foci	0.0756376	0.0105541	0.913808	86	12	1039
JW0511	b0522	Diffuse fluorescent	0.0434012	0.843224	0.113375	49	952	128
JW0512	b0523	Dark	0.99867	0	0.00132979	751	0	1
JW0513	b0524	Dark	0.783784	0.0936937	0.122523	870	104	136
JW0514	b0525	Diffuse fluorescent	0.0871849	0.755252	0.157563	83	719	150
JW0515	b0526	Fluorescent foci	0.0208605	0.318123	0.661017	16	244	507
JW5070	b0528	Diffuse fluorescent	0.0118644	0.879661	0.108475	7	519	64
JW0518	b0529	Fluorescent foci	0.12296	0.205658	0.671382	113	189	617
JW5071	b0533	Fluorescent foci	0.160539	0.0257353	0.813725	131	21	664
JW5073	b0535	Fluorescent foci	0.101	0.062	0.837	101	62	837
JW0525	b0537	Fluorescent foci	0.10198	0.29604	0.60198	103	299	608
JW0526	b0539	Dark	0.75283	0.00188679	0.245283	798	2	260
JW0530	b0542	Dark	0.504487	0.224327	0.271186	506	225	272
JW0534	b0546	Diffuse fluorescent	0.211873	0.520983	0.267144	207	509	261
JW0535	b0547	Fluorescent foci	0.206569	0.0985307	0.694901	239	114	804
JW0536	b0548	Diffuse fluorescent	0.203988	0.626534	0.169479	266	817	221
JW0537	b0549	Diffuse fluorescent	0.0490857	0.806545	0.14437	51	838	150
JW0538	b0550	Diffuse fluorescent	0.125741	0.557533	0.316726	106	470	267
JW0539	b0551	Fluorescent foci	0.023399	0.264778	0.711823	19	215	578
JW5081	b0558	Fluorescent foci	0.163934	0.113388	0.722678	120	83	529
JW0548	b0559	Fluorescent foci	0.0381944	0.221065	0.740741	33	191	640
JW0549	b0560	Fluorescent foci	0.174556	0.0295858	0.795858	236	40	1076
JW5815	b0561	Fluorescent foci	0.294809	0.0372184	0.667973	301	38	682
JW0551	b0562	Dark	0.950382	0.0229008	0.0267176	498	12	14
JW0552	b0563	Fluorescent foci	0.127962	0.0201422	0.851896	108	17	719
JW0553	b0564	Diffuse fluorescent	0.0788623	0.67033	0.250808	122	1037	388
JW0555	b0566	Dark	0.959044	0.00113766	0.039818	843	1	35
JW0560	b0571	Fluorescent foci	0.0131435	0.156627	0.83023	12	143	758
JW0567	b0578	Fluorescent foci	0.200787	0.181102	0.61811	204	184	628
JW5083	b0579	Diffuse fluorescent	0.0136411	0.856243	0.130115	13	816	124
JW0570	b0581	Fluorescent foci	0.1321	0.0171731	0.850727	100	13	644
JW0576	b0585	Fluorescent foci	0.3138	0.00378072	0.68242	166	2	361
JW0578	b0586	Fluorescent foci	0.0390879	0.0504886	0.910423	24	31	559
JW0580	b0588	Fluorescent foci	0.0508475	0.1	0.849153	30	59	501
JW0585	b0593	Fluorescent foci	0.38698	0.0632911	0.549729	214	35	304
JW0586	b0594	Diffuse fluorescent	0.0229682	0.832155	0.144876	13	471	82
JW0587	b0595	Diffuse fluorescent	0.0395189	0.554983	0.405498	23	323	236
JW0588	b0596	Diffuse fluorescent	0.0730117	0.538462	0.388527	56	413	298
JW0589	b0597	Fluorescent foci	0.189853	0.124386	0.685761	116	76	419
JW0592	b0599	NA	0.130106	0.470499	0.399395	86	311	264
JW0593	b0600	Dark	0.680982	0.0102249	0.308793	333	5	151
JW0594	b0601	NA	0.0283286	0.484419	0.487252	10	171	172
JW0595	b0602	Dark	0.954071	0	0.045929	457	0	22
JW0596	b0603	Dark	0.879619	0.00715137	0.11323	738	6	95
JW0598	b0605	Fluorescent foci	0.0257009	0.453271	0.521028	22	388	446
JW0599	b0606	Diffuse fluorescent	0.024006	0.876219	0.0997749	32	1168	133
JW0600	b0607	Fluorescent foci	0.113699	0.230137	0.656164	83	168	479
JW0601	b0608	Fluorescent foci	0.100267	0.0240642	0.875668	75	18	655
JW0602	b0610	Diffuse fluorescent	0.141479	0.753483	0.105038	132	703	98
JW0606	b0614	Diffuse fluorescent	0.0735981	0.809579	0.116822	63	693	100
JW5087	b0615	Fluorescent foci	0.0610022	0.244009	0.694989	28	112	319
JW0608	b0616	Fluorescent foci	0.134557	0.0122324	0.853211	132	12	837
JW0609	b0617	NA	0.209302	0.332981	0.457717	198	315	433
JW0612	b0620	Diffuse fluorescent	0.0139721	0.867265	0.118762	14	869	119
JW0618	b0623	Diffuse fluorescent	0.0336391	0.87054	0.0958206	33	854	94
JW0623	b0628	NA	0.3104	0.224	0.4656	388	280	582
JW0624	b0629	Dark	0.802757	0.00424178	0.193001	757	4	182
JW5089	b0630	NA	0.345641	0.332308	0.322051	337	324	314
JW0626	b0631	Dark	0.716102	0.00254237	0.281356	845	3	332
JW0631	b0636	Fluorescent foci	0.308836	0.0148731	0.67629	353	17	773
JW5090	b0637	Fluorescent foci	0.0522565	0.408551	0.539192	44	344	454
JW0633	b0638	Fluorescent foci	0.183478	0.0495652	0.766957	211	57	882
JW0634	b0639	Diffuse fluorescent	0.0362239	0.859495	0.104281	33	783	95
JW0635	b0640	Fluorescent foci	0.0417633	0.0719258	0.886311	36	62	764
JW0637	b0642	Dark	0.547042	0.199806	0.253152	564	206	261
JW0638	b0643	Diffuse fluorescent	0.0294861	0.925021	0.0454928	35	1098	54
JW5091	b0644	Fluorescent foci	0.0795207	0.0326797	0.8878	73	30	815
JW0640	b0645	Fluorescent foci	0.116939	0.0171969	0.865864	136	20	1007
JW0643	b0648	Fluorescent foci	0.144025	0.0153218	0.840654	141	15	823
JW0644	b0649	Dark	0.991657	0	0.00834327	832	0	7
JW0645	b0650	Fluorescent foci	0.0267215	0.103803	0.869476	26	101	846
JW0646	b0651	Fluorescent foci	0.069161	0.0646258	0.866213	61	57	764
JW0647	b0652	Dark	0.584872	0.00263852	0.412489	665	3	469
JW0656	b0659	Diffuse fluorescent	0.018711	0.877339	0.10395	18	844	100
JW0657	b0660	Fluorescent foci	0.291339	0.0201225	0.688539	333	23	787
JW0658	b0661	Diffuse fluorescent	0.0296296	0.718519	0.251852	24	582	204
JW0659	b0662	Fluorescent foci	0.0345423	0.0267703	0.938687	40	31	1087
JW0660	b0674	Fluorescent foci	0.0142132	0.167513	0.818274	14	165	806
JW0661	b0675	Fluorescent foci	0.0582857	0.0125714	0.929143	51	11	813
JW0662	b0676	Fluorescent foci	0.0519288	0.189911	0.75816	35	128	511
JW0663	b0677	Fluorescent foci	0.037336	0.0635721	0.899092	37	63	891
JW0664	b0678	Fluorescent foci	0.17484	0.010661	0.814499	164	10	764
JW0666	b0680	Diffuse fluorescent	0.0241287	0.856122	0.11975	27	958	134
JW0669	b0683	Diffuse fluorescent	0.020214	0.813317	0.166468	17	684	140
JW0671	b0684	Diffuse fluorescent	0.0856844	0.791014	0.123302	82	757	118
JW5816	b0685	Diffuse fluorescent	0.020318	0.835689	0.143993	23	946	163
JW0673	b0686	Dark	0.793651	0.0323565	0.173993	1300	53	285
JW0674	b0687	Fluorescent foci	0.0460585	0.255979	0.697963	52	289	788
JW0675	b0688	Diffuse fluorescent	0.023015	0.894131	0.0828539	20	777	72
JW5094	b0691	Diffuse fluorescent	0.0280702	0.844444	0.127485	24	722	109
JW0680	b0693	Fluorescent foci	0.0491607	0.058753	0.892086	41	49	744
JW5096	b0694	Fluorescent foci	0.0190896	0.146843	0.834068	13	100	568
JW0689	b0700	Dark	0.948052	0	0.0519481	730	0	40
JW0692	b0703	Fluorescent foci	0.384412	0.113606	0.501982	291	86	380
JW0695	b0705	Fluorescent foci	0.354374	0.00332226	0.642303	320	3	580
JW0696	b0706	NA	0.486284	0.115544	0.398171	585	139	479
JW0697	b0707	Fluorescent foci	0.12987	0.0272727	0.842857	100	21	649
JW0698	b0708	Fluorescent foci	0.0363322	0.0934256	0.870242	42	108	1006
JW0700	b0710	Fluorescent foci	0.120095	0.00832342	0.871581	101	7	733
JW0701	b0711	Fluorescent foci	0.150893	0.0151786	0.833929	169	17	934
JW0702	b0712	Fluorescent foci	0.0809339	0.0163424	0.902724	104	21	1160
JW0703	b0713	Fluorescent foci	0.385531	0.00274725	0.611722	421	3	668
JW0704	b0714	Diffuse fluorescent	0.0351391	0.805271	0.15959	24	550	109
JW0710	b0720	Diffuse fluorescent	0.0438413	0.744607	0.211552	63	1070	304
JW0713	b0723	Fluorescent foci	0.296346	0.0202977	0.683356	219	15	505
JW0714	b0724	Fluorescent foci	0.0824468	0.0274823	0.890071	93	31	1004
JW0715	b0726	Fluorescent foci	0.232669	0.204781	0.56255	292	257	706
JW0716	b0727	Dark	0.578764	0.300261	0.120975	665	345	139
JW0717	b0728	Fluorescent foci	0.222692	0.116279	0.661029	316	165	938
JW0718	b0729	Dark	0.566553	0.00568828	0.427759	498	5	376
JW0719	b0730	Dark	0.98722	0	0.0127796	927	0	12
JW0721	b0732	Fluorescent foci	0.151123	0.0621762	0.786701	175	72	911
JW0726	b0736	Fluorescent foci	0.197073	0.19122	0.611707	202	196	627
JW0733	b0750	Dark	0.550086	0.202936	0.246978	637	235	286
JW0737	b0754	Fluorescent foci	0.27931	0.0318966	0.688793	324	37	799
JW0738	b0755	Diffuse fluorescent	0.129401	0.725352	0.145246	147	824	165
JW0739	b0756	Diffuse fluorescent	0.0238411	0.712583	0.263576	18	538	199
JW0740	b0757	Diffuse fluorescent	0.0338624	0.639153	0.326984	32	604	309
JW0741	b0758	Diffuse fluorescent	0.294118	0.603546	0.102337	365	749	127
JW0742	b0759	Diffuse fluorescent	0.211909	0.668126	0.119965	242	763	137
JW0743	b0760	Fluorescent foci	0.228306	0.246901	0.524793	221	239	508
JW0744	b0761	NA	0.248471	0.487768	0.263761	325	638	345
JW0748	b0765	Dark	0.628983	0.00151745	0.369499	829	2	487
JW0749	b0766	Dark	0.503616	0.042735	0.453649	766	65	690
JW0750	b0767	Diffuse fluorescent	0.172291	0.727353	0.100355	194	819	113
JW0752	b0769	Diffuse fluorescent	0.21756	0.625486	0.156954	280	805	202
JW5103	b0771	Fluorescent foci	0.0841424	0.326861	0.588997	52	202	364
JW0756	b0773	Dark	0.99435	0.00242131	0.00322841	1232	3	4
JW0757	b0774	NA	0.254252	0.382653	0.363095	299	450	427
JW0758	b0775	Fluorescent foci	0.263333	0.225	0.511667	316	270	614
JW0759	b0776	Fluorescent foci	0.209428	0.0324575	0.758114	271	42	981
JW0760	b0777	Dark	0.792705	0.00088968	0.206406	891	1	232
JW0761	b0778	Dark	0.619323	0.0834021	0.297275	750	101	360
JW0762	b0779	Fluorescent foci	0.132917	0.0856378	0.781445	149	96	876
JW0763	b0780	Fluorescent foci	0.335141	0.142082	0.522777	309	131	482
JW0764	b0781	Dark	0.548268	0.0235814	0.42815	744	32	581
JW0765	b0782	Fluorescent foci	0.0389082	0.0481998	0.912892	67	83	1572
JW0766	b0783	Fluorescent foci	0.12056	0.123789	0.755651	112	115	702
JW0767	b0784	Fluorescent foci	0.253052	0.227525	0.519423	228	205	468
JW0768	b0785	Diffuse fluorescent	0.12404	0.618002	0.257958	113	563	235
JW0772	b0789	Fluorescent foci	0.0974817	0.205524	0.696994	120	253	858
JW0773	b0790	Fluorescent foci	0.255424	0.056213	0.688363	259	57	698
JW5104	b0794	NA	0.0499002	0.463074	0.487026	25	232	244
JW0780	b0796	Diffuse fluorescent	0.247078	0.624374	0.128548	148	374	77
JW0781	b0797	Diffuse fluorescent	0.0417193	0.579014	0.379267	33	458	300
JW0783	b0798	NA	0.130081	0.493225	0.376694	96	364	278
JW0784	b0799	Fluorescent foci	0.332865	0.0294944	0.63764	237	21	454
JW0785	b0800	Fluorescent foci	0.170576	0.154584	0.67484	160	145	633
JW0786	b0801	Fluorescent foci	0.214922	0.0601336	0.724944	193	54	651
JW0788	b0803	Diffuse fluorescent	0.0981405	0.816116	0.0857438	95	790	83
JW5105	b0804	Fluorescent foci	0.190114	0.0342205	0.775665	250	45	1020
JW5107	b0807	Diffuse fluorescent	0.0190972	0.762153	0.21875	11	439	126
JW0794	b0809	Fluorescent foci	0.249744	0.0102354	0.74002	244	10	723
JW0797	b0812	Fluorescent foci	0.129191	0.0700197	0.800789	131	71	812
JW0801	b0817	NA	0.232019	0.424594	0.343387	100	183	148
JW0804	b0820	Fluorescent foci	0.167883	0.0948905	0.737226	115	65	505
JW0805	b0821	Fluorescent foci	0.127255	0.0854701	0.787274	134	90	829
JW0806	b0822	Diffuse fluorescent	0.0928641	0.767351	0.139785	95	785	143
JW0807	b0823	NA	0.411101	0.132643	0.456256	437	141	485
JW0808	b0824	Fluorescent foci	0.418762	0.0290135	0.552224	433	30	571
JW5109	b0825	Fluorescent foci	0.278293	0.0695733	0.652134	300	75	703
JW0810	b0826	Diffuse fluorescent	0.0716934	0.709518	0.218789	58	574	177
JW0811	b0827	Diffuse fluorescent	0.183771	0.675418	0.140811	231	849	177
JW0812	b0828	NA	0.308761	0.310897	0.380342	289	291	356
JW0819	b0835	Fluorescent foci	0.053913	0.294783	0.651304	62	339	749
JW0820	b0836	Diffuse fluorescent	0.014862	0.738854	0.246285	14	696	232
JW0822	b0838	Fluorescent foci	0.270033	0.0472009	0.682766	246	43	622
JW0824	b0840	Dark	0.762787	0.0026455	0.234568	865	3	266
JW5113	b0844	Fluorescent foci	0.029654	0.0790774	0.891269	18	48	541
JW5114	b0846	Fluorescent foci	0.0468986	0.360061	0.593041	31	238	392
JW0833	b0849	Diffuse fluorescent	0.253482	0.654596	0.091922	273	705	99
JW0835	b0851	Fluorescent foci	0.155657	0.343204	0.501139	205	452	660
JW0836	b0852	Fluorescent foci	0.185992	0.0264591	0.787549	239	34	1012
JW0837	b0853	Fluorescent foci	0.348675	0.027894	0.623431	250	20	447
JW5818	b0855	NA	0.232653	0.316735	0.450612	285	388	552
JW0843	b0859	Fluorescent foci	0.302957	0.021726	0.675317	502	36	1119
JW0848	b0864	Fluorescent foci	0.143154	0.0383817	0.818465	138	37	789
JW0850	b0866	Fluorescent foci	0.0563177	0.0483755	0.895307	78	67	1240
JW5819	b0868	Diffuse fluorescent	0.0613419	0.772524	0.166134	96	1209	260
JW0854	b0870	Dark	0.681018	0.0655577	0.253425	696	67	259
JW0855	b0871	Fluorescent foci	0.319753	0.177778	0.502469	259	144	407
JW5117	b0872	Diffuse fluorescent	0.024602	0.643994	0.331404	17	445	229
JW0857	b0873	Fluorescent foci	0.125161	0.123871	0.750968	97	96	582
JW0860	b0876	Fluorescent foci	0.203297	0.0527473	0.743956	185	48	677
JW0861	b0877	Fluorescent foci	0.223988	0.156069	0.619942	155	108	429
JW0864	b0880	Diffuse fluorescent	0.25097	0.606727	0.142303	194	469	110
JW0865	b0881	Dark	0.68266	0.238215	0.0791246	811	283	94
JW0866	b0882	Fluorescent foci	0.230612	0.154082	0.615306	226	151	603
JW0867	b0884	Diffuse fluorescent	0.108911	0.766502	0.124587	132	929	151
JW0868	b0885	Dark	0.514045	0.00280899	0.483146	366	2	344
JW0871	b0888	Diffuse fluorescent	0.0735568	0.747672	0.178771	79	803	192
JW0872	b0889	Fluorescent foci	0.216495	0.230241	0.553265	189	201	483
JW0875	b0892	NA	0.0506038	0.455434	0.493962	88	792	859
JW0876	b0893	NA	0.206471	0.436055	0.357473	268	566	464
JW0878	b0895	Fluorescent foci	0.263158	0.0885167	0.648325	220	74	542
JW0880	b0897	Fluorescent foci	0.264453	0.0123001	0.723247	215	10	588
JW0883	b0900	Fluorescent foci	0.376524	0.0106707	0.612805	247	7	402
JW0884	b0901	Diffuse fluorescent	0.197026	0.669145	0.133829	159	540	108
JW0885	b0902	NA	0.195035	0.498818	0.306147	165	422	259
JW0886	b0903	Diffuse fluorescent	0.0887605	0.581933	0.329307	169	1108	627
JW0890	b0907	Fluorescent foci	0.377982	0.00733945	0.614679	206	4	335
JW0891	b0908	Diffuse fluorescent	0.0421053	0.859649	0.0982456	24	490	56
JW0893	b0910	Diffuse fluorescent	0.0469239	0.801877	0.151199	45	769	145
JW0894	b0911	Diffuse fluorescent	0.0108911	0.894059	0.0950495	11	903	96
JW0895	b0912	Fluorescent foci	0.169514	0.0722733	0.758213	129	55	577
JW0899	b0916	Dark	0.769307	0.000990099	0.229703	777	1	232
JW0900	b0917	Diffuse fluorescent	0.0390244	0.776585	0.18439	40	796	189
JW0901	b0918	Diffuse fluorescent	0.027027	0.869932	0.103041	32	1030	122
JW0902	b0919	Fluorescent foci	0.155819	0.0236686	0.820513	316	48	1664
JW0904	b0921	Diffuse fluorescent	0.0679117	0.755518	0.17657	80	890	208
JW0905	b0922	Fluorescent foci	0.0578231	0.053288	0.888889	51	47	784
JW0906	b0923	Diffuse fluorescent	0.0131004	0.622271	0.364629	6	285	167
JW0907	b0924	Dark	0.539205	0.0429646	0.41783	502	40	389
JW0910	b0927	Dark	0.919075	0.00192678	0.0789981	954	2	82
JW0911	b0928	Diffuse fluorescent	0.0458333	0.761458	0.192708	44	731	185
JW0913	b0930	Diffuse fluorescent	0.0404494	0.830337	0.129213	36	739	115
JW0914	b0931	Diffuse fluorescent	0.0549451	0.703297	0.241758	40	512	176
JW0915	b0932	Diffuse fluorescent	0.054	0.796	0.15	54	796	150
JW0916	b0933	Fluorescent foci	0.0856628	0.0495942	0.864743	95	55	959
JW0918	b0935	Fluorescent foci	0.205491	0.0757072	0.718802	247	91	864
JW0920	b0937	Diffuse fluorescent	0.0484094	0.525588	0.426003	70	760	616
JW0928	b0945	Dark	0.970719	0.00266193	0.0266193	1094	3	30
JW5125	b0946	NA	0.3	0.3	0.4	24	24	32
JW5126	b0947	NA	0.105323	0.493771	0.400906	93	436	354
JW0931	b0948	Diffuse fluorescent	0.121469	0.566384	0.312147	86	401	221
JW0932	b0949	Fluorescent foci	0.0944149	0.264628	0.640957	71	199	482
JW5127	b0952	Fluorescent foci	0.0788955	0.0670611	0.854043	80	68	866
JW0936	b0953	Diffuse fluorescent	0.0645161	0.791991	0.143493	58	712	129
JW0937	b0954	Diffuse fluorescent	0.218003	0.52602	0.255977	155	374	182
JW0939	b0956	Dark	0.584022	0.296143	0.119835	424	215	87
JW0941	b0958	Dark	1	0	0	688	0	0
JW0942	b0959	Fluorescent foci	0.184489	0.027027	0.788484	157	23	671
JW0945	b0962	Dark	0.669221	0.0332056	0.297573	524	26	233
JW5129	b0963	Fluorescent foci	0.0128571	0.0457143	0.941429	9	32	659
JW5130	b0965	Diffuse fluorescent	0.010929	0.919126	0.0699454	10	841	64
JW5131	b0968	Diffuse fluorescent	0.0150442	0.902655	0.0823009	17	1020	93
JW0952	b0969	Diffuse fluorescent	0.0917197	0.749045	0.159236	72	588	125
JW0957	b0975	Diffuse fluorescent	0.0285296	0.849305	0.122165	39	1161	167
JW0958	b0976	Diffuse fluorescent	0.0401855	0.777434	0.18238	26	503	118
JW0959	b0977	Diffuse fluorescent	0.118881	0.712121	0.168998	102	611	145
JW5132	b0982	Diffuse fluorescent	0.0489209	0.523741	0.427338	34	364	297
JW5134	b0989	Dark	0.55493	0.267606	0.177465	197	95	63
JW0974	b0990	Diffuse fluorescent	0.0343348	0.81402	0.151645	24	569	106
JW0980	b0995	Fluorescent foci	0.0748899	0.0543319	0.870778	51	37	593
JW0983	b0998	NA	0.490298	0.35705	0.152652	379	276	118
JW0984	b0999	Fluorescent foci	0.0708245	0.0211416	0.908034	67	20	859
JW0985	b1000	Fluorescent foci	0.449139	0.0219092	0.528951	287	14	338
JW0986	b1001	Dark	0.812214	0.0366412	0.151145	532	24	99
JW0988	b1003	Diffuse fluorescent	0.0220441	0.882766	0.0951904	22	881	95
JW0989	b1004	Fluorescent foci	0.218367	0.05	0.731633	214	49	717
JW5138	b1007	Fluorescent foci	0.0385338	0.134398	0.827068	41	143	880
JW0993	b1008	Dark	0.900814	0.00148039	0.0977054	1217	2	132
JW0994	b1009	Fluorescent foci	0.117647	0.0106952	0.871658	110	10	815
JW5139	b1011	Diffuse fluorescent	0.0444811	0.775947	0.179572	27	471	109
JW0997	b1012	Fluorescent foci	0.341292	0.00842697	0.650281	243	6	463
JW0998	b1013	NA	0.133949	0.469977	0.396074	116	407	343
JW0999	b1014	Dark	0.94012	0.0227545	0.0371257	785	19	31
JW1005	b1020	Dark	0.950255	0.00382653	0.0459184	745	3	36
JW5145	b1028	Fluorescent foci	0.0380022	0.0412595	0.920738	35	38	848
JW5146	b1033	NA	0.11094	0.423729	0.465331	72	275	302
JW1017	b1034	NA	0.342708	0.430208	0.227083	329	413	218
JW1018	b1035	Diffuse fluorescent	0.0926143	0.757327	0.150059	79	646	128
JW1023	b1040	Fluorescent foci	0.0220472	0.294488	0.683465	28	374	868
JW1032	b1045	Diffuse fluorescent	0.0309278	0.821797	0.147275	21	558	100
JW5150	b1046	Dark	0.999022	0	0.000978474	1021	0	1
JW1039	b1051	Diffuse fluorescent	0.23393	0.68177	0.0842993	222	647	80
JW1042	b1055	NA	0.0515075	0.487437	0.461055	41	388	367
JW1046	b1059	Diffuse fluorescent	0.0944777	0.834331	0.071191	142	1254	107
JW5152	b1060	NA	0.421196	0.411685	0.16712	310	303	123
JW1048	b1061	Fluorescent foci	0.0825893	0.319196	0.598214	37	143	268
JW1049	b1062	Diffuse fluorescent	0.0296677	0.83663	0.133703	75	2115	338
JW1051	b1064	Fluorescent foci	0.153292	0.184156	0.662551	149	179	644
JW1053	b1066	Fluorescent foci	0.144619	0.0975336	0.757848	129	87	676
JW1054	b1067	Dark	0.582906	0.139316	0.277778	682	163	325
JW1055	b1068	Fluorescent foci	0.122526	0.0254477	0.852026	130	27	904
JW1057	b1070	Diffuse fluorescent	0.124656	0.691109	0.184235	136	754	201
JW1058	b1071	Diffuse fluorescent	0.0423554	0.834711	0.122934	41	808	119
JW1068	b1081	Fluorescent foci	0.228091	0.0192077	0.752701	190	16	627
JW1071	b1084	Dark	0.955166	0.0321637	0.0126706	980	33	13
JW5154	b1085	Dark	0.978541	0.00429184	0.0171674	456	2	8
JW1072	b1086	Diffuse fluorescent	0.0158353	0.859857	0.124307	20	1086	157
JW5155	b1087	Fluorescent foci	0.0560828	0.322692	0.621225	65	374	720
JW1074	b1088	Diffuse fluorescent	0.0224014	0.87276	0.104839	25	974	117
JW1075	b1089	Diffuse fluorescent	0.0265781	0.868217	0.105205	24	784	95
JW5156	b1090	Diffuse fluorescent	0.0386847	0.624758	0.336557	20	323	174
JW1077	b1091	Fluorescent foci	0.0596591	0.316288	0.624053	63	334	659
JW1078	b1092	Diffuse fluorescent	0.0126126	0.934234	0.0531532	14	1037	59
JW1079	b1093	Diffuse fluorescent	0.173755	0.647631	0.178615	143	533	147
JW1080	b1094	Diffuse fluorescent	0.0184697	0.879947	0.101583	14	667	77
JW1081	b1095	Fluorescent foci	0.165057	0.0790167	0.755926	188	90	861
JW1082	b1096	Dark	0.676626	0.0026362	0.320738	770	3	365
JW1084	b1098	Diffuse fluorescent	0.0874873	0.570702	0.341811	86	561	336
JW1085	b1099	Diffuse fluorescent	0.0313901	0.843946	0.124664	35	941	139
JW1086	b1100	Dark	0.53855	0.00805524	0.453395	468	7	394
JW1089	b1103	Diffuse fluorescent	0.104762	0.68254	0.212698	66	430	134
JW1092	b1106	NA	0.399582	0.41318	0.187238	382	395	179
JW1093	b1107	Fluorescent foci	0.106538	0.151332	0.742131	88	125	613
JW5158	b1108	Fluorescent foci	0.150296	0.0319527	0.817751	127	27	691
JW1095	b1109	Diffuse fluorescent	0.0155979	0.616984	0.367418	27	1068	636
JW5159	b1111	Fluorescent foci	0.070197	0.197044	0.732759	57	160	595
JW1100	b1114	Diffuse fluorescent	0.0472009	0.749726	0.203074	43	683	185
JW5162	b1117	Fluorescent foci	0.0524194	0.030914	0.916667	39	23	682
JW1105	b1119	NA	0.454308	0.0678851	0.477807	348	52	366
JW1106	b1120	Dark	0.954603	0.0296343	0.0157629	1514	47	25
JW1112	b1126	NA	0.0232558	0.478036	0.498708	18	370	386
JW1113	b1127	Fluorescent foci	0.0986267	0.124844	0.776529	79	100	622
JW1114	b1128	Diffuse fluorescent	0.0391363	0.535762	0.425101	29	397	315
JW1116	b1130	Diffuse fluorescent	0.0599821	0.779767	0.160251	67	871	179
JW1117	b1131	Fluorescent foci	0.0559937	0.156151	0.787855	71	198	999
JW5165	b1132	Fluorescent foci	0.214133	0.0663812	0.719486	100	31	336
JW1119	b1133	Diffuse fluorescent	0.0230105	0.835091	0.141898	24	871	148
JW1120	b1134	Diffuse fluorescent	0.0150843	0.760426	0.22449	17	857	253
JW1121	b1135	Diffuse fluorescent	0.155405	0.69112	0.153475	161	716	159
JW1122	b1136	Diffuse fluorescent	0.0297542	0.734799	0.235446	46	1136	364
JW1123	b1137	Dark	0.987149	0.000803213	0.0120482	1229	1	15
JW1125	b1139	Dark	0.998472	0.000763942	0.000763942	1307	1	1
JW1126	b1140	NA	0.134307	0.367883	0.49781	92	252	341
JW1127	b1141	Diffuse fluorescent	0.138786	0.656753	0.204461	112	530	165
JW5168	b1143	Fluorescent foci	0.0326087	0.147233	0.820158	33	149	830
JW1131	b1145	Dark	0.554846	0.256656	0.188498	521	241	177
JW1133	b1147	Fluorescent foci	0.227848	0.0175268	0.754625	234	18	775
JW1134	b1148	Dark	0.990099	0.00693069	0.0029703	1000	7	3
JW1137	b1151	Fluorescent foci	0.277533	0.00293686	0.71953	189	2	490
JW5170	b1152	Dark	0.954076	0.00114811	0.0447761	831	1	39
JW1139	b1153	Dark	0.794819	0.00518135	0.2	767	5	193
JW1140	b1154	Dark	0.920197	0.00197044	0.0778325	934	2	79
JW5171	b1155	Fluorescent foci	0.265993	0.176207	0.5578	237	157	497
JW1142	b1156	Fluorescent foci	0.0824742	0.341495	0.576031	64	265	447
JW5172	b1157	Dark	0.99661	0	0.00338983	882	0	3
JW1144	b1158	Diffuse fluorescent	0.0914239	0.685275	0.223301	113	847	276
JW1145	b1159	Diffuse fluorescent	0.120805	0.699664	0.17953	144	834	214
JW1147	b1160	NA	0.346306	0.253298	0.400396	525	384	607
JW1148	b1161	Diffuse fluorescent	0.168431	0.655438	0.176131	175	681	183
JW1149	b1162	Fluorescent foci	0.31409	0.0254403	0.66047	321	26	675
JW1150	b1163	Fluorescent foci	0.196262	0.0186916	0.785047	147	14	588
JW1151	b1164	NA	0.390805	0.304598	0.304598	136	106	106
JW1152	b1165	Diffuse fluorescent	0.03125	0.709135	0.259615	26	590	216
JW1153	b1166	Diffuse fluorescent	0.133528	0.602339	0.264133	137	618	271
JW1154	b1167	Fluorescent foci	0.0766088	0.184883	0.738509	75	181	723
JW1163	b1174	Diffuse fluorescent	0.0909944	0.510319	0.398687	97	544	425
JW1164	b1175	Diffuse fluorescent	0.0343558	0.781595	0.184049	28	637	150
JW1165	b1176	Fluorescent foci	0.103413	0.279214	0.617373	100	270	597
JW1168	b1179	Diffuse fluorescent	0.00906736	0.923575	0.0673575	7	713	52
JW1169	b1180	Dark	0.998966	0	0.00103413	966	0	1
JW5180	b1181	Diffuse fluorescent	0.0667461	0.778308	0.154946	56	653	130
JW1172	b1183	Dark	0.622997	0.0103676	0.366635	661	11	389
JW1173	b1184	Fluorescent foci	0.12247	0.211538	0.665992	121	209	658
JW1176	b1187	Fluorescent foci	0.0375	0.385577	0.576923	39	401	600
JW1177	b1188	Fluorescent foci	0.194083	0.095858	0.710059	164	81	600
JW1178	b1189	Fluorescent foci	0.128514	0.0629183	0.808568	96	47	604
JW1179	b1190	Fluorescent foci	0.407745	0.0102506	0.582005	358	9	511
JW1181	b1192	Fluorescent foci	0.148073	0.12069	0.731237	146	119	721
JW1183	b1194	Fluorescent foci	0.042735	0.0478632	0.909402	25	28	532
JW1185	b1196	Fluorescent foci	0.0556872	0.0319905	0.912322	47	27	770
JW5185	b1198	NA	0.0485537	0.472107	0.479339	47	457	464
JW5186	b1199	Diffuse fluorescent	0.0571848	0.916422	0.026393	39	625	18
JW5187	b1200	Diffuse fluorescent	0.0256959	0.858672	0.115632	12	401	54
JW5188	b1201	Fluorescent foci	0.0795455	0.0208333	0.899621	42	11	475
JW1193	b1202	Dark	0.998886	0	0.00111359	897	0	1
JW1194	b1203	Diffuse fluorescent	0.0900409	0.757162	0.152797	66	555	112
JW1195	b1204	Diffuse fluorescent	0.0337349	0.840964	0.125301	28	698	104
JW1198	b1207	Fluorescent foci	0.0813166	0.1394	0.779284	84	144	805
JW1199	b1208	Dark	0.676433	0.191083	0.132484	531	150	104
JW1201	b1210	Fluorescent foci	0.23842	0.0326975	0.728883	175	24	535
JW1202	b1211	Diffuse fluorescent	0.0488889	0.817037	0.134074	66	1103	181
JW1203	b1212	Fluorescent foci	0.126736	0.0451389	0.828125	146	52	954
JW1205	b1214	Fluorescent foci	0.198589	0.0433468	0.758065	197	43	752
JW1206	b1215	Fluorescent foci	0.0965795	0.0533199	0.850101	96	53	845
JW1208	b1217	Diffuse fluorescent	0.00960699	0.940611	0.0497817	11	1077	57
JW1209	b1218	Dark	0.725053	0.00636943	0.268577	683	6	253
JW1210	b1219	Dark	0.803263	0.0297505	0.166987	837	31	174
JW1211	b1220	Fluorescent foci	0.149621	0.0435606	0.806818	79	23	426
JW1212	b1221	Diffuse fluorescent	0.0340206	0.878351	0.0876289	33	852	85
JW1215	b1224	Fluorescent foci	0.182828	0.0161616	0.80101	181	16	793
JW1216	b1225	Fluorescent foci	0.156303	0.0268908	0.816807	93	16	486
JW1217	b1226	Fluorescent foci	0.0237581	0.186825	0.789417	22	173	731
JW1219	b1229	Diffuse fluorescent	0.0267094	0.708333	0.264957	25	663	248
JW1220	b1232	Fluorescent foci	0.4	0.00705882	0.592941	340	6	504
JW1221	b1233	Diffuse fluorescent	0.0245327	0.759346	0.216121	21	650	185
JW1222	b1234	Fluorescent foci	0.0707071	0.0575758	0.871717	70	57	863
JW1223	b1235	Fluorescent foci	0.120773	0.0483092	0.830918	50	20	344
JW1224	b1236	Fluorescent foci	0.0508259	0.0343075	0.914867	40	27	720
JW1225	b1237	Diffuse fluorescent	0.0325901	0.831904	0.135506	19	485	79
JW1226	b1238	Fluorescent foci	0.0849162	0.324022	0.591061	76	290	529
JW1228	b1241	Fluorescent foci	0.0363101	0.0657507	0.897939	37	67	915
JW1238	b1246	NA	0.462228	0.353393	0.184379	361	276	144
JW1239	b1247	Fluorescent foci	0.0448902	0.221585	0.733524	47	232	768
JW1240	b1248	Diffuse fluorescent	0.152431	0.637319	0.21025	116	485	160
JW1243	b1251	NA	0.342179	0.5	0.157821	245	358	113
JW1245	b1253	Fluorescent foci	0.0097561	0.0504065	0.939837	6	31	578
JW1249	b1257	Diffuse fluorescent	0.00895255	0.923008	0.0680394	10	1031	76
JW1250	b1258	Diffuse fluorescent	0.0143098	0.779461	0.206229	17	926	245
JW1251	b1259	Diffuse fluorescent	0.0101523	0.832487	0.15736	8	656	124
JW1252	b1260	Fluorescent foci	0.015873	0.148526	0.835601	14	131	737
JW1253	b1261	Fluorescent foci	0.039031	0.231494	0.729475	29	172	542
JW1254	b1262	Fluorescent foci	0.238026	0.114659	0.647315	164	79	446
JW1255	b1263	Fluorescent foci	0.0821468	0.0208105	0.897043	75	19	819
JW1256	b1264	NA	0.489558	0.382678	0.127764	797	623	208
JW1257	b1265	Dark	0.914729	0.0294574	0.055814	590	19	36
JW1258	b1266	Fluorescent foci	0.0364892	0.282051	0.68146	37	286	691
JW5196	b1267	Diffuse fluorescent	0.0600649	0.915584	0.0243506	37	564	15
JW1261	b1269	Diffuse fluorescent	0.308171	0.581705	0.110124	347	655	124
JW1262	b1270	Fluorescent foci	0.104046	0.322736	0.573218	108	335	595
JW1263	b1271	Diffuse fluorescent	0.0634202	0.686297	0.250283	56	606	221
JW1265	b1273	Diffuse fluorescent	0.00297177	0.922734	0.0742942	2	621	50
JW1266	b1274	Diffuse fluorescent	0.0605802	0.779863	0.159556	71	914	187
JW1267	b1275	Fluorescent foci	0.0405961	0.0801644	0.879239	79	156	1711
JW1268	b1276	Diffuse fluorescent	0.220725	0.643523	0.135751	213	621	131
JW1269	b1277	Diffuse fluorescent	0.0563204	0.753442	0.190238	45	602	152
JW1273	b1281	Diffuse fluorescent	0.0891192	0.662176	0.248705	86	639	240
JW1274	b1282	Diffuse fluorescent	0.0199637	0.905626	0.0744102	11	499	41
JW1276	b1284	Dark	0.519393	0.0084317	0.472175	308	5	280
JW1278	b1285	Fluorescent foci	0.118743	0.110224	0.771033	223	207	1448
JW1279	b1286	Diffuse fluorescent	0.0126292	0.866246	0.121125	22	1509	211
JW5200	b1287	NA	0.311868	0.189512	0.49862	339	206	542
JW1281	b1288	Fluorescent foci	0.0459662	0.136023	0.818011	49	145	872
JW1282	b1289	Fluorescent foci	0.033675	0.0424597	0.923865	23	29	631
JW1283	b1290	Fluorescent foci	0.117981	0.143849	0.73817	187	228	1170
JW1284	b1291	NA	0.0496157	0.478686	0.471698	71	685	675
JW1288	b1295	Diffuse fluorescent	0.0752551	0.826531	0.0982143	59	648	77
JW5201	b1297	NA	0.183181	0.451291	0.365529	220	542	439
JW1291	b1298	Dark	0.560393	0.257022	0.182584	798	366	260
JW1292	b1299	Dark	0.868306	0.0131694	0.118525	989	15	135
JW1294	b1301	Diffuse fluorescent	0.114665	0.678627	0.206708	147	870	265
JW1295	b1302	Fluorescent foci	0.0745891	0.0505689	0.874842	59	40	692
JW1296	b1303	Fluorescent foci	0.0634249	0.0359408	0.900634	60	34	852
JW1297	b1304	Fluorescent foci	0.225144	0.0764174	0.698439	274	93	850
JW1300	b1307	Fluorescent foci	0.0790191	0.0953678	0.825613	29	35	303
JW1302	b1309	Fluorescent foci	0.430889	0.00519143	0.56392	664	8	869
JW1306	b1313	Dark	0.523198	0.005923	0.470879	530	6	477
JW5202	b1314	Fluorescent foci	0.188462	0.0115385	0.8	98	6	416
JW1308	b1315	Dark	0.524671	0.0115132	0.463816	319	7	282
JW1309	b1316	Dark	0.999392	0	0.000607533	1645	0	1
JW1310	b1317	Fluorescent foci	0.150607	0.00323887	0.846154	186	4	1045
JW1313	b1320	Diffuse fluorescent	0.0602706	0.715867	0.223862	49	582	182
JW1314	b1321	Fluorescent foci	0.0980114	0.0269886	0.875	69	19	616
JW1316	b1323	Dark	0.998592	0	0.00140779	2128	0	3
JW1318	b1325	Dark	0.846051	0.060241	0.0937082	632	45	70
JW1319	b1326	Fluorescent foci	0.105397	0.266667	0.627937	166	420	989
JW5804	b1327	Dark	0.891892	0.0036855	0.104423	726	3	85
JW1321	b1328	Fluorescent foci	0.107306	0.0190259	0.873668	141	25	1148
JW1327	b1333	Diffuse fluorescent	0.0133156	0.82024	0.166445	10	616	125
JW1328	b1334	Diffuse fluorescent	0.199438	0.644195	0.156367	213	688	167
JW1329	b1335	Fluorescent foci	0.225203	0.00569106	0.769106	277	7	946
JW1331	b1337	Fluorescent foci	0.138051	0.0974478	0.764501	119	84	659
JW5205	b1338	Diffuse fluorescent	0.0719499	0.510949	0.417101	69	490	400
JW1333	b1339	Fluorescent foci	0.151142	0.0158172	0.83304	172	18	948
JW1334	b1340	Diffuse fluorescent	0.0258007	0.826512	0.147687	29	929	166
JW5206	b1341	Fluorescent foci	0.0686755	0.076384	0.85494	98	109	1220
JW1337	b1343	Diffuse fluorescent	0.0199393	0.694408	0.285652	46	1602	659
JW1338	b1344	Diffuse fluorescent	0.0308285	0.683044	0.286127	32	709	297
JW1339	b1345	Diffuse fluorescent	0.0242792	0.769347	0.206373	32	1014	272
JW5207	b1346	Diffuse fluorescent	0.0919305	0.6476	0.26047	90	634	255
JW1341	b1347	Diffuse fluorescent	0.0252427	0.841748	0.13301	26	867	137
JW5208	b1348	Diffuse fluorescent	0.224762	0.630476	0.144762	118	331	76
JW1343	b1349	Diffuse fluorescent	0.0409449	0.576378	0.382677	78	1098	729
JW1344	b1350	NA	0.486533	0.393571	0.119896	560	453	138
JW1345	b1351	Fluorescent foci	0.312258	0.0258065	0.661935	242	20	513
JW1347	b1352	Diffuse fluorescent	0.0634361	0.695154	0.24141	72	789	274
JW5210	b1355	Dark	0.662175	0.329163	0.00866217	688	342	9
JW1351	b1356	Diffuse fluorescent	0.0123457	0.844993	0.142661	9	616	104
JW1353	b1358	Diffuse fluorescent	0.057623	0.636255	0.306122	48	530	255
JW1354	b1359	Fluorescent foci	0.122137	0.0610687	0.816794	144	72	963
JW1355	b1360	Diffuse fluorescent	0.0764803	0.727796	0.195724	93	885	238
JW5211	b1361	NA	0.225332	0.358992	0.415675	322	513	594
JW5212	b1362	Diffuse fluorescent	0.0386792	0.850943	0.110377	41	902	117
JW1359	b1365	Diffuse fluorescent	0.289604	0.549505	0.160891	117	222	65
JW1360	b1366	Diffuse fluorescent	0.0433213	0.597473	0.359206	24	331	199
JW1361	b1368	Fluorescent foci	0.322298	0.0360273	0.641675	331	37	659
JW1366	b1372	Dark	0.800154	0.058642	0.141204	1037	76	183
JW1367	b1373	Diffuse fluorescent	0.0386428	0.807729	0.153629	41	857	163
JW1368	b1374	Fluorescent foci	0.114428	0.206965	0.678607	115	208	682
JW1369	b1375	Diffuse fluorescent	0.0317741	0.953222	0.0150044	36	1080	17
JW1370	b1376	Diffuse fluorescent	0.0744102	0.54265	0.38294	41	299	211
JW1372	b1378	Fluorescent foci	0.139963	0.0414365	0.8186	152	45	889
JW1375	b1380	Fluorescent foci	0.0375635	0.0446701	0.917766	37	44	904
JW1379	b1384	Fluorescent foci	0.130665	0.00679758	0.862538	173	9	1142
JW1382	b1387	Dark	0.598222	0.00355556	0.398222	673	4	448
JW1384	b1389	Diffuse fluorescent	0.079932	0.704082	0.215986	47	414	127
JW1385	b1390	Diffuse fluorescent	0.0206612	0.541322	0.438017	10	262	212
JW5217	b1391	Dark	0.649378	0.267635	0.0829876	626	258	80
JW1388	b1393	Fluorescent foci	0.00694444	0.0520833	0.940972	4	30	542
JW1389	b1394	Fluorescent foci	0.0473602	0.196429	0.756211	61	253	974
JW1391	b1396	Fluorescent foci	0.0695489	0.101504	0.828947	37	54	441
JW1392	b1397	Dark	0.806623	0.0538631	0.139514	1827	122	316
JW1394	b1399	Dark	0.81198	0.00166389	0.186356	488	1	112
JW1395	b1400	Fluorescent foci	0.347222	0.0334967	0.619281	425	41	758
JW1403	b1406	Fluorescent foci	0.172996	0.0492264	0.777778	246	70	1106
JW1407	b1410	Fluorescent foci	0.116423	0.0185042	0.865073	151	24	1122
JW1409	b1412	NA	0.117904	0.48821	0.393886	135	559	451
JW1411	b1414	Diffuse fluorescent	0.147294	0.723159	0.129547	166	815	146
JW1412	b1415	Diffuse fluorescent	0.0549451	0.641026	0.304029	60	700	332
JW5226	b1422	NA	0.251246	0.43669	0.312064	252	438	313
JW1419	b1423	Fluorescent foci	0.0341831	0.286211	0.679606	59	494	1173
JW5823	b1426	Diffuse fluorescent	0.011925	0.9046	0.0834753	14	1062	98
JW1423	b1427	Dark	0.547706	0.184404	0.26789	597	201	292
JW1424	b1428	Dark	0.608661	0.0128308	0.378508	759	16	472
JW1426	b1430	NA	0.450861	0.340426	0.208713	445	336	206
JW5228	b1432	Fluorescent foci	0.0557692	0.0490385	0.895192	58	51	931
JW1430	b1434	Dark	0.700746	0.129104	0.170149	939	173	228
JW1431	b1435	Fluorescent foci	0.321053	0.0622807	0.616667	366	71	703
JW1433	b1438	Dark	0.993475	0.000815661	0.00570963	1218	1	7
JW1434	b1439	NA	0.3625	0.403846	0.233654	377	420	243
JW1436	b1441	Dark	0.516157	0.0541485	0.429694	591	62	492
JW1439	b1444	NA	0.490617	0.0384272	0.470956	549	43	527
JW1441	b1446	Diffuse fluorescent	0.0126582	0.957806	0.0295359	9	681	21
JW5233	b1448	Diffuse fluorescent	0.0645756	0.869004	0.0664207	35	471	36
JW1445	b1450	Diffuse fluorescent	0.003517	0.842907	0.153576	6	1438	262
JW1449	b1454	Fluorescent foci	0.393791	0.00163399	0.604575	482	2	740
JW5235	b1455	Dark	0.997658	0	0.00234192	426	0	1
JW1451	b1456	Fluorescent foci	0.0591716	0.374753	0.566075	60	380	574
JW1453	b1459	Fluorescent foci	0.454902	0.00588235	0.539216	232	3	275
JW1455	b1460	NA	0.385276	0.130061	0.484663	628	212	790
JW1456	b1461	Dark	0.538869	0.259717	0.201413	305	147	114
JW1457	b1462	NA	0.486527	0.301647	0.211826	650	403	283
JW1458	b1463	Fluorescent foci	0.10412	0.0209738	0.874906	139	28	1168
JW1459	b1464	Diffuse fluorescent	0.0322327	0.521226	0.446541	41	663	568
JW1461	b1466	Diffuse fluorescent	0.0122637	0.822177	0.16556	24	1609	324
JW1462	b1467	Fluorescent foci	0.297794	0.0742647	0.627941	405	101	854
JW1463	b1468	Dark	0.507334	0.0836928	0.408973	588	97	474
JW1474	b1478	Dark	0.639397	0.0473628	0.31324	594	44	291
JW5238	b1479	Diffuse fluorescent	0.020933	0.684211	0.294856	35	1144	493
JW5962	b1480	Diffuse fluorescent	0.0262172	0.833958	0.139825	21	668	112
JW5239	b1481	Diffuse fluorescent	0.0485437	0.829126	0.12233	25	427	63
JW1477	b1482	Fluorescent foci	0.0765957	0.197872	0.725532	36	93	341
JW1478	b1483	Fluorescent foci	0.106568	0.371984	0.521448	159	555	778
JW1479	b1484	Dark	0.551661	0.054428	0.393911	598	59	427
JW1483	b1488	Fluorescent foci	0.433663	0.0108911	0.555446	438	11	561
JW1484	b1489	Fluorescent foci	0.469388	0.00255102	0.528061	552	3	621
JW5241	b1490	Dark	0.749369	0.0563499	0.194281	891	67	231
JW1488	b1493	Dark	0.514881	0.0922619	0.392857	692	124	528
JW1492	b1497	Fluorescent foci	0.323529	0.0224913	0.653979	374	26	756
JW1494	b1499	Diffuse fluorescent	0.0384615	0.770192	0.191346	40	801	199
JW1495	b1501	Fluorescent foci	0.123469	0.15	0.726531	121	147	712
JW1499	b1505	Fluorescent foci	0.274754	0.117678	0.607569	530	227	1172
JW5244	b1506	Diffuse fluorescent	0.350467	0.607477	0.0420561	150	260	18
JW1500	b1507	Diffuse fluorescent	0.0302521	0.766387	0.203361	54	1368	363
JW1501	b1508	Fluorescent foci	0.119048	0.117216	0.763736	65	64	417
JW1504	b1511	Fluorescent foci	0.161017	0.05	0.788983	190	59	931
JW1505	b1512	Fluorescent foci	0.428205	0.0102564	0.561538	334	8	438
JW1506	b1513	Fluorescent foci	0.250241	0.0317613	0.717998	260	33	746
JW1510	b1517	Fluorescent foci	0.0877049	0.209836	0.702459	107	256	857
JW1511	b1518	Diffuse fluorescent	0.0626263	0.60404	0.333333	31	299	165
JW1512	b1519	Dark	0.924508	0.0328228	0.0426696	845	30	39
JW1514	b1521	Diffuse fluorescent	0.0364267	0.774501	0.189072	42	893	218
JW1516	b1523	Diffuse fluorescent	0.0227273	0.731534	0.245739	16	515	173
JW1517	b1524	Fluorescent foci	0.0931929	0.00243112	0.904376	115	3	1116
JW5247	b1525	NA	0.105893	0.481584	0.412523	115	523	448
JW1519	b1526	Fluorescent foci	0.161068	0.120586	0.718346	187	140	834
JW1520	b1527	Dark	0.94058	0.00144928	0.057971	1298	2	80
JW5248	b1530	Fluorescent foci	0.0362454	0.22119	0.742565	39	238	799
JW5249	b1531	Diffuse fluorescent	0.0222222	0.507937	0.469841	21	480	444
JW1528	b1535	Fluorescent foci	0.237885	0.0132159	0.748899	216	12	680
JW1530	b1537	Dark	0.734581	0.00110132	0.264317	667	1	240
JW1531	b1538	Diffuse fluorescent	0.0591572	0.879254	0.0615883	73	1085	76
JW1532	b1539	Fluorescent foci	0.0345158	0.307766	0.657718	36	321	686
JW1533	b1540	Fluorescent foci	0.0558659	0.265922	0.678212	50	238	607
JW1534	b1541	Diffuse fluorescent	0.00745573	0.941286	0.0512582	8	1010	55
JW1535	b1542	Fluorescent foci	0.324371	0.0130095	0.662619	374	15	764
JW1537	b1544	Diffuse fluorescent	0.0149254	0.908316	0.0767591	7	426	36
JW1538	b1545	Fluorescent foci	0.123471	0.263626	0.612903	111	237	551
JW1539	b1546	Diffuse fluorescent	0.0417559	0.845824	0.11242	39	790	105
JW1540	b1547	Fluorescent foci	0.407216	0.0235641	0.569219	553	32	773
JW1541	b1548	Fluorescent foci	0.086351	0.0603528	0.853296	93	65	919
JW5252	b1549	Diffuse fluorescent	0.0252336	0.641121	0.333645	27	686	357
JW5253	b1550	Diffuse fluorescent	0.0724638	0.817168	0.110368	65	733	99
JW5254	b1551	Dark	1	0	0	808	0	0
JW1544	b1552	Dark	0.958295	0.0324374	0.00926784	1034	35	10
JW1547	b1555	Fluorescent foci	0.0448143	0.0921895	0.862996	35	72	674
JW1549	b1557	Diffuse fluorescent	0.0122449	0.881633	0.106122	9	648	78
JW1550	b1558	Dark	0.952795	0.00124224	0.0459627	767	1	37
JW1551	b1559	Dark	0.654102	0.0110865	0.334812	1180	20	604
JW1553	b1561	Dark	0.996411	0	0.00358852	833	0	3
JW1555	b1563	Dark	0.996633	0.00112233	0.00224467	888	1	2
JW1556	b1564	Diffuse fluorescent	0.0334539	0.710669	0.255877	37	786	283
JW1557	b1565	Dark	0.991605	0	0.00839454	945	0	8
JW1558	b1566	Diffuse fluorescent	0.0155119	0.748707	0.235781	30	1448	456
JW1559	b1567	Diffuse fluorescent	0.18057	0.705385	0.114044	171	668	108
JW1560	b1568	Fluorescent foci	0.0851272	0.0489237	0.865949	87	50	885
JW1561	b1569	Fluorescent foci	0.0553964	0.409742	0.534862	58	429	560
JW1562	b1570	Diffuse fluorescent	0.126178	0.513416	0.360406	174	708	497
JW1563	b1571	Diffuse fluorescent	0.0321199	0.873662	0.0942184	30	816	88
JW1564	b1572	Diffuse fluorescent	0.0285412	0.878436	0.0930233	27	831	88
JW1565	b1573	Fluorescent foci	0.0350242	0.0301932	0.934783	29	25	774
JW1566	b1575	Dark	1	0	0	800	0	0
JW1567	b1576	Dark	0.996928	0.0015361	0.0015361	649	1	1
JW1572	b1580	Diffuse fluorescent	0.265557	0.508326	0.226117	303	580	258
JW1573	b1581	Fluorescent foci	0.316189	0.0337268	0.650084	375	40	771
JW1576	b1584	Fluorescent foci	0.0387841	0.183438	0.777778	37	175	742
JW5262	b1591	Diffuse fluorescent	0.0661765	0.919118	0.0147059	54	750	12
JW5264	b1593	Diffuse fluorescent	0.0297158	0.775194	0.19509	23	600	151
JW1586	b1594	NA	0.228408	0.28551	0.486081	320	400	681
JW1587	b1595	Dark	0.700192	0.00287356	0.296935	731	3	310
JW1598	b1606	Fluorescent foci	0.121713	0.117956	0.760331	162	157	1012
JW1600	b1608	Fluorescent foci	0.138134	0.0808229	0.781043	188	110	1063
JW1602	b1610	Fluorescent foci	0.0854651	0.234884	0.679651	147	404	1169
JW1603	b1611	Diffuse fluorescent	0.0190476	0.668672	0.312281	38	1334	623
JW1604	b1612	Diffuse fluorescent	0.186562	0.653324	0.160114	261	914	224
JW1605	b1613	Dark	0.551701	0.291156	0.157143	811	428	231
JW1606	b1614	Dark	0.679341	0.19962	0.121039	1072	315	191
JW1609	b1617	Fluorescent foci	0.0861345	0.37395	0.539916	82	356	514
JW1610	b1618	Diffuse fluorescent	0.0383319	0.701769	0.259899	91	1666	617
JW1611	b1619	Fluorescent foci	0.0192926	0.181672	0.799035	24	226	994
JW1612	b1620	Fluorescent foci	0.065232	0.0605245	0.874243	97	90	1300
JW1614	b1622	Diffuse fluorescent	0.263776	0.64589	0.0903342	292	715	100
JW1615	b1623	Fluorescent foci	0.179054	0.0557432	0.765203	212	66	906
JW5265	b1624	Fluorescent foci	0.323529	0.141807	0.534664	308	135	509
JW1617	b1625	Diffuse fluorescent	0.0473373	0.775993	0.176669	56	918	209
JW1621	b1629	Diffuse fluorescent	0.11562	0.765697	0.118683	151	1000	155
JW1625	b1633	Dark	0.520985	0.0109489	0.468066	571	12	513
JW1627	b1635	Fluorescent foci	0.33098	0.0917647	0.577255	422	117	736
JW1628	b1636	NA	0.15165	0.407672	0.440678	170	457	494
JW1629	b1637	Diffuse fluorescent	0.013986	0.852511	0.133503	22	1341	210
JW1630	b1638	Diffuse fluorescent	0.0652174	0.562802	0.371981	81	699	462
JW1632	b1640	Fluorescent foci	0.0808477	0.187598	0.731554	103	239	932
JW5267	b1642	Diffuse fluorescent	0.0161491	0.834783	0.149068	13	672	120
JW1639	b1647	Fluorescent foci	0.230008	0.0329761	0.737016	279	40	894
JW5827	b1648	Diffuse fluorescent	0.0209974	0.925197	0.0538058	32	1410	82
JW5874	b1649	Fluorescent foci	0.0911017	0.0317797	0.877119	43	15	414
JW1642	b1650	Diffuse fluorescent	0.0649065	0.832783	0.10231	59	757	93
JW1643	b1651	Diffuse fluorescent	0.0202343	0.730564	0.249201	19	686	234
JW1644	b1652	Diffuse fluorescent	0.0846107	0.633967	0.281422	138	1034	459
JW1645	b1653	Dark	1	0	0	906	0	0
JW1646	b1654	Diffuse fluorescent	0.0186757	0.882852	0.098472	22	1040	116
JW1648	b1656	Diffuse fluorescent	0.00952381	0.681905	0.308571	10	716	324
JW1650	b1658	Dark	0.995238	0.0026455	0.0021164	1881	5	4
JW1651	b1659	Fluorescent foci	0.0402893	0.315083	0.644628	78	610	1248
JW1653	b1661	Fluorescent foci	0.118207	0.0217391	0.860054	174	32	1266
JW1654	b1662	Fluorescent foci	0.0418251	0.0826996	0.875475	44	87	921
JW1656	b1664	Diffuse fluorescent	0.148739	0.751261	0.1	177	894	119
JW1657	b1667	NA	0.0713224	0.459138	0.469539	48	309	316
JW1658	b1668	Diffuse fluorescent	0.0188442	0.78706	0.194095	30	1253	309
JW1659	b1669	Fluorescent foci	0.140351	0.0914127	0.768236	304	198	1664
JW1662	b1672	Fluorescent foci	0.181159	0.145833	0.673007	200	161	743
JW5272	b1673	Fluorescent foci	0.20362	0.020362	0.776018	90	9	343
JW1664	b1674	Dark	0.695533	0.00182315	0.302644	763	2	332
JW1665	b1675	Fluorescent foci	0.131805	0.111748	0.756447	92	78	528
JW1666	b1676	Fluorescent foci	0.144711	0.198603	0.656687	145	199	658
JW1669	b1679	Diffuse fluorescent	0.0334487	0.871972	0.094579	29	756	82
JW1670	b1680	Fluorescent foci	0.307544	0.0386847	0.653772	318	40	676
JW1671	b1681	Fluorescent foci	0.377093	0.015859	0.607048	428	18	689
JW1672	b1682	Fluorescent foci	0.160529	0.0349386	0.804533	170	37	852
JW5273	b1683	Diffuse fluorescent	0.0895361	0.692557	0.217907	83	642	202
JW1674	b1684	Diffuse fluorescent	0.0218905	0.875622	0.102488	22	880	103
JW1675	b1685	Fluorescent foci	0.015748	0.133858	0.850394	6	51	324
JW1676	b1686	Dark	0.739709	0.00847458	0.251816	611	7	208
JW1677	b1687	Fluorescent foci	0.483404	0.00595745	0.510638	568	7	600
JW1679	b1689	Fluorescent foci	0.0542986	0.0226244	0.923077	36	15	612
JW1682	b1692	Dark	0.953642	0.0124172	0.0339404	1152	15	41
JW1683	b1693	NA	0.0467727	0.453695	0.499532	50	485	534
JW5275	b1695	Fluorescent foci	0.0405771	0.0495942	0.909829	45	55	1009
JW1686	b1696	Fluorescent foci	0.160107	0.0527018	0.787191	240	79	1180
JW5276	b1697	Fluorescent foci	0.152445	0.317354	0.530201	159	331	553
JW1688	b1698	Fluorescent foci	0.2728	0.0512	0.676	341	64	845
JW1689	b1699	Fluorescent foci	0.0430195	0.243506	0.713474	53	300	879
JW1690	b1700	NA	0.473616	0.405405	0.120978	368	315	94
JW1692	b1702	Diffuse fluorescent	0.0475578	0.886247	0.0661954	74	1379	103
JW1693	b1703	Fluorescent foci	0.0333952	0.0445269	0.922078	18	24	497
JW1694	b1704	Fluorescent foci	0.0941073	0.0299033	0.875989	107	34	996
JW1695	b1705	NA	0.165485	0.5	0.334515	140	423	283
JW1696	b1706	NA	0.45768	0.182602	0.359718	584	233	459
JW1697	b1707	Fluorescent foci	0.105535	0.0103321	0.884133	143	14	1198
JW1699	b1709	Dark	0.51604	0.00274977	0.48121	563	3	525
JW1700	b1710	Diffuse fluorescent	0.00394737	0.913816	0.0822368	6	1389	125
JW1702	b1712	Diffuse fluorescent	0.059869	0.848457	0.0916745	64	907	98
JW1703	b1713	Diffuse fluorescent	0.0368466	0.843188	0.119966	43	984	140
JW5277	b1714	NA	0.00697472	0.494333	0.498692	8	567	572
JW1705	b1715	Dark	1	0	0	589	0	0
JW1706	b1716	Fluorescent foci	0.0454545	0.31085	0.643695	31	212	439
JW1707	b1717	Dark	0.871212	0.092803	0.0359848	460	49	19
JW5829	b1718	Diffuse fluorescent	0.0455607	0.922897	0.0315421	39	790	27
JW1709	b1719	Diffuse fluorescent	0.0335306	0.857002	0.109467	34	869	111
JW5280	b1723	Fluorescent foci	0.0179775	0.0662921	0.91573	16	59	815
JW1713	b1724	Diffuse fluorescent	0.0106061	0.898485	0.0909091	7	593	60
JW1714	b1725	Fluorescent foci	0.237577	0.0789653	0.683458	349	116	1004
JW1716	b1727	Diffuse fluorescent	0.0275624	0.521964	0.450474	32	606	523
JW1719	b1730	Fluorescent foci	0.107374	0.0284605	0.864166	83	22	668
JW1720	b1731	Diffuse fluorescent	0.272541	0.618852	0.108607	133	302	53
JW1721	b1732	Fluorescent foci	0.0746781	0.330472	0.59485	87	385	693
JW1722	b1733	Fluorescent foci	0.225775	0.0649225	0.709302	233	67	732
JW1723	b1734	Fluorescent foci	0.177679	0.173214	0.649107	199	194	727
JW1724	b1735	Fluorescent foci	0.126203	0.2	0.673797	118	187	630
JW1725	b1736	Dark	0.63754	0	0.36246	394	0	224
JW1729	b1740	Fluorescent foci	0.0261044	0.455823	0.518072	26	454	516
JW1730	b1741	Fluorescent foci	0.0239554	0.3961	0.579944	43	711	1041
JW1731	b1742	Dark	0.855159	0.000992063	0.143849	862	1	145
JW1733	b1744	Fluorescent foci	0.303738	0.0168224	0.679439	325	18	727
JW1734	b1745	Dark	0.672111	0.136382	0.191507	1646	334	469
JW5282	b1746	Fluorescent foci	0.0179775	0.314607	0.667416	8	140	297
JW1736	b1747	Fluorescent foci	0.280827	0.0238663	0.695306	353	30	874
JW1737	b1748	Diffuse fluorescent	0.0441501	0.668138	0.287712	60	908	391
JW1738	b1749	Fluorescent foci	0.14966	0.158163	0.692177	176	186	814
JW1742	b1753	Diffuse fluorescent	0.044757	0.845269	0.109974	35	661	86
JW5286	b1756	Dark	0.625219	0	0.374781	357	0	214
JW1748	b1759	Diffuse fluorescent	0.0123762	0.949257	0.0383663	10	767	31
JW1750	b1761	Fluorescent foci	0.29	0.0163636	0.693636	319	18	763
JW1752	b1763	Dark	0.984317	0.00922509	0.00645757	1067	10	7
JW1753	b1764	Fluorescent foci	0.0247525	0.19637	0.778878	30	238	944
JW1754	b1765	Diffuse fluorescent	0.157943	0.644628	0.197429	172	702	215
JW1756	b1767	Fluorescent foci	0.0384013	0.165361	0.796238	49	211	1016
JW1757	b1768	Diffuse fluorescent	0.0831409	0.762125	0.154734	72	660	134
JW1759	b1770	Dark	0.902948	0	0.0970516	735	0	79
JW5289	b1772	Diffuse fluorescent	0.0170716	0.824688	0.15824	26	1256	241
JW1762	b1773	Fluorescent foci	0.302825	0.0112994	0.685876	268	10	607
JW1763	b1774	Fluorescent foci	0.338983	0.10452	0.556497	480	148	788
JW1765	b1776	Dark	0.902362	0.0015748	0.096063	1146	2	122
JW1766	b1777	NA	0.0765125	0.44306	0.480427	43	249	270
JW1767	b1778	Diffuse fluorescent	0.0351852	0.827778	0.137037	19	447	74
JW1768	b1779	Diffuse fluorescent	0.0291005	0.62381	0.34709	55	1179	656
JW1769	b1780	Diffuse fluorescent	0.0311111	0.84	0.128889	28	756	116
JW1770	b1781	Diffuse fluorescent	0.0321716	0.728552	0.239276	48	1087	357
JW1772	b1783	Fluorescent foci	0.152941	0.048366	0.798693	117	37	611
JW1773	b1784	Diffuse fluorescent	0.200481	0.501442	0.298077	417	1043	620
JW1776	b1787	Diffuse fluorescent	0.0260688	0.863399	0.110532	25	828	106
JW1779	b1790	Diffuse fluorescent	0.0351008	0.523525	0.441374	47	701	591
JW1781	b1792	Diffuse fluorescent	0.0691964	0.81808	0.112723	62	733	101
JW5292	b1794	Fluorescent foci	0.00414938	0.0995851	0.896266	4	96	864
JW1785	b1796	Fluorescent foci	0.0424448	0.24618	0.711375	25	145	419
JW1786	b1797	Diffuse fluorescent	0.173077	0.694056	0.132867	99	397	76
JW1788	b1799	Fluorescent foci	0.135109	0.16746	0.697431	142	176	733
JW1789	b1800	Fluorescent foci	0.394664	0.0478381	0.557498	429	52	606
JW5294	b1802	NA	0.0877026	0.469971	0.442326	92	493	464
JW1792	b1803	Diffuse fluorescent	0.125654	0.591623	0.282723	144	678	324
JW1793	b1804	Fluorescent foci	0.0202922	0.411526	0.568182	25	507	700
JW1794	b1805	Diffuse fluorescent	0.00870196	0.940537	0.0507614	12	1297	70
JW1796	b1807	Diffuse fluorescent	0.0277372	0.829197	0.143066	19	568	98
JW1797	b1808	Fluorescent foci	0.213693	0.0155602	0.770747	206	15	743
JW5295	b1809	Fluorescent foci	0.0585405	0.269447	0.672013	73	336	838
JW5296	b1810	Diffuse fluorescent	0.0197287	0.796547	0.183724	16	646	149
JW1800	b1811	Diffuse fluorescent	0.0181564	0.914804	0.0670391	13	655	48
JW1801	b1812	NA	0.36152	0.491422	0.147059	295	401	120
JW1802	b1813	NA	0.212684	0.344934	0.442382	275	446	572
JW1803	b1814	Fluorescent foci	0.0356112	0.148219	0.816169	37	154	848
JW1806	b1817	Diffuse fluorescent	0.096875	0.572917	0.330208	93	550	317
JW1811	b1822	Diffuse fluorescent	0.142703	0.711351	0.145946	132	658	135
JW1812	b1823	Diffuse fluorescent	0.0202578	0.896869	0.0828729	11	487	45
JW1813	b1824	NA	0.0356037	0.490712	0.473684	46	634	612
JW1816	b1827	Diffuse fluorescent	0.0414847	0.591703	0.366812	38	542	336
JW5300	b1831	Fluorescent foci	0.0199063	0.380562	0.599532	17	325	512
JW1821	b1832	Fluorescent foci	0.0590962	0.163384	0.77752	51	141	671
JW5301	b1835	Diffuse fluorescent	0.0150512	0.922336	0.0626129	25	1532	104
JW5302	b1836	Diffuse fluorescent	0.0650069	0.856155	0.0788382	47	619	57
JW5303	b1837	Dark	0.993464	0.00326797	0.00326797	608	2	2
JW1827	b1838	Fluorescent foci	0.14693	0.00657895	0.846491	67	3	386
JW1831	b1842	Diffuse fluorescent	0.00840336	0.971188	0.0204082	7	809	17
JW1832	b1843	Dark	0.810044	0.0010917	0.188865	742	1	173
JW1833	b1844	Fluorescent foci	0.267668	0.0265018	0.70583	303	30	799
JW1834	b1845	Fluorescent foci	0.187408	0.0739385	0.738653	256	101	1009
JW1837	b1848	Fluorescent foci	0.385151	0.0649652	0.549884	332	56	474
JW1838	b1849	Diffuse fluorescent	0.0674603	0.818783	0.113757	102	1238	172
JW1839	b1850	Diffuse fluorescent	0.1	0.671845	0.228155	103	692	235
JW1840	b1851	Diffuse fluorescent	0.243968	0.602324	0.153709	273	674	172
JW1841	b1852	Fluorescent foci	0.111005	0.0669856	0.82201	116	70	859
JW1842	b1853	Diffuse fluorescent	0.045954	0.621379	0.332667	46	622	333
JW1843	b1854	NA	0.262238	0.271853	0.465909	300	311	533
JW5304	b1856	Dark	1	0	0	1104	0	0
JW1847	b1858	Fluorescent foci	0.0566239	0.169872	0.773504	53	159	724
JW1849	b1860	Fluorescent foci	0.0530421	0.0655226	0.881435	68	84	1130
JW1850	b1861	NA	0.130272	0.443299	0.426429	139	473	455
JW5306	b1862	Fluorescent foci	0.0760456	0.358682	0.565272	60	283	446
JW1852	b1863	Fluorescent foci	0.298113	0.161509	0.540377	395	214	716
JW1853	b1864	Diffuse fluorescent	0.0125074	0.916021	0.0714711	21	1538	120
JW1854	b1865	Dark	1	0	0	769	0	0
JW1855	b1866	Diffuse fluorescent	0.0655738	0.793443	0.140984	60	726	129
JW5307	b1867	Fluorescent foci	0.0285714	0.0969697	0.874459	33	112	1010
JW1857	b1868	Fluorescent foci	0.0477528	0.0842697	0.867978	34	60	618
JW1859	b1870	Diffuse fluorescent	0.0234506	0.850084	0.126466	28	1015	151
JW1860	b1871	Fluorescent foci	0.286849	0.0529568	0.660194	325	60	748
JW1863	b1874	Fluorescent foci	0.0435807	0.226737	0.729682	74	385	1239
JW5309	b1875	Diffuse fluorescent	0.047619	0.92517	0.0272109	42	816	24
JW1865	b1876	Fluorescent foci	0.143777	0.0236051	0.832618	67	11	388
JW1870	b1881	Fluorescent foci	0.0291705	0.403829	0.567001	32	443	622
JW1871	b1882	Diffuse fluorescent	0.0195652	0.918478	0.0619565	18	845	57
JW1872	b1883	Fluorescent foci	0.469457	0.0147059	0.515837	415	13	456
JW1873	b1884	Fluorescent foci	0.0973384	0.0205323	0.882129	128	27	1160
JW1876	b1887	Diffuse fluorescent	0.0329087	0.849257	0.117834	31	800	111
JW1877	b1888	Fluorescent foci	0.084	0.12	0.796	84	120	796
JW1880	b1891	Fluorescent foci	0.0649943	0.0148233	0.920182	57	13	807
JW1881	b1892	Fluorescent foci	0.0496183	0.0687023	0.881679	26	36	462
JW1884	b1895	Fluorescent foci	0.0783582	0.0746269	0.847015	63	60	681
JW5312	b1896	Fluorescent foci	0.0669594	0.20966	0.723381	61	191	659
JW1886	b1897	Dark	0.5028	0.353863	0.143337	449	316	128
JW1888	b1900	Fluorescent foci	0.288136	0.0101695	0.701695	255	9	621
JW1890	b1902	Fluorescent foci	0.0831461	0.404494	0.51236	74	360	456
JW1893	b1905	Fluorescent foci	0.0243902	0.0924262	0.883184	19	72	688
JW1894	b1906	Diffuse fluorescent	0.0123735	0.952756	0.0348706	11	847	31
JW1896	b1908	Diffuse fluorescent	0.00345622	0.892857	0.103687	3	775	90
JW1898	b1913	Dark	0.927212	0.0347144	0.0380739	828	31	34
JW1899	b1914	Diffuse fluorescent	0.0217786	0.618875	0.359347	12	341	198
JW1900	b1915	Fluorescent foci	0.0310766	0.0943396	0.874584	28	85	788
JW1901	b1916	Fluorescent foci	0.113386	0.0314961	0.855118	72	20	543
JW1902	b1917	Fluorescent foci	0.146805	0.0207254	0.83247	85	12	482
JW5313	b1919	Fluorescent foci	0.292683	0.175778	0.531539	348	209	632
JW1906	b1921	Fluorescent foci	0.111724	0.226207	0.662069	81	164	480
JW1907	b1922	NA	0.421265	0.0834455	0.495289	313	62	368
JW1910	b1925	Fluorescent foci	0.0928571	0.00816326	0.89898	91	8	881
JW1911	b1926	Fluorescent foci	0.0475138	0.104972	0.847514	43	95	767
JW1912	b1927	Dark	0.636292	0.21524	0.148468	810	274	189
JW1915	b1930	Diffuse fluorescent	0.0586932	0.850498	0.0908084	53	768	82
JW1916	b1931	Fluorescent foci	0.239521	0.127745	0.632735	240	128	634
JW1917	b1932	Fluorescent foci	0.296046	0.0646094	0.639344	307	67	663
JW1921	b1937	Fluorescent foci	0.277675	0.0940959	0.628229	301	102	681
JW1924	b1940	Fluorescent foci	0.169611	0.23086	0.599529	144	196	509
JW1925	b1941	NA	0.0857414	0.422549	0.49171	181	892	1038
JW1926	b1942	Diffuse fluorescent	0.0337711	0.600375	0.365854	36	640	390
JW1927	b1943	Diffuse fluorescent	0.132112	0.774362	0.0935252	202	1184	143
JW1929	b1945	Fluorescent foci	0.257188	0.235623	0.507188	322	295	635
JW1930	b1946	Dark	0.545455	0.030303	0.424242	144	8	112
JW1936	b1952	Diffuse fluorescent	0.0780985	0.803056	0.118846	46	473	70
JW5317	b1953	Diffuse fluorescent	0.0208644	0.915052	0.0640835	14	614	43
JW1938	b1955	Diffuse fluorescent	0.218966	0.686207	0.0948276	127	398	55
JW1940	b1957	Diffuse fluorescent	0.0462585	0.64898	0.304762	34	477	224
JW1943	b1960	Diffuse fluorescent	0.0481366	0.889752	0.0621118	31	573	40
JW1944	b1961	Diffuse fluorescent	0.225287	0.633333	0.141379	196	551	123
JW1945	b1962	Fluorescent foci	0.0263368	0.182761	0.790902	33	229	991
JW1950	b1967	Diffuse fluorescent	0.0133011	0.819831	0.166868	11	678	138
JW5322	b1969	Diffuse fluorescent	0.00591716	0.634827	0.359256	7	751	425
JW1958	b1976	Diffuse fluorescent	0.0836278	0.796231	0.120141	71	676	102
JW5833	b1978	Dark	0.79738	0.10655	0.0960699	913	122	110
JW1963	b1982	Fluorescent foci	0.223658	0.184891	0.591451	225	186	595
JW1964	b1983	Fluorescent foci	0.0185185	0.131687	0.849794	9	64	413
JW1966	b1987	Fluorescent foci	0.111484	0.0159262	0.87259	133	19	1041
JW1967	b1988	Fluorescent foci	0.156997	0.0102389	0.832765	138	9	732
JW1969	b1991	Diffuse fluorescent	0.100965	0.751299	0.147736	136	1012	199
JW1971	b1993	Dark	0.886486	0	0.113514	656	0	84
JW5327	b1999	Dark	0.95	0.024359	0.025641	741	19	20
JW1984	b2002	Fluorescent foci	0.0889968	0.202265	0.708738	55	125	438
JW1985	b2003	Diffuse fluorescent	0.157547	0.700943	0.141509	167	743	150
JW1986	b2004	Fluorescent foci	0.0776699	0.228695	0.693635	72	212	643
JW1987	b2005	Diffuse fluorescent	0.0337323	0.917301	0.0489663	31	843	45
JW1988	b2006	Diffuse fluorescent	0.0831673	0.805777	0.111056	167	1618	223
JW1989	b2007	Fluorescent foci	0.0189959	0.042967	0.938037	42	95	2074
JW1991	b2009	Diffuse fluorescent	0.358473	0.506518	0.135009	385	544	145
JW1993	b2011	Dark	0.626728	0.296083	0.0771889	544	257	67
JW1994	b2012	Dark	0.682065	0.258152	0.0597826	753	285	66
JW5834	b2015	Fluorescent foci	0.361144	0.0321812	0.606675	303	27	509
JW5835	b2017	Diffuse fluorescent	0.027689	0.861555	0.110756	26	809	104
JW2000	b2018	Dark	0.990558	0.00944206	0	1154	11	0
JW2001	b2019	Dark	0.591817	0.000951475	0.407231	622	1	428
JW2002	b2020	Diffuse fluorescent	0.0315877	0.878637	0.0897756	38	1057	108
JW2003	b2021	Dark	0.988983	0.00129618	0.00972132	1526	2	15
JW2004	b2022	Fluorescent foci	0.108197	0.331803	0.56	165	506	854
JW2005	b2023	Dark	0.833987	0.00130719	0.164706	638	1	126
JW2006	b2024	Dark	0.983051	0	0.0169492	812	0	14
JW2007	b2025	Dark	0.889796	0.062585	0.047619	654	46	35
JW2008	b2026	Diffuse fluorescent	0.0149371	0.564465	0.420597	19	718	535
JW2010	b2028	Fluorescent foci	0.370637	0.0154004	0.613963	361	15	598
JW2011	b2029	Diffuse fluorescent	0.0529248	0.896936	0.0501393	38	644	36
JW2017	b2032	Dark	0.991922	0.00323102	0.00484653	1228	4	6
JW2018	b2033	Fluorescent foci	0.321729	0.0240096	0.654262	268	20	545
JW2019	b2034	NA	0.297297	0.38598	0.316723	352	457	375
JW2021	b2036	Dark	0.870158	0.00932568	0.120516	1213	13	168
JW2023	b2038	Dark	0.972259	0	0.0277411	736	0	21
JW2024	b2039	Diffuse fluorescent	0.0651466	0.583062	0.351792	60	537	324
JW2025	b2040	Dark	0.972946	0.00300601	0.0240481	971	3	24
JW2026	b2041	NA	0.381653	0.483894	0.134454	545	691	192
JW2027	b2042	Diffuse fluorescent	0.0279395	0.545984	0.426077	24	469	366
JW2029	b2044	Dark	0.667057	0.00586167	0.327081	569	5	279
JW2030	b2045	Fluorescent foci	0.123843	0.278935	0.597222	107	241	516
JW2033	b2048	Diffuse fluorescent	0.0318504	0.876138	0.0920121	63	1733	182
JW2034	b2049	Fluorescent foci	0.067907	0.106047	0.826047	73	114	888
JW2035	b2050	Fluorescent foci	0.254438	0.0108481	0.734714	258	11	745
JW5335	b2051	Fluorescent foci	0.0358102	0.399284	0.564906	40	446	631
JW2037	b2052	NA	0.494802	0.242204	0.262994	476	233	253
JW2038	b2053	Fluorescent foci	0.174455	0.0311526	0.794393	168	30	765
JW2039	b2054	Diffuse fluorescent	0.179954	0.71754	0.102506	158	630	90
JW2040	b2055	Fluorescent foci	0.0800344	0.222031	0.697935	93	258	811
JW2042	b2057	Fluorescent foci	0.142502	0.294946	0.562552	172	356	679
JW2043	b2058	Dark	0.831349	0.00198413	0.166667	419	1	84
JW2044	b2059	Fluorescent foci	0.0457856	0.0926119	0.861602	44	89	828
JW2046	b2061	NA	0.0949977	0.498394	0.406609	207	1086	886
JW2050	b2065	Diffuse fluorescent	0.0176849	0.552251	0.430064	22	687	535
JW2051	b2066	Fluorescent foci	0.0603805	0.0537634	0.885856	73	65	1071
JW2053	b2068	Dark	0.971302	0.00110375	0.0275938	880	1	25
JW2054	b2069	Fluorescent foci	0.148515	0.329062	0.522423	255	565	897
JW2055	b2070	NA	0.28545	0.454377	0.260173	463	737	422
JW2057	b2072	Dark	0.533969	0.00357568	0.462455	448	3	388
JW2058	b2073	Fluorescent foci	0.194858	0.147497	0.657645	144	109	486
JW2064	b2079	Diffuse fluorescent	0.0110894	0.919765	0.0691455	17	1410	106
JW5339	b2080	Diffuse fluorescent	0.00928074	0.87935	0.111369	8	758	96
JW2066	b2081	Diffuse fluorescent	0.134774	0.803498	0.0617284	131	781	60
JW2067	b2082	Diffuse fluorescent	0.0422222	0.542222	0.415556	38	488	374
JW2070	b2086	Dark	0.816533	0.0346667	0.1488	1531	65	279
JW2075	b2091	NA	0.440594	0.212046	0.34736	534	257	421
JW2077	b2093	Diffuse fluorescent	0.016881	0.893891	0.0892283	21	1112	111
JW2082	b2095	Fluorescent foci	0.207164	0.00677638	0.78606	214	7	812
JW5343	b2096	Fluorescent foci	0.0391198	0.233496	0.727384	32	191	595
JW5344	b2097	Fluorescent foci	0.038565	0.343498	0.617937	43	383	689
JW2086	b2099	Fluorescent foci	0.0671563	0.0272823	0.905561	64	26	863
JW2087	b2100	Fluorescent foci	0.022508	0.344051	0.633441	7	107	197
JW2088	b2101	Dark	0.738318	0.0485981	0.213084	395	26	114
JW2090	b2103	Dark	0.88	0.0261538	0.0938462	572	17	61
JW2091	b2104	Fluorescent foci	0.289809	0.152866	0.557325	182	96	350
JW2092	b2105	Fluorescent foci	0.134058	0.0144928	0.851449	74	8	470
JW2100	b2113	Fluorescent foci	0.104895	0.0587413	0.836364	75	42	598
JW5349	b2119	Fluorescent foci	0.0515723	0.0465409	0.901887	41	37	717
JW5350	b2121	Fluorescent foci	0.385475	0.0176909	0.596834	414	19	641
JW2110	b2122	Fluorescent foci	0.285912	0.00138122	0.712707	207	1	516
JW2112	b2124	Fluorescent foci	0.017301	0.411765	0.570934	10	238	330
JW5352	b2125	Diffuse fluorescent	0.0158172	0.699473	0.28471	9	398	162
JW2115	b2127	Fluorescent foci	0.134615	0.0168269	0.848558	56	7	353
JW2117	b2129	Fluorescent foci	0.131395	0.00348837	0.865116	113	3	744
JW2125	b2137	Dark	0.873548	0.00903226	0.117419	677	7	91
JW5838	b2139	Fluorescent foci	0.0655271	0.042735	0.891738	46	30	626
JW2128	b2140	Fluorescent foci	0.104878	0.0186992	0.876423	129	23	1078
JW2138	b2151	NA	0.0784	0.4976	0.424	98	622	530
JW2140	b2153	Fluorescent foci	0.42	0.00666667	0.573333	252	4	344
JW2141	b2154	Dark	0.94685	0.023622	0.0295276	481	12	15
JW2146	b2159	Fluorescent foci	0.390921	0.0315259	0.577554	310	25	458
JW2147	b2160	NA	0.176471	0.428158	0.395371	183	444	410
JW2150	b2163	Fluorescent foci	0.0480202	0.084246	0.867734	57	100	1030
JW2152	b2165	Diffuse fluorescent	0.0764873	0.654391	0.269122	135	1155	475
JW2153	b2166	Fluorescent foci	0.0705128	0.403846	0.525641	55	315	410
JW2155	b2168	Fluorescent foci	0.0294944	0.151685	0.81882	21	108	583
JW2156	b2169	Diffuse fluorescent	0.027248	0.834696	0.138056	30	919	152
JW5362	b2171	Diffuse fluorescent	0.0415842	0.69802	0.260396	42	705	263
JW2168	b2180	Fluorescent foci	0.0480905	0.0353607	0.916549	34	25	648
JW2169	b2181	NA	0.339426	0.399478	0.261097	130	153	100
JW2171	b2183	Diffuse fluorescent	0.0177384	0.665188	0.317073	8	300	143
JW2173	b2185	Diffuse fluorescent	0.131894	0.683453	0.184652	55	285	77
JW2174	b2186	Diffuse fluorescent	0.0646766	0.837065	0.0982587	52	673	79
JW2175	b2187	Fluorescent foci	0.140115	0.239923	0.619962	73	125	323
JW5839	b2190	Dark	0.991495	0	0.00850547	816	0	7
JW2181	b2193	Fluorescent foci	0.0173267	0.165842	0.816832	7	67	330
JW5366	b2201	Fluorescent foci	0.0492278	0.0743243	0.876448	51	77	908
JW2195	b2207	Diffuse fluorescent	0.0655391	0.788584	0.145877	31	373	69
JW2196	b2208	Fluorescent foci	0.318343	0.145562	0.536095	269	123	453
JW2200	b2212	Fluorescent foci	0.47439	0	0.52561	389	0	431
JW2201	b2213	Diffuse fluorescent	0.0233918	0.95071	0.0258981	28	1138	31
JW2214	b2220	Fluorescent foci	0.0623116	0.0663317	0.871357	62	66	867
JW2215	b2221	Fluorescent foci	0.105505	0.0703364	0.824159	69	46	539
JW2216	b2222	Fluorescent foci	0.23014	0.0350467	0.734813	197	30	629
JW2218	b2224	Fluorescent foci	0.206	0.04	0.754	206	40	754
JW2225	b2231	Diffuse fluorescent	0.0426195	0.77027	0.18711	41	741	180
JW2226	b2232	Diffuse fluorescent	0.0396601	0.71813	0.24221	28	507	171
JW2228	b2234	Diffuse fluorescent	0.041021	0.768459	0.19052	45	843	209
JW2229	b2235	Diffuse fluorescent	0.0310651	0.860947	0.107988	21	582	73
JW2230	b2236	Fluorescent foci	0.310256	0.0205128	0.669231	121	8	261
JW2231	b2237	Dark	0.867558	0	0.132442	714	0	109
JW2232	b2238	Dark	0.623853	0.0489297	0.327217	204	16	107
JW2235	b2241	Fluorescent foci	0.0512367	0.04947	0.899293	29	28	509
JW2236	b2242	Diffuse fluorescent	0.0260973	0.8707	0.103203	22	734	87
JW2238	b2244	Fluorescent foci	0.0398406	0.420319	0.539841	20	211	271
JW2239	b2245	Dark	1	0	0	622	0	0
JW2241	b2247	Fluorescent foci	0.040393	0.0862445	0.873362	37	79	800
JW2242	b2248	Fluorescent foci	0.102317	0.003861	0.893822	53	2	463
JW2243	b2249	Fluorescent foci	0.0749064	0.11985	0.805243	60	96	645
JW2245	b2251	Dark	0.70709	0.0298507	0.26306	379	16	141
JW5372	b2253	Fluorescent foci	0.0894176	0.178015	0.732568	109	217	893
JW2249	b2255	Fluorescent foci	0.130588	0.0176471	0.851765	111	15	724
JW2250	b2256	Fluorescent foci	0.149367	0.00506329	0.84557	59	2	334
JW2254	b2259	Diffuse fluorescent	0.124675	0.711688	0.163636	48	274	63
JW2255	b2260	Diffuse fluorescent	0.00543478	0.94837	0.0461957	6	1047	51
JW2256	b2261	Fluorescent foci	0.184758	0.095843	0.7194	160	83	623
JW2257	b2262	Fluorescent foci	0.114754	0.0348361	0.85041	56	17	415
JW2258	b2263	Diffuse fluorescent	0.055914	0.516129	0.427957	26	240	199
JW5374	b2264	Fluorescent foci	0.0573395	0.0183486	0.924312	25	8	403
JW2260	b2265	Dark	0.708054	0.203859	0.0880872	844	243	105
JW2262	b2267	Diffuse fluorescent	0.077748	0.579088	0.343164	29	216	128
JW5840	b2269	Dark	0.688248	0.125968	0.185785	978	179	264
JW2267	b2272	Fluorescent foci	0.125156	0.361702	0.513141	100	289	410
JW2268	b2273	Fluorescent foci	0.172249	0.0167464	0.811005	72	7	339
JW2269	b2274	Dark	0.76773	0.00886525	0.223404	433	5	126
JW2270	b2275	Dark	0.857143	0.00223214	0.140625	384	1	63
JW2276	b2281	Dark	0.998227	0	0.00177305	563	0	1
JW2278	b2283	Fluorescent foci	0.216783	0.0499501	0.733267	217	50	734
JW2279	b2284	Fluorescent foci	0.038822	0.0441767	0.917001	29	33	685
JW2280	b2285	NA	0.0634921	0.477954	0.458554	36	271	260
JW5375	b2286	Fluorescent foci	0.172673	0.036036	0.791291	115	24	527
JW5875	b2287	Dark	0.532468	0.0194805	0.448052	164	6	138
JW2284	b2289	Dark	0.940496	0.00991735	0.0495868	569	6	30
JW2287	b2290	Fluorescent foci	0.115843	0.0272572	0.856899	68	16	503
JW2288	b2291	Fluorescent foci	0.101576	0.210158	0.688266	58	120	393
JW5376	b2293	Diffuse fluorescent	0.0868666	0.750776	0.162358	84	726	157
JW2291	b2294	Dark	0.997621	0.000793021	0.00158604	1258	1	2
JW2293	b2296	Diffuse fluorescent	0.00290698	0.883721	0.113372	2	608	78
JW2294	b2297	Dark	0.570588	0.0156863	0.413725	291	8	211
JW2296	b2299	Fluorescent foci	0.0811655	0.0509886	0.867846	78	49	834
JW5377	b2300	Fluorescent foci	0.0767442	0.0197674	0.903488	66	17	777
JW2298	b2301	Dark	0.832938	0.0473934	0.119668	703	40	101
JW2299	b2302	Fluorescent foci	0.0508906	0.207379	0.74173	80	326	1166
JW2300	b2303	Fluorescent foci	0.296644	0.00536913	0.697987	221	4	520
JW2301	b2304	Fluorescent foci	0.0736976	0.108005	0.818297	58	85	644
JW2302	b2305	Fluorescent foci	0.0336927	0.382749	0.583558	25	284	433
JW2303	b2306	Fluorescent foci	0.183437	0.0456656	0.770898	237	59	996
JW2308	b2311	Fluorescent foci	0.156863	0.00627451	0.836863	200	8	1067
JW2309	b2312	Diffuse fluorescent	0.0607815	0.547033	0.392185	42	378	271
JW2312	b2315	Diffuse fluorescent	0.0128505	0.860981	0.126168	11	737	108
JW2313	b2316	Diffuse fluorescent	0.0648056	0.832502	0.102692	65	835	103
JW2315	b2318	Fluorescent foci	0.132731	0.1918	0.675469	191	276	972
JW2316	b2319	Diffuse fluorescent	0.100282	0.782486	0.117232	71	554	83
JW2317	b2320	Diffuse fluorescent	0.0493381	0.688327	0.262335	41	572	218
JW2320	b2323	Fluorescent foci	0.0638629	0.155763	0.780374	41	100	501
JW5380	b2324	Diffuse fluorescent	0.0327869	0.82582	0.141393	16	403	69
JW2322	b2325	Diffuse fluorescent	0.038	0.572	0.39	19	286	195
JW5381	b2326	Diffuse fluorescent	0.0458794	0.903144	0.0509771	54	1063	60
JW2326	b2329	Fluorescent foci	0.00426894	0.493063	0.502668	4	462	471
JW5841	b2330	Fluorescent foci	0.0149051	0.0813008	0.903794	11	60	667
JW2328	b2331	Diffuse fluorescent	0.112628	0.52901	0.358362	66	310	210
JW2337	b2340	Dark	0.983254	0	0.0167464	411	0	7
JW2338	b2341	Fluorescent foci	0.154031	0.0216607	0.824308	128	18	685
JW2339	b2342	Dark	0.714595	0.00144509	0.28396	989	2	393
JW2340	b2343	Diffuse fluorescent	0.185606	0.575758	0.238636	49	152	63
JW2345	b2349	Diffuse fluorescent	0.0257649	0.661836	0.312399	16	411	194
JW5383	b2353	Diffuse fluorescent	0.0175439	0.91345	0.0690058	15	781	59
JW2350	b2354	NA	0.0798611	0.491319	0.428819	46	283	247
JW5384	b2355	Dark	0.574866	0	0.425134	215	0	159
JW2352	b2356	Dark	0.544702	0.182119	0.273179	329	110	165
JW5385	b2357	Diffuse fluorescent	0.0118203	0.752561	0.235619	15	955	299
JW2355	b2358	Fluorescent foci	0.0502793	0.0698324	0.879888	18	25	315
JW2356	b2359	Fluorescent foci	0.205634	0.0591549	0.735211	73	21	261
JW2357	b2360	Dark	0.974587	0	0.025413	767	0	20
JW2358	b2361	Fluorescent foci	0.0743879	0.0659134	0.859699	79	70	913
JW2359	b2362	Fluorescent foci	0.158333	0.0458333	0.795833	38	11	191
JW2361	b2364	Fluorescent foci	0.097561	0.010453	0.891986	84	9	768
JW2363	b2366	Diffuse fluorescent	0.0099108	0.921705	0.0683845	10	930	69
JW2366	b2369	Diffuse fluorescent	0.0582227	0.600613	0.341164	57	588	334
JW2368	b2371	Fluorescent foci	0.0136307	0.247831	0.738538	11	200	596
JW2370	b2373	Fluorescent foci	0.0426966	0.126966	0.830337	38	113	739
JW2371	b2374	Fluorescent foci	0.0336538	0.0588942	0.907452	28	49	755
JW2376	b2379	Fluorescent foci	0.0164294	0.0920044	0.891566	15	84	814
JW2378	b2381	Fluorescent foci	0.0559921	0.111002	0.833006	57	113	848
JW2379	b2382	Fluorescent foci	0.0693069	0.0605061	0.870187	63	55	791
JW2380	b2383	Dark	0.992358	0	0.00764192	909	0	7
JW2381	b2384	Fluorescent foci	0.0567465	0.0163934	0.92686	45	13	735
JW2385	b2388	Fluorescent foci	0.0206649	0.372866	0.606469	23	415	675
JW2393	b2398	Fluorescent foci	0.25816	0.00593472	0.735905	87	2	248
JW2394	b2399	NA	0.0848708	0.483395	0.431734	46	262	234
JW2395	b2400	Diffuse fluorescent	0.00416089	0.902913	0.0929265	3	651	67
JW2396	b2405	Dark	0.787698	0.141865	0.0704365	794	143	71
JW2398	b2407	Dark	0.993893	0	0.00610687	651	0	4
JW2400	b2409	Fluorescent foci	0.0420712	0.0377562	0.920173	39	35	853
JW2403	b2411	Diffuse fluorescent	0.101156	0.687861	0.210983	70	476	146
JW2407	b2414	Diffuse fluorescent	0.00875912	0.779562	0.211679	6	534	145
JW2408	b2415	Dark	0.916393	0.00819672	0.0754098	559	5	46
JW2409	b2416	Diffuse fluorescent	0.0692042	0.547866	0.38293	60	475	332
JW2410	b2417	Diffuse fluorescent	0.0279661	0.652542	0.319492	33	770	377
JW2411	b2418	Fluorescent foci	0.111954	0.336812	0.551233	118	355	581
JW2413	b2420	Dark	0.567538	0.00326797	0.429194	521	3	394
JW2414	b2421	Diffuse fluorescent	0.0764144	0.71712	0.206466	104	976	281
JW2415	b2422	Fluorescent foci	0.0286006	0.0377937	0.933606	28	37	914
JW5394	b2426	Fluorescent foci	0.03125	0.0833333	0.885417	15	40	425
JW2420	b2427	Fluorescent foci	0.162393	0.259829	0.577778	95	152	338
JW2421	b2428	Diffuse fluorescent	0.00675676	0.856757	0.136486	5	634	101
JW2424	b2431	Fluorescent foci	0.0619835	0.0681818	0.869835	60	66	842
JW2427	b2434	Fluorescent foci	0.132979	0.0132979	0.853723	50	5	321
JW2429	b2436	Fluorescent foci	0.0353669	0.460654	0.503979	40	521	570
JW2430	b2437	Fluorescent foci	0.0663957	0.0135501	0.920054	49	10	679
JW2431	b2438	Diffuse fluorescent	0.0609756	0.752439	0.186585	50	617	153
JW2432	b2439	Fluorescent foci	0.195716	0.0136319	0.790652	201	14	812
JW2433	b2440	Fluorescent foci	0.138344	0.0490196	0.812636	127	45	746
JW2434	b2441	Fluorescent foci	0.216362	0.0043057	0.779333	201	4	724
JW2435	b2451	Fluorescent foci	0.0268692	0.0350467	0.938084	23	30	803
JW2437	b2453	Fluorescent foci	0.0614125	0.0255885	0.912999	60	25	892
JW2438	b2454	Fluorescent foci	0.0516224	0.435103	0.513274	35	295	348
JW2439	b2455	Fluorescent foci	0.302644	0.00881489	0.688541	309	9	703
JW2440	b2456	Fluorescent foci	0.123596	0.0160514	0.860353	77	10	536
JW2441	b2457	Fluorescent foci	0.0339506	0.0308642	0.935185	11	10	303
JW2442	b2458	Fluorescent foci	0.0327169	0.108108	0.859175	23	76	604
JW2443	b2459	Fluorescent foci	0.141337	0.0167173	0.841945	93	11	554
JW2444	b2460	NA	0.254122	0.381183	0.364694	262	393	376
JW2445	b2461	Fluorescent foci	0.0680628	0.136126	0.795812	26	52	304
JW2446	b2462	Fluorescent foci	0.0449679	0.0278373	0.927195	21	13	433
JW2447	b2463	Diffuse fluorescent	0.0859835	0.526502	0.387515	73	447	329
JW2448	b2464	Fluorescent foci	0.0364583	0.0694444	0.894097	21	40	515
JW2449	b2465	Fluorescent foci	0.0901015	0.0190355	0.890863	71	15	702
JW2451	b2467	Dark	0.99569	0.00215517	0.00215517	462	1	1
JW2452	b2468	Fluorescent foci	0.319641	0.0359435	0.644416	249	28	502
JW2455	b2471	Diffuse fluorescent	0.0154242	0.886889	0.0976864	6	345	38
JW2456	b2472	Fluorescent foci	0.053681	0.0153374	0.930982	35	10	607
JW5396	b2473	Diffuse fluorescent	0.00868056	0.915799	0.0755208	10	1055	87
JW2459	b2474	Dark	0.998557	0	0.001443	1384	0	2
JW2461	b2476	Fluorescent foci	0.0610169	0.316949	0.622034	36	187	367
JW2463	b2478	Fluorescent foci	0.0807601	0.206651	0.712589	34	87	300
JW2464	b2479	Fluorescent foci	0.032	0.206	0.762	16	103	381
JW2465	b2480	Diffuse fluorescent	0.344507	0.558659	0.0968343	185	300	52
JW2466	b2481	Fluorescent foci	0.190358	0.121137	0.688504	154	98	557
JW2473	b2488	Fluorescent foci	0.0838396	0.00850547	0.907655	69	7	747
JW5805	b2489	Fluorescent foci	0.11809	0.0150754	0.866834	47	6	345
JW2475	b2490	Dark	0.906542	0	0.0934579	291	0	30
JW2476	b2491	Fluorescent foci	0.21754	0.0113895	0.771071	191	10	677
JW2480	b2495	Diffuse fluorescent	0.0139665	0.913408	0.0726257	10	654	52
JW5397	b2496	Diffuse fluorescent	0.0702403	0.620148	0.309612	76	671	335
JW2483	b2498	Dark	0.756032	0.0911528	0.152815	282	34	57
JW2484	b2499	Diffuse fluorescent	0.0339674	0.504076	0.461957	25	371	340
JW2485	b2500	Diffuse fluorescent	0.0243024	0.729073	0.246625	27	810	274
JW2486	b2501	Fluorescent foci	0.0607827	0.292256	0.646961	73	351	777
JW2487	b2502	NA	0.335729	0.462012	0.202259	327	450	197
JW2491	b2507	Diffuse fluorescent	0.0380673	0.592972	0.36896	26	405	252
JW5401	b2508	Dark	0.754527	0.0704225	0.17505	375	35	87
JW2493	b2509	Dark	0.993622	0	0.00637755	779	0	5
JW5402	b2510	Diffuse fluorescent	0.0056926	0.910816	0.0834915	3	480	44
JW5403	b2511	Fluorescent foci	0.03125	0.13125	0.8375	5	21	134
JW2498	b2514	Diffuse fluorescent	0.0177778	0.744444	0.237778	16	670	214
JW2499	b2515	NA	0.438158	0.0934211	0.468421	333	71	356
JW2501	b2517	Fluorescent foci	0.252996	0.0639148	0.683089	190	48	513
JW2502	b2518	Fluorescent foci	0.0626223	0.432485	0.504892	32	221	258
JW2505	b2521	Dark	0.998152	0.000924214	0.000924214	1080	1	1
JW5404	b2522	Diffuse fluorescent	0.0204403	0.921384	0.0581761	13	586	37
JW2507	b2523	Fluorescent foci	0.136752	0.0541311	0.809117	96	38	568
JW2508	b2524	Diffuse fluorescent	0.27685	0.591885	0.131265	116	248	55
JW2509	b2525	Diffuse fluorescent	0.0992908	0.737589	0.163121	28	208	46
JW2510	b2526	Diffuse fluorescent	0.0202361	0.942664	0.0370995	24	1118	44
JW2511	b2527	NA	0.313167	0.339858	0.346975	176	191	195
JW2512	b2528	Diffuse fluorescent	0.0404984	0.71028	0.249221	13	228	80
JW2513	b2529	Diffuse fluorescent	0.0183357	0.954866	0.0267983	13	677	19
JW2514	b2530	Diffuse fluorescent	0.0068306	0.782787	0.210383	5	573	154
JW2515	b2531	Diffuse fluorescent	0.0453172	0.818731	0.135952	30	542	90
JW2516	b2532	Fluorescent foci	0.0353881	0.280822	0.68379	31	246	599
JW2517	b2533	Fluorescent foci	0.125275	0.173626	0.701099	114	158	638
JW5878	b2535	Fluorescent foci	0.0290323	0.0806452	0.890323	18	50	552
JW2522	b2538	Fluorescent foci	0.0561941	0.0280971	0.915709	44	22	717
JW2523	b2539	Dark	0.989247	0.00134409	0.0094086	736	1	7
JW2524	b2540	Diffuse fluorescent	0.0436364	0.801818	0.154545	24	441	85
JW2525	b2541	Fluorescent foci	0.252632	0.019883	0.727485	216	17	622
JW2526	b2542	Fluorescent foci	0.022537	0.222151	0.755312	35	345	1173
JW2528	b2544	Dark	0.889773	0.0613636	0.0488636	783	54	43
JW5842	b2545	Fluorescent foci	0.036488	0.287343	0.676169	32	252	593
JW2531	b2547	Fluorescent foci	0.118644	0.00356824	0.877788	133	4	984
JW5405	b2549	Fluorescent foci	0.184825	0.0680934	0.747082	95	35	384
JW5406	b2550	Fluorescent foci	0.257116	0.0455408	0.697343	271	48	735
JW2535	b2551	Diffuse fluorescent	0.102528	0.707163	0.190309	146	1007	271
JW2536	b2552	Diffuse fluorescent	0.0460358	0.792839	0.161125	36	620	126
JW2537	b2553	Fluorescent foci	0.154696	0.287293	0.558011	56	104	202
JW2538	b2554	Fluorescent foci	0.0156006	0.0483619	0.936037	10	31	600
JW2541	b2557	Dark	0.860892	0.00612423	0.132983	984	7	152
JW2543	b2559	Fluorescent foci	0.33204	0.00310318	0.664856	428	4	857
JW2545	b2561	NA	0.411765	0.191993	0.396242	504	235	485
JW2546	b2562	Diffuse fluorescent	0.164336	0.674825	0.160839	141	579	138
JW2547	b2563	Fluorescent foci	0.207935	0.0793534	0.712711	283	108	970
JW2548	b2564	Dark	0.694557	0.0511779	0.254265	855	63	313
JW2549	b2565	Dark	0.51844	0.0842993	0.39726	492	80	377
JW2550	b2566	Diffuse fluorescent	0.0954151	0.600991	0.303594	77	485	245
JW2551	b2567	Fluorescent foci	0.0428397	0.0709914	0.886169	35	58	724
JW2557	b2573	NA	0.493264	0.385492	0.121244	476	372	117
JW2558	b2574	Fluorescent foci	0.0311419	0.188927	0.779931	45	273	1127
JW2559	b2575	NA	0.296242	0.425203	0.278556	402	577	378
JW2560	b2576	Diffuse fluorescent	0.00791557	0.834653	0.157432	9	949	179
JW2561	b2577	Fluorescent foci	0.281195	0.00351494	0.71529	320	4	814
JW2563	b2579	NA	0.445415	0.364192	0.190393	510	417	218
JW2564	b2580	Fluorescent foci	0.226259	0.0289017	0.744839	274	35	902
JW2565	b2581	Fluorescent foci	0.110437	0.122573	0.76699	91	101	632
JW2566	b2582	Diffuse fluorescent	0.033532	0.642325	0.324143	45	862	435
JW5409	b2583	Diffuse fluorescent	0.119241	0.731707	0.149051	44	270	55
JW2568	b2584	Fluorescent foci	0.172861	0.0942092	0.73293	200	109	848
JW2569	b2585	Diffuse fluorescent	0.0579531	0.652281	0.289766	47	529	235
JW2570	b2586	NA	0.493939	0.251515	0.254545	652	332	336
JW2573	b2592	Fluorescent foci	0.0283097	0.0249792	0.946711	34	30	1137
JW2575	b2593	Dark	1	0	0	751	0	0
JW2576	b2594	NA	0.294748	0.488746	0.216506	275	456	202
JW2578	b2597	Diffuse fluorescent	0.0420945	0.690965	0.26694	41	673	260
JW2579	b2598	Diffuse fluorescent	0.19778	0.574168	0.228052	196	569	226
JW2580	b2599	Fluorescent foci	0.0530401	0.0297542	0.917206	41	23	709
JW2581	b2600	Fluorescent foci	0.0271041	0.064194	0.908702	19	45	637
JW2582	b2601	Fluorescent foci	0.0488166	0.133136	0.818047	33	90	553
JW2587	b2606	Fluorescent foci	0.0914286	0.294857	0.613714	80	258	537
JW2588	b2607	Fluorescent foci	0.148305	0.108475	0.74322	175	128	877
JW5413	b2608	Diffuse fluorescent	0.0374732	0.947537	0.0149893	35	885	14
JW2590	b2609	Diffuse fluorescent	0.0546448	0.604736	0.340619	30	332	187
JW5414	b2610	Diffuse fluorescent	0.0673077	0.664423	0.268269	70	691	279
JW2594	b2614	Fluorescent foci	0.0603589	0.0750408	0.8646	37	46	530
JW2596	b2615	Dark	0.673704	0.0143954	0.3119	702	15	325
JW5416	b2616	Fluorescent foci	0.0589319	0.0441989	0.896869	64	48	974
JW2599	b2618	Diffuse fluorescent	0.0393586	0.830904	0.129738	27	570	89
JW2600	b2619	Dark	0.999249	0	0.000750751	1331	0	1
JW2601	b2620	Diffuse fluorescent	0.286452	0.510968	0.202581	222	396	157
JW2602	b2622	Fluorescent foci	0.088042	0.0565046	0.855453	67	43	651
JW2603	b2623	Fluorescent foci	0.0525803	0.109056	0.838364	54	112	861
JW2604	b2624	NA	0.413649	0.139276	0.447075	297	100	321
JW2605	b2625	Dark	0.772443	0.00313152	0.224426	740	3	215
JW2607	b2626	Fluorescent foci	0.089404	0.32947	0.581126	54	199	351
JW2608	b2627	Fluorescent foci	0.224979	0.0909843	0.684036	272	110	827
JW2609	b2628	Dark	0.548157	0.0130797	0.438763	461	11	369
JW2610	b2629	Dark	0.806302	0.0713624	0.122335	870	77	132
JW2611	b2630	Fluorescent foci	0.138255	0.0147651	0.84698	103	11	631
JW5418	b2631	Fluorescent foci	0.209738	0.0205993	0.769663	224	22	822
JW5419	b2632	Fluorescent foci	0.375221	0.0867257	0.538053	212	49	304
JW2614	b2633	Dark	0.979245	0.00283019	0.0179245	1038	3	19
JW2615	b2634	Fluorescent foci	0.0661922	0.344484	0.589324	93	484	828
JW2619	b2638	Dark	0.590682	0.0108153	0.398502	710	13	479
JW2624	b2643	NA	0.276217	0.315543	0.40824	295	337	436
JW2625	b2644	Fluorescent foci	0.239207	0.00466745	0.756126	205	4	648
JW2626	b2645	Fluorescent foci	0.114464	0.206035	0.679501	110	198	653
JW2627	b2646	Diffuse fluorescent	0.121005	0.570776	0.308219	106	500	270
JW5423	b2648	Dark	0.997563	0.000812348	0.0016247	1228	1	2
JW2629	b2650	NA	0.417138	0.0856912	0.497171	516	106	615
JW5427	b2659	Fluorescent foci	0.0134003	0.485762	0.500838	8	290	299
JW2635	b2660	Fluorescent foci	0.0343879	0.0440165	0.921596	25	32	670
JW2636	b2661	Fluorescent foci	0.0707851	0.0926641	0.836551	55	72	650
JW2637	b2662	Fluorescent foci	0.0160714	0.1375	0.846429	9	77	474
JW2639	b2664	Fluorescent foci	0.156552	0.147757	0.69569	178	168	791
JW2640	b2665	Diffuse fluorescent	0.0455105	0.659287	0.295203	37	536	240
JW2642	b2667	NA	0.0792741	0.475645	0.445081	83	498	466
JW2644	b2669	Diffuse fluorescent	0.103636	0.557273	0.339091	114	613	373
JW2646	b2671	Fluorescent foci	0.0573395	0.175459	0.767202	50	153	669
JW2648	b2673	Diffuse fluorescent	0.023166	0.92278	0.0540541	36	1434	84
JW2649	b2674	Fluorescent foci	0.0292505	0.157221	0.813528	16	86	445
JW2650	b2675	Dark	0.984911	0.00137174	0.0137174	718	1	10
JW2651	b2676	NA	0.0916442	0.478437	0.429919	68	355	319
JW2652	b2677	Fluorescent foci	0.123732	0.0172414	0.859026	122	17	847
JW2659	b2684	Diffuse fluorescent	0.0860215	0.754224	0.159754	56	491	104
JW2662	b2687	Diffuse fluorescent	0.0232221	0.867925	0.108853	16	598	75
JW2663	b2688	Diffuse fluorescent	0.0721569	0.851765	0.0760784	92	1086	97
JW2665	b2690	Fluorescent foci	0.156177	0.0384615	0.805361	134	33	691
JW2666	b2696	Diffuse fluorescent	0.162025	0.581013	0.256962	128	459	203
JW2667	b2697	Diffuse fluorescent	0.0243902	0.750963	0.224647	19	585	175
JW2668	b2698	Diffuse fluorescent	0.0519324	0.631643	0.316425	43	523	262
JW2669	b2699	Fluorescent foci	0.0481541	0.0561798	0.895666	30	35	558
JW2670	b2700	Fluorescent foci	0.063172	0.100806	0.836022	47	75	622
JW2673	b2704	Fluorescent foci	0.0416667	0.259921	0.698413	42	262	704
JW2674	b2705	Fluorescent foci	0.0848089	0.0298229	0.885368	91	32	950
JW2675	b2706	Dark	0.992492	0	0.00750751	661	0	5
JW2676	b2707	Dark	0.916667	0.00198413	0.0813492	462	1	41
JW5431	b2708	Fluorescent foci	0.0379085	0.0326797	0.929412	29	25	711
JW5843	b2709	Fluorescent foci	0.0164948	0.0536082	0.929897	8	26	451
JW2680	b2710	Fluorescent foci	0.040404	0.309764	0.649832	24	184	386
JW2681	b2711	Fluorescent foci	0.0192926	0.427653	0.553055	12	266	344
JW5433	b2712	Diffuse fluorescent	0.0679348	0.754076	0.177989	50	555	131
JW2683	b2713	Dark	0.792851	0.00458295	0.202566	865	5	221
JW5434	b2714	Fluorescent foci	0.0374415	0.318253	0.644306	24	204	413
JW2686	b2716	Fluorescent foci	0.15188	0.0390977	0.809023	101	26	538
JW2687	b2717	Diffuse fluorescent	0.0954598	0.641444	0.263097	82	551	226
JW2688	b2718	Fluorescent foci	0.0694444	0.311966	0.61859	65	292	579
JW2690	b2720	Fluorescent foci	0.130785	0.0140845	0.855131	130	14	850
JW2691	b2721	Fluorescent foci	0.0697115	0.0372596	0.893029	58	31	743
JW2694	b2724	Fluorescent foci	0.144068	0.0605327	0.7954	119	50	657
JW2695	b2725	Fluorescent foci	0.0205392	0.0462131	0.933248	16	36	727
JW2696	b2726	Diffuse fluorescent	0.154609	0.507585	0.337806	265	870	579
JW2697	b2727	Diffuse fluorescent	0.0755442	0.617157	0.307298	59	482	240
JW2698	b2728	Diffuse fluorescent	0.184272	0.564554	0.251174	157	481	214
JW2699	b2729	Fluorescent foci	0.0283505	0.0618557	0.909794	22	48	706
JW2700	b2730	NA	0.150046	0.350412	0.499543	164	383	546
JW2701	b2731	Fluorescent foci	0.126238	0.0272277	0.846535	102	22	684
JW2702	b2732	Fluorescent foci	0.111878	0.194751	0.69337	81	141	502
JW2703	b2733	Diffuse fluorescent	0.0837642	0.55636	0.359876	81	538	348
JW2704	b2734	Dark	0.997039	0	0.0029615	1010	0	3
JW2705	b2735	Fluorescent foci	0.044586	0.122611	0.832803	28	77	523
JW2707	b2737	Fluorescent foci	0.0590717	0.021097	0.919831	56	20	872
JW2708	b2738	Fluorescent foci	0.153629	0.0098661	0.836505	218	14	1187
JW2709	b2739	Dark	0.966507	0	0.0334928	1010	0	35
JW5437	b2741	Fluorescent foci	0.0198238	0.113436	0.86674	18	103	787
JW2713	b2743	Fluorescent foci	0.144424	0.0420475	0.813528	158	46	890
JW2714	b2744	Fluorescent foci	0.0960076	0.0171103	0.886882	101	18	933
JW2715	b2745	Fluorescent foci	0.0508701	0.413655	0.535475	38	309	400
JW2716	b2746	Fluorescent foci	0.0623269	0.206371	0.731302	45	149	528
JW2717	b2747	Diffuse fluorescent	0.0934066	0.581319	0.325275	85	529	296
JW2720	b2750	NA	0.108821	0.450124	0.441055	132	546	535
JW2721	b2751	Fluorescent foci	0.0519308	0.0226365	0.925433	39	17	695
JW2722	b2752	Fluorescent foci	0.0740741	0.0214425	0.904483	76	22	928
JW5438	b2754	NA	0.418886	0.458838	0.122276	346	379	101
JW2725	b2755	Fluorescent foci	0.206839	0.0942452	0.698916	248	113	838
JW2726	b2756	Dark	0.841256	0.00269058	0.156054	938	3	174
JW5844	b2757	Fluorescent foci	0.0764331	0.044586	0.878981	60	35	690
JW2728	b2758	Fluorescent foci	0.320253	0.0202532	0.659494	253	16	521
JW2729	b2759	NA	0.1188	0.410611	0.470588	103	356	408
JW2730	b2760	Fluorescent foci	0.0769231	0.0140845	0.908992	71	13	839
JW2731	b2761	Dark	0.794171	0.0227687	0.18306	872	25	201
JW2732	b2762	Fluorescent foci	0.0919643	0.345536	0.5625	103	387	630
JW2733	b2763	Fluorescent foci	0.109471	0.0381304	0.852399	89	31	693
JW2734	b2764	Fluorescent foci	0.154556	0.011534	0.83391	134	10	723
JW2735	b2765	Dark	0.641899	0.0319917	0.326109	622	31	316
JW2736	b2766	Fluorescent foci	0.0875706	0.0183616	0.894068	62	13	633
JW2737	b2767	Diffuse fluorescent	0.178454	0.57977	0.241776	217	705	294
JW2738	b2768	Fluorescent foci	0.188547	0.0251397	0.786313	135	18	563
JW5440	b2769	Fluorescent foci	0.0525762	0.403785	0.543638	50	384	517
JW5441	b2770	Diffuse fluorescent	0.0159833	0.66296	0.321056	23	954	462
JW5443	b2774	Dark	0.837209	0	0.162791	360	0	70
JW5444	b2776	Fluorescent foci	0.027088	0.288939	0.683973	12	128	303
JW2748	b2777	Fluorescent foci	0.0752688	0.0903226	0.834409	70	84	776
JW2750	b2779	Diffuse fluorescent	0.01341	0.842912	0.143678	7	440	75
JW2751	b2780	Fluorescent foci	0.0294451	0.240091	0.730464	26	212	645
JW2752	b2781	Fluorescent foci	0.143617	0.342199	0.514184	81	193	290
JW2753	b2782	Dark	0.982646	0.00650759	0.010846	453	3	5
JW2754	b2783	Diffuse fluorescent	0.0571429	0.722078	0.220779	22	278	85
JW2755	b2784	Fluorescent foci	0.405637	0.00735294	0.58701	331	6	479
JW2756	b2785	Dark	0.998452	0	0.00154799	645	0	1
JW2758	b2787	Fluorescent foci	0.0149457	0.213315	0.771739	11	157	568
JW2759	b2788	Fluorescent foci	0.0410959	0.0423412	0.916563	33	34	736
JW2761	b2790	Diffuse fluorescent	0.0217028	0.78798	0.190317	13	472	114
JW2762	b2791	Fluorescent foci	0.0628507	0.0415264	0.895623	56	37	798
JW2763	b2792	Diffuse fluorescent	0.0250836	0.77592	0.198997	15	464	119
JW2764	b2793	NA	0.3	0.444262	0.255738	183	271	156
JW2765	b2794	Fluorescent foci	0.0674931	0.413223	0.519284	49	300	377
JW2766	b2795	Fluorescent foci	0.105	0.0283333	0.866667	63	17	520
JW2768	b2797	Fluorescent foci	0.0308219	0.15411	0.815068	9	45	238
JW5446	b2798	Diffuse fluorescent	0.0204415	0.714636	0.264922	25	874	324
JW2770	b2799	Fluorescent foci	0.0466238	0.0643087	0.889068	29	40	553
JW2771	b2800	Fluorescent foci	0.216652	0.12265	0.660698	242	137	738
JW2773	b2802	NA	0.288991	0.416284	0.294725	252	363	257
JW2774	b2803	Fluorescent foci	0.00986842	0.172697	0.817434	6	105	497
JW2775	b2804	Fluorescent foci	0.112821	0.336752	0.550427	66	197	322
JW2776	b2805	NA	0.203336	0.351867	0.444797	256	443	560
JW2777	b2806	Diffuse fluorescent	0.00820793	0.942544	0.0492476	6	689	36
JW2779	b2808	Fluorescent foci	0.160173	0.254545	0.585281	185	294	676
JW2781	b2810	Fluorescent foci	0.232114	0.0381558	0.72973	146	24	459
JW2782	b2811	Diffuse fluorescent	0.0235546	0.802998	0.173448	11	375	81
JW2786	b2818	Fluorescent foci	0.0184843	0.109057	0.872458	10	59	472
JW2787	b2819	Fluorescent foci	0.0423634	0.0780379	0.879599	38	70	789
JW2788	b2820	Fluorescent foci	0.0435154	0.0153584	0.941126	51	18	1103
JW2790	b2822	Fluorescent foci	0.094195	0.033954	0.871851	86	31	796
JW2795	b2827	Fluorescent foci	0.133272	0.267463	0.599265	145	291	652
JW2797	b2829	Fluorescent foci	0.0353982	0.0265487	0.938053	40	30	1060
JW2798	b2830	Diffuse fluorescent	0.0258621	0.831505	0.142633	33	1061	182
JW2799	b2831	Diffuse fluorescent	0.0234542	0.895522	0.0810235	11	420	38
JW2802	b2834	Fluorescent foci	0.186649	0.0340599	0.779292	137	25	572
JW2805	b2837	Diffuse fluorescent	0.0324006	0.687776	0.279823	22	467	190
JW2806	b2838	Fluorescent foci	0.0376914	0.26384	0.698469	32	224	593
JW2807	b2839	Fluorescent foci	0.0854922	0.0349741	0.879534	66	27	679
JW2808	b2840	Fluorescent foci	0.308333	0.00104167	0.690625	296	1	663
JW2810	b2842	Diffuse fluorescent	0.0755503	0.64307	0.28138	127	1081	473
JW2811	b2843	Fluorescent foci	0.128472	0.0972222	0.774306	148	112	892
JW5453	b2844	Fluorescent foci	0.324883	0.0807512	0.594366	346	86	633
JW5454	b2846	Fluorescent foci	0.0805134	0.0256709	0.893816	69	22	766
JW2815	b2847	Dark	0.557087	0.30315	0.139764	283	154	71
JW2817	b2849	Dark	0.99359	0	0.00641026	1240	0	8
JW2818	b2850	Dark	0.895698	0.029987	0.0743155	687	23	57
JW2819	b2851	Fluorescent foci	0.156403	0.0772239	0.766373	160	79	784
JW2820	b2852	NA	0.497194	0.0123457	0.49046	443	11	437
JW5456	b2853	Dark	0.687719	0.194737	0.117544	392	111	67
JW5457	b2854	Dark	0.95151	0.00914913	0.0393413	1040	10	43
JW5458	b2856	Fluorescent foci	0.10686	0.114776	0.778364	81	87	590
JW5459	b2858	NA	0.346434	0.16885	0.484716	238	116	333
JW5846	b2859	Fluorescent foci	0.0822723	0.0763957	0.841332	84	78	859
JW5462	b2866	Fluorescent foci	0.434322	0.0423729	0.523305	205	20	247
JW2835	b2867	Fluorescent foci	0.221239	0.0221239	0.756637	200	20	684
JW2836	b2868	Fluorescent foci	0.0840164	0.206967	0.709016	41	101	346
JW2837	b2869	Fluorescent foci	0.0520521	0.028028	0.91992	52	28	919
JW5463	b2870	Fluorescent foci	0.0989283	0.319044	0.582028	120	387	706
JW2839	b2871	Diffuse fluorescent	0.0600667	0.596218	0.343715	54	536	309
JW2840	b2872	Fluorescent foci	0.0472779	0.103152	0.84957	33	72	593
JW2841	b2873	Fluorescent foci	0.166013	0.0222222	0.811765	127	17	621
JW2842	b2874	Fluorescent foci	0.0395315	0.273792	0.686676	27	187	469
JW2843	b2875	Fluorescent foci	0.0293454	0.0406321	0.930023	26	36	824
JW5464	b2876	Fluorescent foci	0.0340599	0.0790191	0.886921	25	58	651
JW2845	b2877	NA	0.197941	0.418844	0.383215	250	529	484
JW2847	b2879	Fluorescent foci	0.0615385	0.0384615	0.9	40	25	585
JW2848	b2880	Dark	0.997691	0	0.00230947	864	0	2
JW2849	b2881	Dark	0.62027	0.00675676	0.372973	459	5	276
JW5466	b2883	Fluorescent foci	0.158604	0.146709	0.694687	200	185	876
JW5468	b2886	NA	0.0747664	0.476636	0.448598	72	459	432
JW5469	b2887	Fluorescent foci	0.0775595	0.0930714	0.829369	75	90	802
JW2857	b2889	Fluorescent foci	0.318656	0.0521437	0.6292	275	45	543
JW2858	b2890	Diffuse fluorescent	0.0406905	0.747226	0.212084	33	606	172
JW5847	b2891	Fluorescent foci	0.034749	0.237452	0.727799	18	123	377
JW2862	b2894	Fluorescent foci	0.0470035	0.350176	0.60282	40	298	513
JW2863	b2895	Diffuse fluorescent	0.043038	0.865823	0.0911392	34	684	72
JW2865	b2897	NA	0.141553	0.4414	0.417047	186	580	548
JW2866	b2898	Fluorescent foci	0.0151976	0.121581	0.863222	10	80	568
JW2868	b2900	Diffuse fluorescent	0.0239437	0.804225	0.171831	17	571	122
JW2869	b2901	Diffuse fluorescent	0.0164294	0.777656	0.205915	15	710	188
JW2870	b2902	Fluorescent foci	0.305455	0.00727273	0.687273	252	6	567
JW2871	b2903	Diffuse fluorescent	0.0394231	0.85	0.110577	41	884	115
JW2872	b2904	Diffuse fluorescent	0.0392857	0.814286	0.146429	22	456	82
JW2873	b2905	Diffuse fluorescent	0.0137931	0.943678	0.0425287	12	821	37
JW2875	b2907	Fluorescent foci	0.02443	0.0732899	0.90228	15	45	554
JW2876	b2908	Fluorescent foci	0.0154578	0.287753	0.69679	13	242	586
JW5473	b2909	Diffuse fluorescent	0.0388235	0.954118	0.00705882	33	811	6
JW2878	b2910	Fluorescent foci	0.0626536	0.0773956	0.859951	51	63	700
JW2879	b2912	Fluorescent foci	0.439024	0.00195122	0.559024	450	2	573
JW2880	b2913	Fluorescent foci	0.0168196	0.0259939	0.957187	11	17	626
JW5475	b2914	Diffuse fluorescent	0.091224	0.777136	0.13164	79	673	114
JW2882	b2915	Fluorescent foci	0.222552	0.00296736	0.774481	150	2	522
JW2883	b2916	Fluorescent foci	0.15272	0.0439331	0.803347	146	42	768
JW2884	b2917	Fluorescent foci	0.113122	0.0980392	0.788839	75	65	523
JW2885	b2918	Fluorescent foci	0.0382572	0.0180659	0.943677	36	17	888
JW2886	b2919	Fluorescent foci	0.0495049	0.10198	0.848515	50	103	857
JW2887	b2920	Fluorescent foci	0.0509709	0.0169903	0.932039	42	14	768
JW5476	b2921	Fluorescent foci	0.0491667	0.0333333	0.9175	59	40	1101
JW2892	b2925	NA	0.0194444	0.487963	0.492593	21	527	532
JW2893	b2926	Diffuse fluorescent	0.00334076	0.96882	0.0278396	3	870	25
JW2894	b2927	Fluorescent foci	0.116618	0.00874636	0.874636	80	6	600
JW2895	b2928	Fluorescent foci	0.186213	0.00268577	0.811101	208	3	906
JW2896	b2929	Diffuse fluorescent	0.0613879	0.643238	0.295374	69	723	332
JW2897	b2930	Fluorescent foci	0.0630631	0.039039	0.897898	42	26	598
JW2901	b2934	Diffuse fluorescent	0.0309119	0.890263	0.0788253	20	576	51
JW5478	b2935	Diffuse fluorescent	0.0509868	0.814967	0.134046	62	991	163
JW2904	b2937	Fluorescent foci	0.0233723	0.0601002	0.916528	14	36	549
JW2905	b2938	Fluorescent foci	0.0379902	0.165441	0.796569	31	135	650
JW2906	b2939	Dark	0.645526	0.00521286	0.349262	743	6	402
JW2907	b2940	Dark	0.85447	0.0758836	0.0696466	822	73	67
JW2909	b2942	Fluorescent foci	0.0460829	0.0207373	0.93318	40	18	810
JW2911	b2944	Diffuse fluorescent	0.105137	0.555556	0.339307	88	465	284
JW2913	b2946	Dark	0.615873	0.0015873	0.38254	388	1	241
JW2914	b2947	Fluorescent foci	0.013905	0.0301275	0.955968	12	26	825
JW2915	b2948	Diffuse fluorescent	0.0801887	0.705975	0.213836	51	449	136
JW2916	b2949	Diffuse fluorescent	0.0211864	0.735876	0.242938	15	521	172
JW2917	b2950	Fluorescent foci	0.0459966	0.0315162	0.922487	54	37	1083
JW2918	b2951	Diffuse fluorescent	0.0328054	0.811086	0.156109	29	717	138
JW5479	b2953	Diffuse fluorescent	0.0840932	0.698075	0.217832	83	689	215
JW2921	b2954	NA	0.236967	0.476777	0.286256	250	503	302
JW2922	b2955	Diffuse fluorescent	0.158041	0.522181	0.319778	171	565	346
JW2926	b2959	Diffuse fluorescent	0.0376471	0.687059	0.275294	32	584	234
JW2927	b2960	Diffuse fluorescent	0.211559	0.593239	0.195202	194	544	179
JW2928	b2961	Dark	0.75	0.141369	0.108631	504	95	73
JW2929	b2962	Diffuse fluorescent	0.0192926	0.760986	0.219721	18	710	205
JW5482	b2965	Fluorescent foci	0.317808	0.0684932	0.613699	116	25	224
JW5484	b2970	Dark	0.920904	0.0576271	0.0214689	815	51	19
JW2943	b2976	Diffuse fluorescent	0.0196078	0.876751	0.103641	14	626	74
JW2944	b2977	Fluorescent foci	0.03708	0.061993	0.900927	64	107	1555
JW2946	b2979	NA	0.303946	0.254408	0.441646	362	303	526
JW2947	b2980	Fluorescent foci	0.201373	0.147597	0.65103	176	129	569
JW5848	b2981	Fluorescent foci	0.268657	0.0547264	0.676617	270	55	680
JW2952	b2984	Fluorescent foci	0.148376	0.345917	0.505707	169	394	576
JW5491	b2985	Fluorescent foci	0.265957	0.0957447	0.638298	175	63	420
JW2954	b2986	Fluorescent foci	0.312418	0.0261438	0.661438	239	20	506
JW2958	b2990	Diffuse fluorescent	0.225182	0.501211	0.273608	186	414	226
JW5493	b2991	Dark	0.525301	0.16506	0.309639	436	137	257
JW2960	b2992	Diffuse fluorescent	0.0332226	0.851606	0.115172	30	769	104
JW2961	b2993	Diffuse fluorescent	0.0407911	0.854141	0.105068	33	691	85
JW2966	b2998	Fluorescent foci	0.304491	0.0481928	0.647317	278	44	591
JW2970	b3001	Fluorescent foci	0.114286	0.0390977	0.846617	76	26	563
JW2972	b3003	Dark	0.555046	0.114679	0.330275	484	100	288
JW2975	b3008	NA	0.274945	0.31153	0.413525	248	281	373
JW5849	b3010	Fluorescent foci	0.00642398	0.180942	0.812634	6	169	759
JW2978	b3011	Diffuse fluorescent	0.0193741	0.724292	0.256334	13	486	172
JW5499	b3012	Fluorescent foci	0.0317125	0.234672	0.733615	15	111	347
JW2987	b3019	Diffuse fluorescent	0.0672515	0.546784	0.385965	46	374	264
JW2989	b3021	Diffuse fluorescent	0.0932331	0.583459	0.323308	62	388	215
JW2990	b3022	Dark	0.938793	0.00431035	0.0568966	1089	5	66
JW5502	b3023	Fluorescent foci	0.185924	0.00735294	0.806723	177	7	768
JW2993	b3025	Dark	0.543742	0.379542	0.076716	404	282	57
JW2996	b3028	Diffuse fluorescent	0.0767072	0.630496	0.292797	82	674	313
JW2997	b3029	Dark	0.602671	0.0358932	0.361436	722	43	433
JW2998	b3030	Diffuse fluorescent	0.0355422	0.885542	0.0789157	59	1470	131
JW2999	b3031	Fluorescent foci	0.419187	0.00729927	0.573514	402	7	550
JW3000	b3032	Diffuse fluorescent	0.0451552	0.828786	0.126058	48	881	134
JW3001	b3033	Fluorescent foci	0.0941176	0.0117647	0.894118	80	10	760
JW3002	b3034	Diffuse fluorescent	0.0731707	0.557317	0.369512	60	457	303
JW3006	b3038	NA	0.371917	0.191651	0.436433	196	101	230
JW3009	b3041	Diffuse fluorescent	0.0926999	0.734647	0.172654	80	634	149
JW5505	b3042	Fluorescent foci	0.0368764	0.117137	0.845987	17	54	390
JW3021	b3049	Diffuse fluorescent	0.259443	0.545726	0.194831	261	549	196
JW3024	b3052	Fluorescent foci	0.0821918	0.00273973	0.915068	60	2	668
JW3025	b3053	Diffuse fluorescent	0.0942761	0.62963	0.276094	28	187	82
JW3026	b3054	Diffuse fluorescent	0.0805501	0.772102	0.147348	41	393	75
JW3028	b3056	NA	0.365672	0.368159	0.266169	294	296	214
JW3030	b3058	Fluorescent foci	0.143411	0.00678295	0.849806	148	7	877
JW3032	b3060	Fluorescent foci	0.353939	0.00484848	0.641212	292	4	529
JW3033	b3061	Fluorescent foci	0.0385827	0.184252	0.777165	49	234	987
JW3034	b3062	Fluorescent foci	0.147837	0.0228365	0.829327	123	19	690
JW3036	b3064	Fluorescent foci	0.233028	0.0110092	0.755963	127	6	412
JW3037	b3065	Dark	0.646893	0.217514	0.135593	458	154	96
JW3038	b3066	Dark	0.665546	0.25042	0.0840336	396	149	50
JW3039	b3067	Fluorescent foci	0.12212	0.213134	0.664747	106	185	577
JW3040	b3068	Fluorescent foci	0.126566	0.047619	0.825815	101	38	659
JW3041	b3070	Diffuse fluorescent	0.0955777	0.634807	0.269615	67	445	189
JW3042	b3071	Fluorescent foci	0.278351	0.151546	0.570103	270	147	553
JW3045	b3074	Diffuse fluorescent	0.142045	0.529545	0.328409	125	466	289
JW3046	b3075	Fluorescent foci	0.0754438	0.0236686	0.900888	51	16	609
JW5511	b3076	Fluorescent foci	0.0934744	0.0141093	0.892416	53	8	506
JW3048	b3077	Dark	0.996438	0	0.00356189	1119	0	4
JW3052	b3081	Fluorescent foci	0.112108	0.0840807	0.803812	100	75	717
JW3053	b3082	Fluorescent foci	0.0572738	0.105384	0.837342	50	92	731
JW3054	b3083	Fluorescent foci	0.393413	0.0073193	0.599268	430	8	655
JW5513	b3084	Diffuse fluorescent	0.100386	0.706564	0.19305	78	549	150
JW5514	b3085	Dark	0.796203	0.0189873	0.18481	629	15	146
JW3058	b3087	NA	0.460705	0.281843	0.257453	170	104	95
JW3062	b3091	NA	0.227969	0.369732	0.402299	119	193	210
JW3063	b3092	Fluorescent foci	0.326478	0.172237	0.501285	127	67	195
JW3065	b3094	Diffuse fluorescent	0.0476611	0.664607	0.287732	54	753	326
JW3073	b3102	Fluorescent foci	0.0910543	0.311502	0.597444	57	195	374
JW3076	b3105	Fluorescent foci	0.235094	0.0255537	0.739353	138	15	434
JW3077	b3106	Dark	0.613821	0.0135501	0.372629	453	10	275
JW5517	b3107	Diffuse fluorescent	0.0957983	0.889076	0.0151261	57	529	9
JW5522	b3114	Fluorescent foci	0.143243	0.0189189	0.837838	53	7	310
JW5806	b3115	Fluorescent foci	0.0748815	0.0597156	0.865403	79	63	913
JW3088	b3117	Dark	0.665722	0.155807	0.17847	470	110	126
JW3089	b3118	Dark	0.996364	0	0.00363636	548	0	2
JW5525	b3119	Fluorescent foci	0.357678	0.0355805	0.606742	191	19	324
JW3091	b3120	Dark	0.973684	0	0.0263158	629	0	17
JW3092	b3121	Dark	0.996667	0.00166667	0.00166667	598	1	1
JW3093	b3124	Dark	0.61655	0.123543	0.259907	529	106	223
JW5526	b3125	Fluorescent foci	0.0130756	0.281978	0.704946	23	496	1240
JW3095	b3126	Fluorescent foci	0.222571	0.0438871	0.733542	71	14	234
JW3097	b3128	Diffuse fluorescent	0.0174723	0.940012	0.042516	30	1614	73
JW3098	b3129	Diffuse fluorescent	0.0831152	0.58377	0.333115	127	892	509
JW3099	b3130	Diffuse fluorescent	0.0840555	0.804159	0.111785	97	928	129
JW3100	b3131	Fluorescent foci	0.141243	0.200565	0.658192	50	71	233
JW3101	b3132	NA	0.289655	0.266667	0.443678	252	232	386
JW3102	b3133	Diffuse fluorescent	0.0182704	0.864799	0.116931	15	710	96
JW5527	b3135	Fluorescent foci	0.384193	0.0263447	0.589462	350	24	537
JW3105	b3136	Diffuse fluorescent	0.0772358	0.523035	0.399729	57	386	295
JW3106	b3137	Fluorescent foci	0.0901554	0.0352332	0.874611	87	34	844
JW3107	b3138	Diffuse fluorescent	0.0217391	0.560559	0.417702	14	361	269
JW3110	b3141	Dark	0.507486	0.126872	0.365642	644	161	464
JW3115	b3146	Diffuse fluorescent	0.248515	0.590099	0.161386	251	596	163
JW3117	b3148	Fluorescent foci	0.123003	0.292332	0.584665	77	183	366
JW3118	b3149	NA	0.183099	0.451985	0.364917	143	353	285
JW5528	b3152	NA	0.329032	0.27957	0.391398	306	260	364
JW5529	b3153	Diffuse fluorescent	0.159439	0.830357	0.0102041	125	651	8
JW3123	b3154	Diffuse fluorescent	0.269122	0.587819	0.143059	190	415	101
JW3124	b3155	Fluorescent foci	0.134122	0.151874	0.714004	68	77	362
JW3125	b3156	Diffuse fluorescent	0.0524535	0.928934	0.0186125	31	549	11
JW3126	b3157	Diffuse fluorescent	0.169872	0.733974	0.0961538	106	458	60
JW3127	b3158	Fluorescent foci	0.131682	0.0208605	0.847458	101	16	650
JW5530	b3159	Fluorescent foci	0.0988539	0.0315186	0.869628	69	22	607
JW3129	b3160	NA	0.488818	0.0111821	0.5	306	7	313
JW5531	b3162	Dark	0.709779	0.0126183	0.277603	450	8	176
JW5851	b3164	Diffuse fluorescent	0.00214592	0.920601	0.0772532	2	858	72
JW3134	b3165	Diffuse fluorescent	0.042618	0.83105	0.126332	28	546	83
JW3135	b3166	Diffuse fluorescent	0.252033	0.730081	0.0178862	155	449	11
JW3136	b3167	Diffuse fluorescent	0.0186528	0.946114	0.0352332	18	913	34
JW3137	b3168	Diffuse fluorescent	0.022756	0.91024	0.0670038	18	720	53
JW3138	b3169	NA	0.405099	0.352691	0.24221	286	249	171
JW5533	b3170	Diffuse fluorescent	0.0091001	0.948433	0.0424671	9	938	42
JW3140	b3172	Fluorescent foci	0.0487805	0.136961	0.814259	26	73	434
JW3143	b3176	Fluorescent foci	0.14214	0.0167224	0.841137	85	10	503
JW3144	b3177	Fluorescent foci	0.16085	0.0531108	0.786039	106	35	518
JW3146	b3179	Diffuse fluorescent	0.0847029	0.754741	0.160556	67	597	127
JW3147	b3180	Diffuse fluorescent	0.0319149	0.79078	0.177305	18	446	100
JW3148	b3181	Diffuse fluorescent	0.034904	0.848168	0.116928	20	486	67
JW3150	b3183	NA	0.431598	0.385702	0.182701	489	437	207
JW3152	b3185	Diffuse fluorescent	0.0511945	0.726962	0.221843	30	426	130
JW3153	b3186	Fluorescent foci	0.104811	0.317869	0.57732	61	185	336
JW3154	b3187	Fluorescent foci	0.0451807	0.176707	0.778112	45	176	775
JW3155	b3188	Diffuse fluorescent	0.0205479	0.893836	0.0856164	12	522	50
JW3156	b3189	Fluorescent foci	0.0406593	0.0395604	0.91978	37	36	837
JW3157	b3190	Diffuse fluorescent	0.0220183	0.818349	0.159633	12	446	87
JW5535	b3191	Diffuse fluorescent	0.00823893	0.956746	0.0350154	8	929	34
JW3162	b3195	Fluorescent foci	0.0945946	0.0375375	0.867868	63	25	578
JW3164	b3197	Fluorescent foci	0.232916	0.0115496	0.755534	242	12	785
JW3165	b3198	Fluorescent foci	0.0473373	0.0331361	0.919527	40	28	777
JW3168	b3201	Fluorescent foci	0.150183	0.029304	0.820513	123	24	672
JW3169	b3202	NA	0.12614	0.431611	0.442249	83	284	291
JW3170	b3203	Diffuse fluorescent	0.0946502	0.8738	0.0315501	69	637	23
JW3171	b3204	Diffuse fluorescent	0.0564202	0.846304	0.0972763	58	870	100
JW3172	b3205	Fluorescent foci	0.0541872	0.0328407	0.912972	33	20	556
JW3173	b3206	Fluorescent foci	0.276106	0.0654867	0.658407	156	37	372
JW3174	b3207	Fluorescent foci	0.0726846	0.0199297	0.907386	62	17	774
JW3176	b3209	Diffuse fluorescent	0.0493562	0.512876	0.437768	46	478	408
JW3178	b3211	Fluorescent foci	0.0772262	0.0244287	0.898345	98	31	1140
JW3179	b3212	Dark	0.993141	0	0.00685871	724	0	5
JW3180	b3213	Fluorescent foci	0.0788211	0.126799	0.79438	115	185	1159
JW3189	b3220	Fluorescent foci	0.381245	0.000876424	0.617879	435	1	705
JW3190	b3221	Dark	0.625	0.00724638	0.367754	345	4	203
JW5538	b3222	Diffuse fluorescent	0.0274194	0.816129	0.156452	17	506	97
JW3192	b3223	Diffuse fluorescent	0.0421585	0.838111	0.11973	25	497	71
JW3194	b3225	Fluorescent foci	0.0442842	0.0360453	0.91967	43	35	893
JW3195	b3226	Diffuse fluorescent	0.037325	0.564541	0.398134	24	363	256
JW3197	b3228	Fluorescent foci	0.061194	0.0507463	0.88806	41	34	595
JW3198	b3229	Fluorescent foci	0.0308824	0.442647	0.526471	21	301	358
JW3199	b3230	Diffuse fluorescent	0.0484581	0.650514	0.301028	33	443	205
JW3200	b3231	Fluorescent foci	0.0266272	0.286982	0.686391	18	194	464
JW3201	b3232	Fluorescent foci	0.100775	0.313178	0.586047	65	202	378
JW3205	b3236	Diffuse fluorescent	0.0289474	0.830263	0.140789	22	631	107
JW3206	b3237	Fluorescent foci	0.0385289	0.264448	0.697023	22	151	398
JW3208	b3239	Diffuse fluorescent	0.0389864	0.711501	0.249513	20	365	128
JW3212	b3243	Dark	0.67482	0.0446043	0.280576	469	31	195
JW3213	b3244	Fluorescent foci	0.164948	0.045819	0.789233	144	40	689
JW3216	b3247	NA	0.438427	0.327531	0.234043	680	508	363
JW3217	b3248	Diffuse fluorescent	0.0244253	0.755747	0.219828	17	526	153
JW3220	b3251	Diffuse fluorescent	0.0474138	0.652299	0.300287	33	454	209
JW3222	b3253	Fluorescent foci	0.0567644	0.0596026	0.883633	60	63	934
JW3223	b3255	Fluorescent foci	0.043609	0.0676692	0.888722	29	45	591
JW3224	b3256	Fluorescent foci	0.0539979	0.224299	0.721703	52	216	695
JW3227	b3259	Diffuse fluorescent	0.0174881	0.922099	0.0604134	11	580	38
JW3228	b3260	Fluorescent foci	0.133333	0.0128655	0.853801	114	11	730
JW3229	b3261	Diffuse fluorescent	0.0572451	0.855098	0.0876565	32	478	49
JW5543	b3262	Diffuse fluorescent	0.0467706	0.695991	0.257238	42	625	231
JW3232	b3264	Fluorescent foci	0.065285	0.0704663	0.864249	63	68	834
JW3236	b3268	Dark	0.990991	0.001287	0.00772201	770	1	6
JW3239	b3271	Dark	0.871465	0.0141388	0.114396	678	11	89
JW5710	b3279	Fluorescent foci	0.0733591	0.209781	0.71686	57	163	557
JW3241	b3280	Diffuse fluorescent	0.0273556	0.854103	0.118541	18	562	78
JW3242	b3281	NA	0.48169	0.385915	0.132394	342	274	94
JW3243	b3282	Diffuse fluorescent	0.0147059	0.688914	0.29638	13	609	262
JW3245	b3284	NA	0.283636	0.354545	0.361818	156	195	199
JW3248	b3287	Diffuse fluorescent	0.0486936	0.555819	0.395487	41	468	333
JW3249	b3288	Diffuse fluorescent	0.0312012	0.845554	0.123245	20	542	79
JW3250	b3289	Diffuse fluorescent	0.0380228	0.590621	0.371356	30	466	293
JW3251	b3290	Fluorescent foci	0.12763	0.00140252	0.870968	91	1	621
JW3254	b3292	Fluorescent foci	0.0432	0.1568	0.8	27	98	500
JW3255	b3293	Diffuse fluorescent	0.0591017	0.711584	0.229314	25	301	97
JW3256	b3294	Diffuse fluorescent	0.0415755	0.853392	0.105033	19	390	48
JW3257	b3295	Diffuse fluorescent	0.0322061	0.793881	0.173913	20	493	108
JW3258	b3296	Diffuse fluorescent	0.0354957	0.75153	0.212974	29	614	174
JW3259	b3297	NA	0.0968921	0.497258	0.40585	53	272	222
JW3260	b3298	Diffuse fluorescent	0.040795	0.736402	0.222803	39	704	213
JW3261	b3299	Diffuse fluorescent	0.0333919	0.829525	0.137083	19	472	78
JW3263	b3301	Fluorescent foci	0.0618375	0.0971731	0.840989	35	55	476
JW3264	b3302	Diffuse fluorescent	0.0186514	0.539455	0.441894	13	376	308
JW3265	b3303	Fluorescent foci	0.0755556	0.131852	0.792593	51	89	535
JW3266	b3304	Diffuse fluorescent	0.0507881	0.502627	0.446585	29	287	255
JW3267	b3305	Fluorescent foci	0.025	0.369444	0.605556	18	266	436
JW3268	b3306	Diffuse fluorescent	0.091653	0.819967	0.0883797	56	501	54
JW3269	b3307	Diffuse fluorescent	0.074813	0.690773	0.234414	30	277	94
JW3270	b3308	Fluorescent foci	0.28522	0.0414866	0.673293	330	48	779
JW3271	b3309	Diffuse fluorescent	0.0589888	0.773876	0.167135	42	551	119
JW3272	b3310	Fluorescent foci	0.246988	0.0060241	0.746988	164	4	496
JW3273	b3311	Diffuse fluorescent	0.0226537	0.631068	0.346278	14	390	214
JW3274	b3312	Diffuse fluorescent	0.0126183	0.864353	0.123028	8	548	78
JW3275	b3313	Fluorescent foci	0.023224	0.345628	0.631148	17	253	462
JW3276	b3314	Fluorescent foci	0.0661376	0.113757	0.820106	25	43	310
JW3277	b3315	Fluorescent foci	0.0466563	0.0419907	0.911353	30	27	586
JW3278	b3316	Diffuse fluorescent	0.019084	0.922392	0.0585242	15	725	46
JW3279	b3317	Fluorescent foci	0.111511	0.282374	0.606115	62	157	337
JW3280	b3318	Fluorescent foci	0.0550459	0.206422	0.738532	24	90	322
JW3281	b3319	NA	0.117965	0.478026	0.404009	153	620	524
JW3282	b3320	Fluorescent foci	0.0165913	0.066365	0.917044	11	44	608
JW3283	b3321	Dark	0.998847	0	0.0011534	866	0	1
JW3288	b3326	Fluorescent foci	0.147461	0.00683594	0.845703	151	7	866
JW5705	b3333	Dark	0.948104	0.0286094	0.0232868	1425	43	35
JW3298	b3336	Fluorescent foci	0.0782779	0.240705	0.681018	40	123	348
JW3299	b3337	Diffuse fluorescent	0.0350292	0.822352	0.142619	42	986	171
JW3301	b3339	Diffuse fluorescent	0.0864745	0.649667	0.263858	39	293	119
JW3302	b3340	Diffuse fluorescent	0.0525	0.81625	0.13125	42	653	105
JW3303	b3341	Fluorescent foci	0.0730028	0.282369	0.644628	53	205	468
JW3304	b3342	Diffuse fluorescent	0.0446429	0.777597	0.17776	55	958	219
JW3305	b3343	Fluorescent foci	0.143777	0.00429184	0.851931	67	2	397
JW3306	b3344	Dark	0.5056	0.0016	0.4928	316	1	308
JW3307	b3345	Fluorescent foci	0.214826	0.00453858	0.780635	142	3	516
JW5703	b3346	Fluorescent foci	0.0236794	0.342441	0.63388	13	188	348
JW3310	b3348	Diffuse fluorescent	0.029661	0.608051	0.362288	28	574	342
JW3311	b3349	Diffuse fluorescent	0.057931	0.66069	0.281379	42	479	204
JW3314	b3351	Fluorescent foci	0.285714	0.0124224	0.701863	184	8	452
JW3315	b3352	Diffuse fluorescent	0.232558	0.616279	0.151163	240	636	156
JW3316	b3353	Fluorescent foci	0.0755467	0.246521	0.677932	38	124	341
JW3317	b3354	Diffuse fluorescent	0.046	0.802	0.152	46	802	152
JW3318	b3355	Dark	0.779804	0.00420757	0.215989	556	3	154
JW3319	b3356	Dark	0.519359	0.082777	0.397864	389	62	298
JW5702	b3357	Diffuse fluorescent	0.0243682	0.68231	0.293321	27	756	325
JW3322	b3359	Fluorescent foci	0.0704846	0.0264317	0.903084	32	12	410
JW3323	b3360	Fluorescent foci	0.0731707	0.12878	0.798049	75	132	818
JW3324	b3361	Fluorescent foci	0.0807799	0.0208914	0.898329	58	15	645
JW3325	b3362	Diffuse fluorescent	0.245729	0.611038	0.143233	187	465	109
JW3328	b3365	Fluorescent foci	0.0721649	0.014433	0.913402	35	7	443
JW3329	b3366	Diffuse fluorescent	0.0712074	0.832817	0.0959752	46	538	62
JW3331	b3368	Fluorescent foci	0.383019	0.0509434	0.566038	406	54	600
JW5700	b3371	Fluorescent foci	0.0462963	0.0555556	0.898148	20	24	388
JW3337	b3374	Dark	0.746667	0.00533333	0.248	560	4	186
JW5698	b3375	Diffuse fluorescent	0.0749712	0.692042	0.232987	65	600	202
JW3339	b3376	Fluorescent foci	0.0871003	0.0529217	0.859978	79	48	780
JW3342	b3379	Fluorescent foci	0.105603	0.00215517	0.892241	98	2	828
JW3343	b3380	Fluorescent foci	0.210361	0.00784929	0.78179	134	5	498
JW3344	b3381	Fluorescent foci	0.118834	0.00672646	0.874439	53	3	390
JW3347	b3384	NA	0.0637931	0.477586	0.458621	37	277	266
JW3348	b3385	Diffuse fluorescent	0.0081103	0.96837	0.0235199	10	1194	29
JW3349	b3386	Fluorescent foci	0.057623	0.027611	0.914766	48	23	762
JW3350	b3387	Diffuse fluorescent	0.0371257	0.755689	0.207186	31	631	173
JW3352	b3389	Fluorescent foci	0.0558598	0.366922	0.577218	51	335	527
JW5694	b3392	Dark	0.998824	0.00117647	0	849	1	0
JW5693	b3395	Fluorescent foci	0.126246	0.013289	0.860465	76	8	518
JW3360	b3397	Fluorescent foci	0.106027	0.129464	0.764509	95	116	685
JW5865	b3399	Diffuse fluorescent	0.0604797	0.89781	0.0417101	58	861	40
JW3363	b3400	Diffuse fluorescent	0.027881	0.875465	0.0966543	15	471	52
JW5692	b3401	Diffuse fluorescent	0.0103751	0.969673	0.0199521	13	1215	25
JW3366	b3403	Diffuse fluorescent	0.0758197	0.729508	0.194672	74	712	190
JW3368	b3405	Diffuse fluorescent	0.0176565	0.823435	0.158909	11	513	99
JW3369	b3406	Diffuse fluorescent	0.0141343	0.772085	0.213781	8	437	121
JW3371	b3408	Diffuse fluorescent	0.109907	0.655573	0.23452	142	847	303
JW3373	b3410	Diffuse fluorescent	0.043202	0.825921	0.130877	34	650	103
JW3374	b3411	Fluorescent foci	0	0.159672	0.840328	0	156	821
JW3375	b3412	Diffuse fluorescent	0.0137845	0.817043	0.169173	11	652	135
JW5691	b3413	Dark	0.949309	0.00115207	0.0495392	824	1	43
JW3377	b3414	Diffuse fluorescent	0.0450549	0.740659	0.214286	41	674	195
JW3379	b3416	Dark	0.561728	0.281893	0.156379	273	137	76
JW5689	b3417	Fluorescent foci	0.0724044	0.192623	0.734973	53	141	538
JW3381	b3418	Fluorescent foci	0.178499	0.0020284	0.819473	88	1	404
JW3384	b3421	Diffuse fluorescent	0.115108	0.53717	0.347722	48	224	145
JW3385	b3422	Fluorescent foci	0.219149	0.00851064	0.77234	103	4	363
JW3386	b3423	Fluorescent foci	0.012487	0.113424	0.874089	12	109	840
JW3388	b3425	Diffuse fluorescent	0.0181102	0.913386	0.0685039	23	1160	87
JW3389	b3426	Diffuse fluorescent	0.0811287	0.675485	0.243386	46	383	138
JW3391	b3428	Fluorescent foci	0.236559	0.00896057	0.75448	132	5	421
JW3392	b3429	Fluorescent foci	0.065625	0.01875	0.915625	21	6	293
JW3393	b3430	Fluorescent foci	0.0883978	0	0.911602	32	0	330
JW3394	b3431	Fluorescent foci	0.176415	0.00849057	0.815094	187	9	864
JW3395	b3432	Dark	1	0	0	1154	0	0
JW3396	b3433	Fluorescent foci	0.164013	0.00796178	0.828025	103	5	520
JW3400	b3437	Diffuse fluorescent	0.01875	0.59125	0.39	15	473	312
JW3402	b3439	Fluorescent foci	0.154989	0.207006	0.638004	146	195	601
JW3403	b3440	Diffuse fluorescent	0.123631	0.550861	0.325509	79	352	208
JW3405	b3441	Fluorescent foci	0.0428241	0.0115741	0.945602	37	10	817
JW3406	b3442	Dark	0.680751	0.0187793	0.300469	435	12	192
JW5864	b3443	Dark	0.999024	0	0.00097561	1024	0	1
JW3411	b3446	Diffuse fluorescent	0.0811321	0.741509	0.177358	43	393	94
JW3414	b3449	Diffuse fluorescent	0.00912106	0.963516	0.0273632	11	1162	33
JW3419	b3454	Fluorescent foci	0.0671296	0.282407	0.650463	29	122	281
JW3420	b3455	Fluorescent foci	0.100552	0.0121547	0.887293	91	11	803
JW3424	b3459	Diffuse fluorescent	0.0127841	0.93608	0.0511364	9	659	36
JW3426	b3461	Diffuse fluorescent	0.112009	0.704388	0.183603	97	610	159
JW3428	b3463	Fluorescent foci	0.0576419	0.0069869	0.935371	66	8	1071
JW3429	b3464	Diffuse fluorescent	0.206829	0.722927	0.0702439	212	741	72
JW3430	b3465	Diffuse fluorescent	0.0216401	0.903189	0.0751708	19	793	66
JW3435	b3470	Diffuse fluorescent	0.03125	0.855903	0.112847	18	493	65
JW3440	b3475	Fluorescent foci	0.270303	0.00242424	0.727273	223	2	600
JW3444	b3479	Diffuse fluorescent	0.0631579	0.634737	0.302105	60	603	287
[truncated: 578 more rows]
