# Supplementary material for: Proteome-wide landscape of solubility limits in a bacterial cell
Source: Sci Rep. 2022 Apr 21;12:6547. doi: 10.1038/s41598-022-10427-1 (PMC9023497; doi:10.1038/s41598-022-10427-1)
Supplement: Supplementary file 3 — Supplementary Information 3. [file 41598_2022_10427_MOESM3_ESM.xlsx]

## Sheet: Expression (Western blot) 
JW	Blattner ID		Gene name	Image-based solubility class	MW (Da)	MW (+GFP /Da/)	Expression (Detected)	Intensity (Expression)	Size
JW0899	b0916		ycaQ	Dark aggregate	47655.9	76700	YES	254081	full size
JW0868	b0885		aat	Dark aggregate	26618.5	55600	YES	388531	full size
JW0824	b0840		deoR	Dark aggregate	28548	57500	YES	386105	full size
JW0865	b0881		clpS	Dark aggregate	12179.1	41200	YES	674041	full size
JW0928	b0945		pyrD	Dark aggregate	36774.5	65800	YES	491562	full size
JW0993	b1008		ycdI	Dark aggregate	21570.4	50600	YES	597674	full size
JW0945	b0962		helD	Dark aggregate	77976.2	107000	NA	282558	incorrect size
JW0986	b1001		yccE	Dark aggregate	48355.4	77400	YES	418709	full size
JW0939	b0956		ycbG	Dark aggregate	17693.4	46700	YES	536276	full size
JW0941	b0958		sulA	Dark aggregate	18801.4	47800	NO	39437.3	no expression
JW2459	b2474		ypfI	Dark aggregate	74892.5	103900	NO	4320.26	no expression
JW1005	b1020		phoH	Dark aggregate	39264.9	68300	YES	399542	full size
JW2815	b2847		yqeI	Dark aggregate	30850.2	59900	YES	79756.7	full size
JW1276	b1284		yciT	Dark aggregate	27602.6	56600	YES	383909	full size
JW1306	b1313		ycjQ	Dark aggregate	38216.5	67200	YES	535846	full size
JW1392	b1397		paaJ	Dark aggregate	42276.5	71300	YES	508303	full size
JW1316	b1323		tyrR	Dark aggregate	57656.1	86700	NO	4978.53	no expression
JW1605	b1613		manA	Dark aggregate	42849.9	71800	YES	668899	full size
JW1606	b1614		ydgA	Dark aggregate	54689	83700	YES	511969	full size
JW1520	b1527		yneK	Dark aggregate	42841.2	71800	YES	245379	full size
JW2021	b2036		glf	Dark aggregate	42965.9	72000	YES	278316	full size
JW2029	b2044		wcaL	Dark aggregate	45361.6	74400	YES	309098	full size
JW1993	b2011		sbcB	Dark aggregate	54500.8	83500	YES	270320	full size
JW1912	b1927		amyA	Dark aggregate	56639.4	85600	YES	501012	full size
JW2017	b2032		wbbK	Dark aggregate	43188.2	72200	YES	93111.2	full size
JW1209	b1218		chaC	Dark aggregate	25512.3	54500	YES	470245	full size
JW1086	b1100		ycfH	Dark aggregate	29808.8	58800	YES	423125	full size
JW1106	b1120		cobB	Dark aggregate	26716.4	55700	YES	45847.6	full size
JW1054	b1067		yceH	Dark aggregate	24177.3	53200	YES	611099	full size
JW1139	b1153		ymfQ	Dark aggregate	21643.5	50600	YES	880443	full size
JW1292	b1299		puuR	Dark aggregate	20091.6	49100	YES	732922	full size
JW1587	b1595		ynfL	Dark aggregate	33281.3	62300	YES	463536	full size
JW1530	b1537		ydeJ	Dark aggregate	18320.8	47300	YES	687982	full size
JW1423	b1427		rimL	Dark aggregate	20680.5	49700	YES	626071	full size
JW1512	b1519		tam	Dark aggregate	29006	58000	YES	614034	full size
JW1625	b1633		nth	Dark aggregate	23562.4	52600	YES	611057	full size
JW1664	b1674		ydhY	Dark aggregate	22366.9	51400	YES	587405	full size
JW1759	b1770		ydjF	Dark aggregate	28261.5	57300	YES	450231	full size
JW1832	b1843		yobB	Dark aggregate	24395.1	53400	YES	289881	full size
JW2053	b2068		alkA	Dark aggregate	31393.3	60400	YES	278496	full size
JW2006	b2024		hisA	Dark aggregate	26032.7	55000	YES	559163	full size
JW2057	b2072		yegK	Dark aggregate	27207.9	56200	YES	532136	full size
JW1886	b1897		otsB	Dark aggregate	29175.3	58200	YES	362828	full size
JW2043	b2058		wcaB	Dark aggregate	17615.5	46600	YES	403315	full size
JW1544	b1552		cspI	Dark aggregate	7683.74	36700	YES	197413	full size
JW1210	b1219		ychN	Dark aggregate	12692.8	41700	YES	573461	full size
JW1456	b1461		ydcE	Dark aggregate	8672.95	37700	YES	578679	full size
JW1553	b1561		rem	Dark aggregate	9234.71	38200	YES	34868.8	full size
JW1676	b1686		ydiI	Dark aggregate	14945.2	43900	YES	532552	full size
JW1566	b1575		dicB	Dark aggregate	6964.27	36000	YES	191630	full size
JW1567	b1576		ydfD	Dark aggregate	6841.95	35800	YES	537089	full size
JW1854	b1865		nudB	Dark aggregate	17305.8	46300	YES	337976	full size
JW2928	b2961		mutY	Dark aggregate	39149.1	68100	YES	325407	full size
JW3089	b3118		tdcA	Dark aggregate	34538.9	63500	YES	296499	full size
JW3093	b3124		garK	Dark aggregate	39104.3	68100	YES	653722	full size
JW2231	b2237		inaA	Dark aggregate	25296.1	54300	YES	449114	full size
JW2413	b2420		yfeS	Dark aggregate	28243.2	57200	YES	504211	full size
JW2451	b2467		yffH	Dark aggregate	21748.7	50700	YES	NA	full size
JW2357	b2360		yfdQ	Dark aggregate	30442.5	59400	YES	NA	full size
JW2396	b2405		xapR	Dark aggregate	33627.3	62600	NA	NA	degraded
JW2298	b2301		yfcF	Dark aggregate	24325.7	53300	YES	NA	full size
JW2337	b2340		sixA	Dark aggregate	17207.8	46200	YES	NA	full size
JW2726	b2756		ygcH	Dark aggregate	22293	51300	YES	NA	full size
JW2596	b2615		uppS	Dark aggregate	32566.4	61600	YES	NA	full size
JW2683	b2713		hydN	Dark aggregate	19026.1	48000	YES	NA	full size
JW2709	b2739		ygbM	Dark aggregate	29217	58200	YES	NA	full size
JW2505	b2521		sseA	Dark aggregate	30811.8	59800	NO	NA	no expression
JW2528	b2544		yphB	Dark aggregate	32716.5	61700	YES	NA	full size
JW2704	b2734		pphB	Dark aggregate	25098.2	54100	YES	NA	full size
JW2575	b2593		yfiH	Dark aggregate	26338.9	55300	YES	NA	full size
JW2676	b2707		srlR	Dark aggregate	28236.2	57200	YES	NA	full size
JW2993	b3025		qseB	Dark aggregate	24677.6	53700	YES	NA	full size
JW2972	b3003		yghA	Dark aggregate	31488	60500	YES	NA	full size
JW2913	b2946		yggJ	Dark aggregate	26978.1	56000	YES	NA	full size
JW2475	b2490		hyfJ	Dark aggregate	15577	44600	YES	NA	full size
JW3077	b3106		yhaK	Dark aggregate	25895.5	54900	YES	NA	full size
JW2232	b2238		yfaH	Dark aggregate	8866.53	37900	YES	NA	full size
JW2408	b2415		ptsH	Dark aggregate	9119.37	38100	YES	NA	full size
JW2753	b2782		chpA	Dark aggregate	12098	41100	YES	NA	full size
JW2675	b2706		gutM	Dark aggregate	12953.2	42000	YES	NA	full size
JW2906	b2939		yqgB	Dark aggregate	4859	33900	YES	NA	full size
JW2600	b2619		yfjG	Dark aggregate	17726.7	46700	NO	NA	not expressed
JW3627	b3652		recG	Dark aggregate	76430.4	105400	YES	NA	full size
JW3395	b3432		glgB	Dark aggregate	84336.9	113300	YES	NA	full size
JW3037	b3065		rpsU	Dark aggregate	8499.96	37500	YES	NA	full size
JW3379	b3416		malQ	Dark aggregate	78503.5	107500	YES	NA	full size
JW3608	b3633		kdtA	Dark aggregate	47291.1	76300	YES	NA	full size
JW3598	b3623		rfaK	Dark aggregate	41729.5	70700	YES	NA	full size
JW3699	b3721		bglB	Dark aggregate	53161.3	82200	YES	NA	full size
JW3557	b3585		yiaU	Dark aggregate	37274.5	66300	YES	NA	full size
JW3541	b3569		xylR	Dark aggregate	44869.2	73900	YES	NA	full size
JW3212	b3243		aaeR	Dark aggregate	34516	63500	YES	NA	full size
JW3337	b3374		frlD	Dark aggregate	28331.8	57300	YES	NA	full size
JW3318	b3355		prkB	Dark aggregate	32344	61300	YES	NA	full size
JW3471	b3504		yhiS	Dark aggregate	47061.2	76100	NA	NA	incorrect size
JW3568	b3594		yibA	Dark aggregate	31873.6	60900	YES	NA	full size
JW3553	b3581		sgbH	Dark aggregate	23444.8	52400	YES	NA	full size
JW3690	b3712		yieE	Dark aggregate	27646.7	56600	YES	NA	full size
JW0526	b0539		ybcC	Dark aggregate	11115.7	41100	YES	NA	full size
JW0223	b0233		yafO	Dark aggregate	15487.8	45500	YES	NA	full size
JW0328	b0337		codA	Fluorescent aggregate	47591	76600	YES	510696	full size
JW0510	b0521		ybcF	Fluorescent aggregate	31644.1	60600	YES	590989	full size
JW1880	b1891		flhC	Fluorescent aggregate	21566.1	50600	YES	600320	full size
JW1989	b2007		yeeX	Fluorescent aggregate	12777.8	41800	YES	666737	full size
JW2730	b2760		ygcL	Fluorescent aggregate	55901.2	84900	YES	329957	full size
JW2400	b2409		yfeR	Fluorescent aggregate	33903	62900	YES	438129	full size
JW2415	b2422		cysA	Fluorescent aggregate	41058.9	70100	YES	379865	full size
JW2635	b2660		ygaF	Fluorescent aggregate	46081.9	75100	YES	204628	full size
JW2887	b2920		ygfH	Fluorescent aggregate	53824.4	82800	YES	501443	full size
JW2917	b2950		yggR	Fluorescent aggregate	35994.2	65000	YES	445145	full size
JW3392	b3429		glgA	Fluorescent aggregate	52822.4	81800	YES	186797	full size
JW3393	b3430		glgC	Fluorescent aggregate	48697.6	77700	YES	323808	full size
JW3428	b3463		ftsE	Fluorescent aggregate	24439.2	53400	YES	471291	full size
JW5476	b2921		ygfI	Fluorescent aggregate	34673.7	63700	YES	496636	full size
JW1441	b1446		ydcY	Soluble	8799.88	37800	YES	NA	full size
JW1208	b1217		chaB	Soluble	8944.83	37900	YES	NA	full size
JW1987	b2005		yeeV	Soluble	13898.9	42900	YES	NA	full size
JW2648	b2673		nrdH	Soluble	9139.46	38100	YES	NA	full size
JW3748	b3775		ppiC	Soluble	10232	39200	YES	NA	full size
JW5008	b0101		yacG	Soluble	7306.17	36300	YES	NA	full size
JW5060	b0435		bolA	Soluble	11993.7	41000	YES	NA	full size
JW0216	b0226		dinJ	Soluble	9405.08	38400	YES	NA	full size
JW5533	b3170		yhbC	Soluble	16651	45700	YES	NA	full size
JW5309	b1875		yecM	Soluble	21205	50200	YES	NA	full size
JW5733	b4135		yjdC	Soluble	21931.1	50900	YES	NA	full size
JW5404	b2522		sseB	Soluble	28642.5	57600	YES	NA	full size
JW0383	b0392		ykiA	Soluble	12943.7	41900	YES	NA	full size
JW3278	b3316		rpsS	Soluble	10430.3	39400	YES	NA	full size
