# Supplementary material for: Proteome-wide landscape of solubility limits in a bacterial cell
Source: Sci Rep. 2022 Apr 21;12:6547. doi: 10.1038/s41598-022-10427-1 (PMC9023497; doi:10.1038/s41598-022-10427-1)
Supplement: Supplementary file 4 — Supplementary Information 4. [file 41598_2022_10427_MOESM4_ESM.xlsx]

## Sheet: Experimental solubility
JW	Blattner ID	Gene name	MW (Da)	MW (+GFP /kDa/)	Image-based solubility class	Experimental solubility
JW0824	b0840	deoR	28548	57.548	Dark aggregate	Aggregates
JW0928	b0945	pyrD	36774.5	65.7745	Dark aggregate	Aggregates
JW0939	b0956	ycbG	17693.4	46.6934	Dark aggregate	Aggregates
JW1276	b1284	yciT	27602.6	56.6026	Dark aggregate	Aggregates
JW1086	b1100	ycfH	29808.8	58.8088	Dark aggregate	Aggregates
JW1139	b1153	ymfQ	21643.5	50.6435	Dark aggregate	Aggregates
JW2413	b2420	yfeS	28243.2	57.2431	Dark aggregate	Aggregates
JW2913	b2946	yggJ	26978.1	55.9781	Dark aggregate	Aggregates
JW3337	b3374	frlD	28331.8	57.3318	Dark aggregate	Aggregates
JW3318	b3355	prkB	32344	61.344	Dark aggregate	Aggregates
JW0526	b0539	ybcC	11115.7	41.1157	Dark aggregate	Aggregates
JW0223	b0233	yafO	15487.8	45.4878	Dark aggregate	Aggregates
JW3278	b3316	rpsS	10430.3	39.4303	Soluble	Aggregates
JW0328	b0337	codA	47591	76.591	Fluorescent aggregate	Aggregates
JW0510	b0521	ybcF	31644.1	60.6441	Fluorescent aggregate	Aggregates
JW1880	b1891	flhC	21566.1	50.5661	Fluorescent aggregate	Aggregates
JW1989	b2007	yeeX	12777.8	41.7778	Fluorescent aggregate	Aggregates
JW2730	b2760	ygcL	55901.2	84.9012	Fluorescent aggregate	Aggregates
JW2400	b2409	yfeR	33903	62.903	Fluorescent aggregate	Aggregates
JW2415	b2422	cysA	41058.9	70.0589	Fluorescent aggregate	Aggregates
JW2635	b2660	ygaF	46081.9	75.0819	Fluorescent aggregate	Aggregates
JW2887	b2920	ygfH	53824.4	82.8244	Fluorescent aggregate	Aggregates
JW2917	b2950	yggR	35994.2	64.9942	Fluorescent aggregate	Aggregates
JW3392	b3429	glgA	52822.4	81.8224	Fluorescent aggregate	Aggregates
JW3393	b3430	glgC	48697.6	77.6976	Fluorescent aggregate	Aggregates
JW3428	b3463	ftsE	24439.2	53.4392	Fluorescent aggregate	Aggregates
JW5476	b2921	ygfI	34673.7	63.6737	Fluorescent aggregate	Aggregates
JW2298	b2301	yfcF	24325.7	53.3257	Dark aggregate	Soluble
JW2993	b3025	qseB	24677.6	53.6776	Dark aggregate	Soluble
JW1441	b1446	ydcY	8799.88	37.7999	Soluble	Soluble
JW1208	b1217	chaB	8944.83	37.9448	Soluble	Soluble
JW1987	b2005	yeeV	13898.9	42.8989	Soluble	Soluble
JW2648	b2673	nrdH	9139.46	38.1395	Soluble	Soluble
JW3748	b3775	ppiC	10232	39.232	Soluble	Soluble
JW5008	b0101	yacG	7306.17	36.3062	Soluble	Soluble
JW5060	b0435	bolA	11993.7	40.9937	Soluble	Soluble
JW0216	b0226	dinJ	9405.08	38.4051	Soluble	Soluble
JW5533	b3170	yhbC	16651	45.651	Soluble	Soluble
JW5309	b1875	yecM	21205	50.205	Soluble	Soluble
JW5733	b4135	yjdC	21931.1	50.9311	Soluble	Soluble
JW5404	b2522	sseB	28642.5	57.6425	Soluble	Soluble
JW0383	b0392	ykiA	12943.7	41.9437	Soluble	Soluble
JW1912	b1927	amyA	56639.4	85.6394	Dark aggregate	Weak solubility
JW1210	b1219	ychN	12692.8	41.6927	Dark aggregate	Weak solubility
JW2972	b3003	yghA	31488	60.488	Dark aggregate	Weak solubility
JW2475	b2490	hyfJ	15577	44.577	Dark aggregate	Weak solubility
