# Supplementary material for: Proteome-wide landscape of solubility limits in a bacterial cell
Source: Sci Rep. 2022 Apr 21;12:6547. doi: 10.1038/s41598-022-10427-1 (PMC9023497; doi:10.1038/s41598-022-10427-1)
Supplement: Supplementary file 5 — Supplementary Information 5. [file 41598_2022_10427_MOESM5_ESM.xlsx]

## Sheet: Description of protein features
Feature name	Description	Source
bnumber	Blattner ID	EcoGene
Uniprot	UniProtKB	EcoGene
ECK	K-12 Gene Accession Number	EcoGene
Gene	Gene name	EcoGene
GI	GenBank GI ID	EcoGene
SP	UniProtKB/Swiss-Prot	EcoGene
JW	GenoBase ID	EcoGene
RefSeqGI	GI numbers according to EcoGene	EcoGene
RefSeq	Refseq number according to EcoGene	EcoGene
Type	gene type	EcoGene
Protein length	Protein lengthgth	EcoGene
Ori	Orientation	EcoGene
LeftEnd	Left End	EcoGene
RightEnd	Right End	EcoGene
Molecular weigth	Molecular Weight	EcoGene
Protein	Protein Name	EcoGene
Function	Protein Function	EcoGene
Gene essentiality (KEIO)	Knockout essential /E/, non-essential /N/, unkown /u/ based on the Keio collection	DOI: 10.1038/msb4100050, Supplementary Table 6
Number of positive genetic interactions	Number of positive genetic interactions (array degree), Babu et al. 2014	PMID: 24586182
Number of negative genetic interactions	Number of negative genetic interactions (array degree), Babu et al. 2014	PMID: 24586182
Number of genetic interactions	Total number of genetic interactions (array degree), Babu et al. 2014	PMID: 24586182
Part of protein complex	Is product part of protein complex? (based on "Global functional atlas of Escherichia coli encompassing previously uncharacterized proteins")	PMID:19402753
Protein-protein interactions	Does protein have any interacting partners?, Y2H experimental	PMID:24561554
native expression level (mRNA)	mRNA expression level in glucose minimal aerobic conditions (T=37C), log-scaled, microarray	PMID: 15129285
Solubility	Solubility %, based on in vitro translation	PMID: 19251648
Fraction of aggregation-prone residues (AggreScan)	predicted area of aggregation hotspots per residue per length	PMID:17324296
Aggregation energy (PASTA 2.0)	Aggregation energy calculated with Pasta 2.0	PMID:24848016
Aggregation propensity (TANGO)	Aggregation score according to Tango (higher = greater propensity?)	PMID: 16434184; 15361882
Fraction of charged residues	number of charged amino acids / total number of amino acids	in-house script
Fraction of positively charged residues	number of positively charged amino acids / total number of amino acids	in-house script
Fraction of negatively charged residues	number of negatively charged amino acids / total number of amino acids	in-house script
Isoelectric point	calculated isoelectric point	PMID: 19251648
Fraction of hydrophobic amino acids	number of hidrophobic amino acids / total number of amino acids	in-house script
COG_A	RNA processing and modification	PMID:12969510
COG_C	Energy production and conversion	PMID:12969510
COG_D	Cell cycle control; cell division; chromosome partitioning	PMID:12969510
COG_E	Amino acid transport and metabolism	PMID:12969510
COG_F	Nucleotide transport and metabolism	PMID:12969510
COG_G	Carbohydrate transport and metabolism	PMID:12969510
COG_H	Coenzyme transport and metabolism	PMID:12969510
COG_I	Lipid transport and metabolism	PMID:12969510
COG_J	Translation; ribosomal structure and biogenesis	PMID:12969510
COG_K	Transcription	PMID:12969510
COG_L	Replication; recombination and repair	PMID:12969510
COG_M	Cell wall/membrane/envelope biogenesis	PMID:12969510
COG_N	Cell motility	PMID:12969510
COG_O	Posttranslational modification; protein turnover; chaperones	PMID:12969510
COG_P	Inorganic ion transport and metabolism	PMID:12969510
COG_Q	Secondary metabolites biosynthesis; transport and catabolism	PMID:12969510
COG_R	General function prediction only	PMID:12969510
COG_S	Function unknown	PMID:12969510
COG_T	Signal transduction mechanisms	PMID:12969510
COG_U	Intracellular trafficking; secretion; and vesicular transport	PMID:12969510
Defense mechanisms (COG V)	Defense mechanisms	PMID:12969510
Cellular processes (MultiFun)	Cell processes, MultiFun	PMID:11471834
Cell structure (MultiFun)	Cell structure, MultiFun	PMID:11471834
Cyrptic genes (MultiFun)	cryptic genes, MultiFun	PMID:11471834
DNA sites (MultiFun)	DNA sites, MultiFun	PMID:11471834
Extrachromosomal proteins (MultiFun)	extrachromosomal, MultiFun	PMID:11471834
Information transfer (MultiFun)	Information transfer, MultiFun	PMID:11471834
Localization of gene products (MultiFun)	Location of gene products, MultiFun	PMID:11471834
Metabolism (MultiFun)	Metabolism, MultiFun	PMID:11471834
Regulation (MultiFun)	Regulation, MultiFun	PMID:11471834
Transport (MultiFun)	Transport, MultiFun	PMID:11471834
DNA information transfer (MultiFun)	Information transfer, DNA related, MultiFun	PMID:11471834
RNA Infrmation transfer (MultiFun)	Information transfer, RNA related, MultiFun	PMID:11471834
Information transfer protein (MultiFun)	Information transfer, Protein related, MultiFun	PMID:11471834
GroEL substrate	Whether the protein is a known substrate of GroEL (based on Kerner et al.), class1: only a small fraction associates with GroEL, class2: parlty dependent on GroEL, class3: obligate GroEL substrate, non-substrate: all other genes with SwissProt id available	PMID: 16051146
Protein stickiness	Stickiness calculated based on Levy & Teichmann's method, using structures from Interactome3D	PMID: 23184996
Fraction of surface arginines	Number of arginines per Protein length on protein surface (based on structures from Interactome3D)	PMID: 23184996
Surface lysine to arginine ratio	ratio of surface lysines and arginines	PMID: 23184996
Mainly alpha (structure)	Secondary structure superfamily according to CATH	CATH
Orthogonal bundle (structure)	Secondary structure family according to CATH	CATH
Up-down Bundle (structure)	Secondary structure family according to CATH	CATH
Alpha Horseshoe (structure)	Secondary structure family according to CATH	CATH
Alpha/alpha barrel (structure)	Secondary structure family according to CATH	CATH
Mainly beta (structure)	Secondary structure superfamily according to CATH	CATH
Ribbon (structure)	Secondary structure family according to CATH	CATH
3-layer Sandwich (structure)	Secondary structure family according to CATH	CATH
5 Propellor (structure)	Secondary structure family according to CATH	CATH
6 Propellor (structure)	Secondary structure family according to CATH	CATH
7 Propellor (structure)	Secondary structure family according to CATH	CATH
8 Propellor (structure)	Secondary structure family according to CATH	CATH
3 Solenoid (structure)	Secondary structure family according to CATH	CATH
Beta Complex (structure)	Secondary structure family according to CATH	CATH
Single Sheet (structure)	Secondary structure family according to CATH	CATH
Beta barrel (structure)	Secondary structure family according to CATH	CATH
Clam (structure)	Secondary structure family according to CATH	CATH
Sandwich (structure)	Secondary structure family according to CATH	CATH
Distorted Sandwich (structure)	Secondary structure family according to CATH	CATH
Roll (structure)	Secondary structure family according to CATH	CATH
Ribosomal Protein LYES5 Chain K domain 2 (structure)	Secondary structure family according to CATH	CATH
Alpha-beta (structure)	Secondary structure superfamily according to CATH	CATH
Alpha-Beta Barrel (structure)	Secondary structure family according to CATH	CATH
2-Layer Sandwich (structure)	Secondary structure family according to CATH	CATH
3-Layer aba sandwich (structure)	Secondary structure family according to CATH	CATH
3-Layer(bba) Sandwich (structure)	Secondary structure family according to CATH	CATH
3-Layer(bab) Sandwich (structure)	Secondary structure family according to CATH	CATH
4-Layer Sandwich (structure)	Secondary structure family according to CATH	CATH
Alpha-beta prism (structure)	Secondary structure family according to CATH	CATH
5-stranded Propeller	Secondary structure family according to CATH	CATH
Alpha-Beta Horseshoe (structure)	Secondary structure family according to CATH	CATH
Alpha-Beta Complex (structure)	Secondary structure family according to CATH	CATH
Few secondary structures (structure)	Secondary structure superfamily according to CATH	CATH
Irregular (structure)	Secondary structure family according to CATH	CATH
Multidomain	Is protein multidomained, based on CATH	CATH
DnaK interactor	Substrate of chaperone DnaK (Hsp70) based on a proteomics study	PMID: 22832197
Protein surface	protein surface calculated from structural file with dssp (A^2)	PMID: 6667333
Surface positive patch size	size of the largest surface positive patch	PMID: 6667333
Protein hydropathy (Kyle-Doolittle)	Our calculation on surface hydrophobicity based on Kyte Doolittle hydropathy scales
Average relative accessible surface area	Mean surface available area	PMID: 6667333
Protein hydropathy	Our calculation on surface hydrofobicity based on Wimley and White hydropathy scales when charged aa are charged	PMID:25210196
localization_stepDB	Protein localization	PMID: 25210196
GRAVY	Grand Average of Hydropathy	PMID:15955783
unfoldability	Unfoldability index (greater value - the protein is less likely to fold)	PMID:27980099
Tig interactor	interaction with tig chaperone according to BioGRID database	PMID:27980099
ibpB chaperone interactor	interaction with ibpB chaperone according to BioGRID database	PMID:27980099
IbpA interactor	interaction with ibpA chaperone according to BioGRID database	PMID:27980099
HtpG interactor	interaction with htpG chaperone according to BioGRID database	PMID:27980099
GroES interactor	interaction with groES chaperone according to BioGRID database	PMID:27980099
Clpb interactor	interaction with clbp chaperone according to BioGRID database	PMID: 23184996
Native expression level (protein)	mean abundance of protein amongst all measured conditions	PMID: 9545386
Relative contact order	Protein length-normalized contact order of the protein	PMID: 16845101
Protein folding rate (FoldRate)	Folding rate of protein	PMID: 27797757
tAI	tRNA adaptation index calculated with in-house script based on values from stAIcalc	PMID:14604535
Fraction of disordered residues (DisEMBL hotloops)	Fraction of AA that are predicted to be part of highly mobile loops ~ disorder	PMID:14604535
Fraction of disordered residues (iupredS)hort	Fraction of disordered amino acids based on pairwise interresidue interactions in sequence neighbourhood trained for short disordered regions	PMID: 15955779
Fraction of disordered residues (iupredL)	Fraction of disordered amino acids based on pairwise interresidue interactions in sequence neighbourhood trained for long disordered regions	PMID: 16618368
Fraction of disordered residues (PONDR VSL2B)	Fraction of disordered amino acids based on a combination of short and long disordered region prediction	PMID: 22190692
espXray	Fraction of disordered amino acids derived from Xray data aimed at predicting short disoerdered regions	PMID: 22190692
Fraction of disordered residues (EspritzNMR)	Fraction of disordered amino acids predicted from NMR mobility data	PMCID: PMC6056769
native expFraction of disordered residues (EspritzX)	Fraction of disordered amino acids predicted from X-Ray cristallography data	PMCID: PMC6056769
Protein melting temperature	Melting temperature of protein	PMID: 29980614

## Sheet: Protein feature dataset
b_number	Uniprot	ECK	Gene	GI	SP	JW	RefSeqGI	RefSeq	Type	Protein length	Ori	LeftEnd	RightEnd	Molecular weigth	Protein	Function	Gene essentiality (KEIO)	Number of positive genetic interactions	Number of negative genetic interactions	Number of genetic interactions	Part of protein complex	Protein-protein interactions	native expression level (mRNA)	Fraction of aggregation-prone residues (AggreScan)	Aggregation energy (PASTA 2.0)	Aggregation propensity (TANGO)	Fraction of charged residues	Fraction of positively charged residues	Fraction of negatively charged residues	Isoelectric point	Fraction of hydrophobic amino acids	COG_A	COG_C	COG_D	COG_E	COG_F	COG_G	COG_H	COG_I	COG_J	COG_K	COG_L	COG_M	COG_N	COG_O	COG_P	COG_Q	COG_R	COG_S
b0004	P00934	ECK0004	thrC	1786185	P00934	JW0003	16127998	NP_414545.1	aa	428	Clockwise	3734	5020	47113.8	L-threonine synthase	Enzyme; Amino acid biosynthesis: Threonine	N	3	5	8	YES	YES	11.5989	0.076	-7.83666	651.32	0.238876	0.114754	0.124122	5.71	0.442623	NO	NO	NO	YES	NO	NO	NO	NO	NO	NO	NO	NO	NO	NO	NO	NO	NO	NO
b0006	P0A8I3	ECK0006	yaaA	1786187	P0A8I3	JW0005	16128000	NP_414547.1	aa	258	Counterclockwise	5683	6459	29585.8	peroxide resistance protein; lowers intracellular iron	NA	N	1	4	5	YES	YES	8.52032	0.08	-6.71566	120.86	0.268482	0.140078	0.128405	8.74	0.420233	NO	NO	NO	NO	NO	NO	NO	NO	NO	NO	NO	NO	NO	NO	NO	NO	NO	YES
b0011	P75617	ECK0011	yaaW	1786193	P75617	JW0010	16128005	NP_414552.1	aa	237	Counterclockwise	10643	11356	26664.9	UPF0174 family protein	Putative enzyme; Not classified	N	2	5	7	NO	NO	7.9339	0.077	-4.00295	22.93	0.292373	0.182203	0.110169	9.96	0.419492	NO	NO	NO	NO	NO	NO	NO	NO	NO	NO	NO	NO	NO	NO	NO	NO	NO	YES
b0020	P0A9G2	ECK0021	nhaR	1786202	P0A9G2	JW0019	16128014	NP_414561.1	aa	301	Clockwise	18715	19620	34284.4	transcriptional activator of nhaA	Regulator; Transport of small molecules: Cations	N	0	3	3	NO	NO	7.93399	0.1	-8.05026	929.37	0.256667	0.13	0.126667	6.24	0.45	NO	NO	NO	NO	NO	NO	NO	NO	NO	NO	NO	NO	NO	NO	NO	NO	NO	NO
b0023	P0A7U7	ECK0024	rpsT	1786206	P0A7U7	JW0022	16128017	NP_414564.1	aa	87	Counterclockwise	20815	21078	9684.39	30S ribosomal subunit protein S20	Structural component; Ribosomal proteins - synthesis; modification	N	2	21	23	YES	NO	10.8278	0.053	-3.67384	61.6	0.337209	0.27907	0.0581395	11.81	0.44186	NO	NO	NO	NO	NO	NO	NO	NO	YES	NO	NO	NO	NO	NO	NO	NO	NO	NO
b0025	P0AG40	ECK0026	ribF	1786208	P0AG40	JW0023	16128019	NP_414566.1	aa	313	Clockwise	21407	22348	34734.3	bifunctional riboflavin kinase/FAD synthetase	Putative regulator; Not classified	E	0	3	3	YES	NO	10.6339	0.091	-6.33654	704.6	0.272436	0.160256	0.112179	9.83	0.435897	NO	NO	NO	NO	NO	NO	YES	NO	NO	NO	NO	NO	NO	NO	NO	NO	NO	NO
b0026	P00956	ECK0027	ileS	2367096	P00956	JW0024	16128020	NP_414567.1	aa	938	Clockwise	22391	25207	104297	isoleucyl-tRNA synthetase	Enzyme; Aminoacyl tRNA synthetases; tRNA modification	N	NA	NA	NA	NO	YES	10.9982	0.07	-8.52053	1835.08	0.278549	0.140875	0.137673	5.88	0.426894	NO	NO	NO	NO	NO	NO	NO	NO	YES	NO	NO	NO	NO	NO	NO	NO	NO	NO
b0028	P0AEM0	ECK0029	fkpB	1786211	P0AEM0	JW0026	16128022	NP_414569.1	aa	149	Clockwise	25826	26275	16081	FKBP-type peptidyl-prolyl cis-trans isomerase (rotamase)	Putative enzyme; Proteins - translation and modification	N	20	7	27	YES	NO	9.79035	0.107	-6.40901	488.01	0.256757	0.0878378	0.168919	4.69	0.405405	NO	NO	NO	NO	NO	NO	NO	NO	NO	NO	NO	NO	NO	NO	NO	NO	NO	NO
b0035	P39206	ECK0036	caiE	87081681	P39206	JW5004	90111080	NP_414577.2	aa	196	Counterclockwise	34781	35371	21244.4	stimulator of CaiD and CaiB enzyme activities	Putative enzyme; Central intermediary metabolism: Pool; multipurpose conversions	N	3	4	7	NO	NO	7.64188	0.14	-9.13238	987.27	0.246154	0.138462	0.107692	7.04	0.420513	NO	NO	NO	NO	NO	NO	NO	NO	NO	NO	NO	NO	NO	NO	NO	NO	YES	NO
b0036	P31551	ECK0037	caiD	1786220	P31551	JW0035	16128030	NP_414578.2	aa	261	Counterclockwise	35377	36162	28190.2	carnitinyl-CoA dehydratase	Enzyme; Degradation of small molecules: Amines	N	4	11	15	NO	YES	8.53919	0.091	-6.71392	NA	0.25	0.111538	0.138462	6.94	0.469231	NO	NO	NO	NO	NO	NO	NO	YES	NO	NO	NO	NO	NO	NO	NO	NO	NO	NO
b0037	P31552	ECK0038	caiC	1786221	P31552	JW0036	49175993	NP_414579.4	aa	517	Counterclockwise	36271	37824	58559.1	putative crotonobetaine/carnitine-CoA ligase	Putative enzyme; Central intermediary metabolism: Pool; multipurpose conversions	NA	3	3	6	YES	YES	7.1112	0.119	-8.62269	3682.71	0.251938	0.125969	0.125969	6.09	0.422481	NO	NO	NO	NO	NO	NO	NO	NO	NO	NO	NO	NO	NO	NO	NO	NO	NO	YES
b0039	P60584	ECK0040	caiA	1786223	P60584	JW0038	16128033	NP_414581.1	aa	380	Counterclockwise	39244	40386	42558.4	crotonobetaine reductase subunit II; FAD-binding	Putative regulator; Central intermediary metabolism: Pool; multipurpose conversions	N	5	2	7	NO	NO	7.58259	0.093	-6.59352	1978.61	0.261214	0.121372	0.139842	5.56	0.435356	NO	NO	NO	NO	NO	NO	NO	YES	NO	NO	NO	NO	NO	NO	NO	NO	NO	NO
b0041	P60566	ECK0042	fixA	87081682	P60566	JW0040	90111081	NP_414583.2	aa	256	Clockwise	42403	43173	27143.8	anaerobic carnitine reduction putative electron transfer flavoprotein subunit	Putative enzyme; Energy metabolism; carbon: Electron transport	N	6	4	10	NO	YES	6.69163	0.099	-8.71019	574.21	0.227451	0.0862745	0.141176	4.69	0.447059	NO	YES	NO	NO	NO	NO	NO	NO	NO	NO	NO	NO	NO	NO	NO	NO	NO	NO
b0042	P31574	ECK0043	fixB	1786226	P31574	JW0041	16128036	NP_414584.1	aa	313	Clockwise	43188	44129	33513.2	putative electron transfer flavoprotein; NAD/FAD-binding domain and ETFP adenine nucleotide-binding domain-like protein	Putative enzyme; Energy metabolism; carbon: Electron transport	N	6	0	6	YES	YES	8.0969	0.091	-6.10337	896.18	0.214744	0.115385	0.099359	7.8	0.451923	NO	NO	NO	NO	NO	NO	NO	NO	NO	NO	NO	NO	NO	NO	NO	NO	NO	NO
b0044	P68646	ECK0045	fixX	1786228	P68646	JW0043	16128038	NP_414586.1	aa	95	Clockwise	45463	45750	10478.9	putative 4Fe-4S ferredoxin-type protein	Putative carrier; Not classified	N	4	6	10	NO	YES	7.34711	0.113	-6.1005	NA	0.287234	0.138298	0.148936	6.79	0.404255	NO	YES	NO	NO	NO	NO	NO	NO	NO	NO	NO	NO	NO	NO	NO	NO	NO	NO
b0048	P0ABQ4	ECK0049	folA	1786233	P0ABQ4	JW0047	16128042	NP_414590.1	aa	159	Clockwise	49823	50302	17999.4	dihydrofolate reductase	Enzyme; Biosynthesis of cofactors; carriers: Folic acid	E	2	1	3	YES	YES	9.21011	0.111	-6.71404	NA	0.28481	0.126582	0.158228	5.71	0.424051	NO	NO	NO	NO	NO	NO	YES	NO	NO	NO	NO	NO	NO	NO	NO	NO	NO	NO
b0049	P05637	ECK0050	apaH	1786234	P05637	JW0048	16128043	NP_414591.1	aa	280	Counterclockwise	50380	51222	31296.7	diadenosine tetraphosphatase	Enzyme; Salvage of nucleosides and nucleotides	N	9	3	12	YES	YES	8.67344	0.097	-6.06291	NA	0.261649	0.125448	0.136201	5.9	0.419355	NO	NO	NO	NO	NO	NO	NO	NO	NO	NO	NO	NO	NO	NO	NO	NO	NO	NO
b0050	P62672	ECK0051	apaG	1786235	P62672	JW0049	16128044	NP_414592.1	aa	125	Counterclockwise	51229	51606	13866.8	protein associated with Co2+ and Mg2+ efflux	NA	N	1	1	2	NO	NO	10.1926	0.192	-7.399	892.85	0.177419	0.0725806	0.104839	6.07	0.427419	NO	NO	NO	NO	NO	NO	NO	NO	NO	NO	NO	NO	NO	NO	YES	NO	NO	NO
b0051	P06992	ECK0052	ksgA	1786236	P06992	JW0050	16128045	NP_414593.1	aa	273	Counterclockwise	51609	52430	30420.1	16S rRNA m(6)A1518; m(6)A1519 dimethyltransferase; SAM-dependent	Enzyme; rRNA modification; drug/analog sensitivity	N	5	18	23	NO	NO	10.0759	0.105	-7.49564	49.51	0.205882	0.117647	0.0882353	8.58	0.444853	NO	NO	NO	NO	NO	NO	NO	NO	NO	NO	NO	NO	NO	NO	NO	NO	NO	NO
b0058	P0AA37	ECK0059	rluA	1786244	P0AA37	JW0057	16128052	NP_414600.1	aa	219	Counterclockwise	59687	60346	24860.6	dual specificity 23S rRNA pseudouridine(746); tRNA pseudouridine(32) synthase; SAM-dependent	Enzyme; rRNA modification; tRNA modification	N	5	6	11	YES	YES	7.81864	0.085	-8.49383	1171.84	0.284404	0.165138	0.119266	8.57	0.417431	NO	NO	NO	NO	NO	NO	NO	NO	YES	NO	NO	NO	NO	NO	NO	NO	NO	NO
b0059	P60240	ECK0060	hepA	1786245	P60240	JW0058	16128053	NP_414601.1	aa	968	Counterclockwise	60358	63264	109769	RNA polymerase remodeling/recycling factor ATPase; RNA polymerase-associated; ATP-dependent RNA translocase	Putative enzyme; RNA synthesis; modification; DNA transcription	N	2	5	7	YES	YES	8.91466	0.067	-8.81789	2264.34	0.287487	0.133402	0.154085	4.97	0.415719	NO	NO	NO	NO	NO	NO	NO	NO	NO	NO	NO	NO	NO	NO	NO	NO	NO	NO
b0060	P21189	ECK0061	polB	1786246	P21189	JW0059	16128054	NP_414602.1	aa	783	Counterclockwise	63429	65780	90052.6	DNA polymerase II	Enzyme; DNA - replication; repair; restriction/modification	N	2	4	6	NO	YES	7.58785	0.076	-9.50192	1395.98	0.276215	0.148338	0.127877	6.72	0.409207	NO	NO	NO	NO	NO	NO	NO	NO	NO	NO	YES	NO	NO	NO	NO	NO	NO	NO
b0069	P33595	ECK0070	sgrR	1786256	P33595	JW0068	16128063	NP_414611.1	aa	551	Counterclockwise	75644	77299	63975.2	transcriptional DNA-binding transcriptional activator of sgrS sRNA	Transport; Not classified	N	0	4	4	NO	NO	8.60365	0.1	-7.64851	1268.99	0.254545	0.143636	0.110909	6.82	0.421818	NO	NO	NO	NO	NO	NO	NO	NO	NO	NO	NO	NO	NO	NO	NO	NO	YES	NO
b0074	P09151	ECK0076	leuA	1786261	P09151	JW0073	16128068	NP_414616.1	aa	523	Counterclockwise	81958	83529	57297.9	2-isopropylmalate synthase	Enzyme; Amino acid biosynthesis: Leucine	N	3	6	9	YES	NO	11.8156	0.077	-8.39827	803.88	0.266284	0.132184	0.1341	5.84	0.43295	NO	NO	NO	YES	NO	NO	NO	NO	NO	NO	NO	NO	NO	NO	NO	NO	NO	NO
b0080	P0ACP1	ECK0081	fruR	1786268	P0ACP1	JW0078	16128073	NP_414622.1	aa	334	Clockwise	88028	89032	37999.4	transcriptional repressor-activator for carbon metabolism	Regulator; Energy metabolism; carbon: Glycolysis	N	3	4	7	YES	YES	9.50464	0.063	-5.96568	NA	0.294294	0.156156	0.138138	7.36	0.429429	NO	NO	NO	NO	NO	NO	NO	NO	NO	NO	NO	NO	NO	NO	NO	NO	NO	NO
b0081	P22186	ECK0082	mraZ	1786269	P22186	JW0079	16128074	NP_414623.1	aa	152	Clockwise	89634	90092	17386	RsmH methytransferase inhibitor	NA	N	4	5	9	YES	NO	10.8553	0.099	-5.22587	56.04	0.271523	0.13245	0.139073	6.41	0.417219	NO	NO	NO	NO	NO	NO	NO	NO	NO	NO	NO	NO	NO	NO	NO	NO	NO	YES
b0082	P60390	ECK0083	mraW	1786270	P60390	JW0080	16128075	NP_414624.1	aa	313	Clockwise	90094	91035	34877.8	16S rRNA m(4)C1402 methyltransferase; SAM-dependent	Enzyme; rRNA modification	N	8	4	12	NO	YES	10.0529	0.045	-5.63292	440.11	0.307692	0.157051	0.150641	7.01	0.400641	NO	NO	NO	NO	NO	NO	NO	NO	NO	NO	NO	YES	NO	NO	NO	NO	NO	NO
b0086	P11880	ECK0087	murF	1786274	P11880	JW0084	16128079	NP_414628.1	aa	452	Clockwise	94650	96008	47447.2	UDP-N-acetylmuramoyl-tripeptide:D-alanyl-D-alanine ligase	Enzyme; Murein sacculus; peptidoglycan	E	1	11	12	YES	YES	9.39102	0.091	-8.79093	NA	0.192905	0.0931264	0.0997783	5.83	0.461197	NO	NO	NO	NO	NO	NO	NO	NO	NO	NO	NO	YES	NO	NO	NO	NO	NO	NO
b0088	P14900	ECK0089	murD	1786276	P14900	JW0086	16128081	NP_414630.1	aa	438	Clockwise	97087	98403	46973.6	UDP-N-acetylmuramoyl-L-alanine:D-glutamate ligase	Enzyme; Murein sacculus; peptidoglycan	E	1	8	9	YES	YES	9.62086	0.081	-8.75618	1131.21	0.226545	0.107551	0.118993	5.61	0.443936	NO	NO	NO	NO	NO	NO	NO	NO	NO	NO	NO	YES	NO	NO	NO	NO	NO	NO
b0094	P0ABH0	ECK0095	ftsA	1786282	P0ABH0	JW0092	16128087	NP_414636.1	aa	420	Clockwise	103982	105244	45330	ATP-binding cell division FtsK recruitment protein	Phenotype; Cell division	E	3	9	12	YES	YES	10.4763	0.098	-6.77516	957.36	0.252983	0.131265	0.121718	6.29	0.420048	NO	NO	YES	NO	NO	NO	NO	NO	NO	NO	NO	NO	NO	NO	NO	NO	NO	NO
b0095	P0A9A6	ECK0096	ftsZ	1786284	P0A9A6	JW0093	16128088	NP_414637.1	aa	383	Clockwise	105305	106456	40323.9	GTP-binding tubulin-like cell division protein	Enzyme; Cell division	E	0	7	7	YES	YES	11.843	0.083	-8.40274	1691.55	0.240838	0.0994764	0.141361	4.74	0.439791	NO	NO	YES	NO	NO	NO	NO	NO	NO	NO	NO	NO	NO	NO	NO	NO	NO	NO
b0096	P0A725	ECK0097	lpxC	1786285	P0A725	JW0094	16128089	NP_414638.1	aa	305	Clockwise	106557	107474	33955.9	UDP-3-O-acyl N-acetylglucosamine deacetylase	Enzyme; Surface polysaccharides & antigens	E	1	10	11	YES	YES	10.8625	0.079	-6.41263	631.19	0.263158	0.131579	0.131579	6.27	0.453947	NO	NO	NO	NO	NO	NO	NO	NO	NO	NO	NO	YES	NO	NO	NO	NO	NO	NO
b0099	P08337	ECK0100	mutT	1786288	P08337	JW0097	16128092	NP_414641.1	aa	129	Clockwise	111044	111433	14927.1	dGTP-preferring nucleoside triphosphate pyrophosphohydrolase	Enzyme; 2'-Deoxyribonucleotide metabolism	N	1	7	8	YES	YES	8.17375	0.117	-8.26257	NA	0.3125	0.140625	0.171875	6	0.414062	NO	NO	NO	NO	NO	NO	NO	NO	NO	NO	NO	NO	NO	YES	NO	NO	NO	NO
b0101	P0A8H8	ECK0101	yacG	1786290	P0A8H8	JW5008	16128094	NP_414643.1	aa	65	Counterclockwise	111649	111846	7306.17	DNA gyrase inhibitor	NA	N	0	1	1	NO	NO	8.40318	0.068	-4.99032	17.38	0.296875	0.109375	0.1875	6.07	0.28125	NO	NO	NO	NO	NO	NO	NO	NO	NO	NO	NO	NO	NO	NO	NO	NO	NO	YES
b0102	P36680	ECK0102	yacF	1786291	P36680	JW0099	16128095	NP_414644.1	aa	247	Counterclockwise	111856	112599	28291.6	FtsZ stabilizer	NA	N	0	2	2	NO	NO	9.23789	0.117	-5.05911	358.56	0.243902	0.130081	0.113821	7.28	0.418699	NO	NO	NO	NO	NO	NO	NO	NO	NO	NO	NO	NO	NO	NO	NO	NO	NO	YES
b0103	P0A6I9	ECK0103	coaE	1786292	P0A6I9	JW0100	16128096	NP_414645.1	aa	206	Counterclockwise	112599	113219	22621.7	dephospho-CoA kinase	Orf; Not classified	N	NA	NA	NA	YES	NO	9.42778	0.105	-8.10445	656.44	0.243902	0.126829	0.117073	6.57	0.468293	NO	NO	NO	NO	NO	NO	YES	NO	NO	NO	NO	NO	NO	NO	NO	NO	NO	NO
b0107	P36645	ECK0106	hofB	1786296	P36645	JW0103	16128100	NP_414649.1	aa	461	Counterclockwise	115714	117099	50615.3	T2SE secretion family protein; P-loop ATPase superfamily protein	Putative transport; Not classified	N	4	4	8	NO	NO	6.47612	0.092	-9.43759	876.93	0.226087	0.126087	0.1	6.55	0.417391	NO	NO	NO	NO	NO	NO	NO	NO	NO	NO	NO	NO	NO	NO	NO	NO	NO	NO
b0110	P13016	ECK0109	ampD	1786300	P13016	JW0106	16128103	NP_414652.1	aa	183	Clockwise	118733	119284	20536.2	1;6-anhydro-N-acetylmuramyl-L-alanine amidase; Zn-dependent; murein amidase	Regulator; Not classified	N	0	1	1	NO	NO	8.5618	0.099	-7.56116	NA	0.269231	0.131868	0.137363	6.13	0.401099	NO	NO	NO	NO	NO	NO	NO	NO	NO	NO	NO	NO	NO	NO	NO	NO	NO	NO
b0113	P0ACL9	ECK0112	pdhR	1786303	P0ACL9	JW0109	16128106	NP_414655.1	aa	254	Clockwise	122092	122856	29425.5	pyruvate dehydrogenase complex repressor; autorepressor	Regulator; Energy metabolism; carbon: Pyruvate dehydrogenase	N	4	2	6	NO	YES	7.55927	0.084	-7.10939	NA	0.339921	0.177866	0.162055	6.65	0.399209	NO	NO	NO	NO	NO	NO	NO	NO	NO	YES	NO	NO	NO	NO	NO	NO	NO	NO
b0119	P0A8E5	ECK0118	yacL	87081687	P0A8E5	JW0115	90111086	NP_414661.2	aa	120	Clockwise	134388	134750	13941.5	UPF0231 family protein	NA	N	2	4	6	YES	YES	9.46546	0.061	-5.39175	305	0.327731	0.117647	0.210084	4.83	0.445378	NO	NO	NO	NO	NO	NO	NO	NO	NO	NO	NO	NO	NO	NO	NO	NO	NO	YES
b0129	P36881	ECK0128	yadI	1786321	P36881	JW0125	16128122	NP_414671.1	aa	146	Clockwise	144577	145017	16540.1	putative PTS Enzyme IIA	Putative transport; Not classified	N	NA	NA	NA	NO	NO	6.58334	0.133	-6.18875	384.67	0.268966	0.144828	0.124138	6.74	0.42069	NO	NO	NO	NO	NO	YES	NO	NO	NO	NO	NO	NO	NO	NO	NO	NO	NO	NO
b0132	P31665	ECK0131	yadD	1786324	P31665	JW5010	16128125	NP_414674.1	aa	300	Clockwise	146968	147870	34606.8	transposase_31 family protein	NA	NA	0	2	2	NO	NO	7.80821	0.105	-19.5572	560.69	0.284281	0.137124	0.147157	5.7	0.431438	NO	NO	NO	NO	NO	NO	NO	NO	NO	NO	NO	NO	NO	NO	NO	NO	NO	YES
b0142	P26281	ECK0141	folK	1786335	P26281	JW0138	16128135	NP_414684.1	aa	159	Counterclockwise	157253	157732	18078.8	2-amino-4-hydroxy-6-hydroxymethyldihyropteridine pyrophosphokinase	Enzyme; Biosynthesis of cofactors; carriers: Folic acid	E	NA	NA	NA	NO	NO	8.55774	0.134	-5.64149	539.59	0.246835	0.120253	0.126582	6.42	0.443038	NO	NO	NO	NO	NO	NO	YES	NO	NO	NO	NO	NO	NO	NO	NO	NO	NO	NO
b0143	P0ABF1	ECK0142	pcnB	87081691	P0ABF1	JW5808	90111090	NP_414685.4	aa	465	Counterclockwise	157729	159126	53870.9	poly(A) polymerase	Enzyme; RNA synthesis; modification; DNA transcription	N	1	4	5	YES	NO	10.8004	0.072	-6.20392	912.09	0.310345	0.181034	0.12931	10.2	0.405172	NO	NO	NO	NO	NO	NO	NO	NO	YES	NO	NO	NO	NO	NO	NO	NO	NO	NO
b0145	P0ABS1	ECK0144	dksA	1786338	P0ABS1	JW0141	16128138	NP_414687.1	aa	151	Counterclockwise	160149	160604	17527.8	transcriptional regulator of rRNA transcription; DnaK suppressor protein	Phenotype; DNA - replication; repair; restriction/modification	N	12	10	22	NO	YES	10.2756	0.05	-4.46072	287.98	0.393333	0.18	0.213333	5.91	0.346667	NO	NO	NO	NO	NO	NO	NO	NO	NO	NO	NO	NO	NO	NO	NO	NO	NO	NO
b0147	P37025	ECK0146	ligT	87081692	P37025	JW5011	90111091	NP_414689.4	aa	176	Counterclockwise	161501	162031	19933.9	2'-5' RNA ligase	Enzyme; tRNA modification	NA	4	5	9	NO	NO	8.42102	0.101	-5.6663	681.97	0.228571	0.148571	0.08	11.19	0.434286	NO	NO	NO	NO	NO	NO	NO	NO	YES	NO	NO	NO	NO	NO	NO	NO	NO	NO
b0148	P37024	ECK0147	hrpB	87081693	P37024	JW0144	90111092	NP_414690.4	aa	809	Clockwise	162105	164534	89147.8	putative ATP-dependent helicase	Enzyme; DNA - replication; repair; restriction/modification	N	3	6	9	YES	NO	8.90221	0.072	-6.98837	1594.08	0.241337	0.123762	0.117574	6.56	0.436881	NO	NO	NO	NO	NO	NO	NO	NO	NO	NO	YES	NO	NO	NO	NO	NO	NO	NO
b0156	P0ACC3	ECK0155	yadR	1786351	P0ACC3	JW0152	16128149	NP_414698.1	aa	114	Clockwise	176610	176954	12100.5	iron-sulfur cluster insertion protein	NA	E	2	9	11	NO	NO	10.0591	0.127	-5.43431	NA	0.20354	0.0619469	0.141593	5	0.380531	NO	NO	NO	NO	NO	NO	NO	NO	NO	NO	NO	NO	NO	NO	NO	NO	NO	NO
b0159	P0AF12	ECK0158	pfs	1786354	P0AF12	JW0155	16128152	NP_414701.1	aa	232	Counterclockwise	178455	179153	24354	5'-methylthioadenosine/S-adenosylhomocysteine nucleosidase	NA	N	1	5	6	NO	YES	9.6891	0.13	-9.09177	NA	0.220779	0.103896	0.116883	5.89	0.47619	NO	NO	NO	NO	NO	NO	NO	NO	NO	NO	NO	NO	NO	NO	NO	NO	NO	NO
b0162	P37047	ECK0161	cdaR	87081694	P37047	JW5013	90111093	NP_414704.4	aa	385	Clockwise	182463	183620	43687.3	carbohydrate diacid regulon transcriptional regulator; autoregulator	Regulator; Not classified	NA	0	4	4	NO	NO	7.31213	0.081	-8.73104	1994.03	0.273438	0.143229	0.130208	7.06	0.434896	NO	NO	NO	NO	NO	YES	NO	NO	NO	NO	NO	NO	NO	NO	NO	NO	NO	NO
b0163	P62768	ECK0162	yaeH	1786359	P62768	JW0159	16128156	NP_414705.1	aa	128	Counterclockwise	183709	184095	15096.2	UPF0325 family protein	Putative structure; Not classified	NA	1	7	8	NO	NO	9.235	0.031	-4.79482	3.33	0.385827	0.19685	0.188976	8.41	0.362205	NO	NO	NO	NO	NO	NO	NO	NO	NO	NO	NO	NO	NO	NO	NO	NO	NO	NO
b0167	P27249	ECK0165	glnD	1786363	P27249	JW0162	16128160	NP_414709.1	aa	890	Counterclockwise	185978	188650	102390	uridylyltransferase	Enzyme; Amino acid biosynthesis: Glutamine	N	1	12	13	NO	YES	9.23743	0.1	-9.67673	3686.44	0.28234	0.154106	0.128234	6.43	0.418448	NO	NO	NO	NO	NO	NO	NO	NO	NO	NO	NO	NO	NO	YES	NO	NO	NO	NO
b0168	P0AE18	ECK0166	map	1786364	P0AE18	JW0163	16128161	NP_414710.1	aa	264	Counterclockwise	188712	189506	29330.8	methionine aminopeptidase	Enzyme; Proteins - translation and modification	E	1	8	9	YES	NO	9.9917	0.096	-10.5017	246.92	0.30038	0.152091	0.148289	6.24	0.395437	NO	NO	NO	NO	NO	NO	NO	NO	YES	NO	NO	NO	NO	NO	NO	NO	NO	NO
b0170	P0A6P1	ECK0169	tsf	1786366	P0A6P1	JW0165	16128163	NP_414712.1	aa	283	Clockwise	190857	191708	30423	translation elongation factor EF-Ts	Factor; Proteins - translation and modification	E	3	2	5	NO	NO	11.3628	0.05	-5.40267	320.74	0.308511	0.14539	0.163121	5.82	0.446809	NO	NO	NO	NO	NO	NO	NO	NO	YES	NO	NO	NO	NO	NO	NO	NO	NO	NO
b0172	P0A805	ECK0171	frr	1786368	P0A805	JW0167	16128165	NP_414714.1	aa	185	Clockwise	192872	193429	20638.6	ribosome recycling factor	Factor; Proteins - translation and modification	E	12	7	19	YES	YES	10.8596	0.03	-4.84399	15.96	0.358696	0.179348	0.179348	8.42	0.38587	NO	NO	NO	NO	NO	NO	NO	NO	YES	NO	NO	NO	NO	NO	NO	NO	NO	NO
b0183	P10442	ECK0182	rnhB	1786380	P10442	JW0178	16128176	NP_414725.1	aa	198	Clockwise	204493	205089	21526	ribonuclease HII; degrades RNA of DNA-RNA hybrids	Enzyme; Degradation of RNA	N	10	5	15	NO	NO	9.12175	0.105	-8.74681	1075.93	0.279188	0.162437	0.116751	8.44	0.472081	NO	NO	NO	NO	NO	NO	NO	NO	NO	NO	YES	NO	NO	NO	NO	NO	NO	NO
b0187	P52096	ECK0186	yaeR	87081697	P52096	JW0182	90111096	NP_414729.4	aa	129	Clockwise	211877	212266	14736.7	putative lyase	NA	NA	11	3	14	YES	NO	8.50703	0.136	-7.80811	229.39	0.28125	0.132812	0.148438	6.14	0.4375	NO	NO	NO	YES	NO	NO	NO	NO	NO	NO	NO	NO	NO	NO	NO	NO	NO	NO
b0188	P52097	ECK0187	tilS	1786386	P52097	JW0183	16128181	NP_414730.1	aa	432	Clockwise	212331	213629	48204.2	tRNA(Ile)-lysidine synthetase	Enzyme; tRNA modification	E	NA	NA	NA	YES	YES	8.08099	0.081	-5.4074	1450.87	0.225058	0.12065	0.104408	7.27	0.443155	NO	NO	NO	NO	NO	NO	NO	NO	NO	NO	NO	NO	NO	NO	NO	NO	NO	NO
b0189	P0AFW8	ECK0188	rof	87081698	P0AFW8	JW0184	90111097	NP_414731.2	aa	84	Counterclockwise	213678	213932	9479.64	modulator of Rho-dependent transcription termination	NA	N	2	3	5	NO	YES	8.72199	0.103	-6.73088	71.91	0.325301	0.13253	0.192771	5.8	0.385542	NO	NO	NO	NO	NO	NO	NO	NO	NO	YES	NO	NO	NO	NO	NO	NO	NO	NO
b0190	P0AA97	ECK0190	yaeQ	1786388	P0AA97	JW0186	16128183	NP_414732.1	aa	181	Clockwise	214291	214836	20876.7	PDDEXK superfamily protein	Putative enzyme; Not classified	N	20	14	34	NO	NO	9.40817	0.095	-5.63467	396.45	0.255556	0.116667	0.138889	6.08	0.455556	NO	NO	NO	NO	NO	NO	NO	NO	NO	NO	NO	NO	NO	NO	NO	NO	NO	YES
b0195	P28634	ECK0195	yaeB	1786393	P28634	JW0191	16128188	NP_414737.1	aa	235	Counterclockwise	218887	219594	26362.3	tRNA-Thr(GGU) m(6)t(6)A37 methyltransferase; SAM-dependent	Enzyme; tRNA modification	N	6	9	15	NO	YES	8.37509	0.125	-8.3104	1446.46	0.247863	0.136752	0.111111	8.94	0.444444	NO	NO	NO	NO	NO	NO	NO	NO	NO	NO	NO	NO	NO	NO	NO	NO	NO	YES
b0200	P63228	ECK0200	gmhB	1786399	P63228	JW0196	16128193	NP_414742.1	aa	191	Clockwise	222833	223408	21294.2	D;D-heptose 1;7-bisphosphate phosphatase	Enzyme; Surface polysaccharides and antigens	N	20	12	32	YES	YES	10.2603	0.079	-7.23869	627.8	0.284211	0.131579	0.152632	5.81	0.436842	NO	NO	NO	YES	NO	NO	NO	NO	NO	NO	NO	NO	NO	NO	NO	NO	NO	NO
b0207	P30863	ECK0207	dkgB	1786400	P30863	JW0197	16128194	NP_414743.1	aa	267	Clockwise	229167	229970	29436.8	2;5-diketo-D-gluconate reductase B	Putative enzyme; Not classified	N	4	1	5	NO	NO	7.33664	0.113	-8.96273	1021.78	0.25188	0.12406	0.12782	6.31	0.458647	NO	NO	NO	NO	NO	NO	NO	NO	NO	NO	NO	NO	NO	NO	NO	NO	YES	NO
b0208	P30864	ECK0208	yafC	1786401	P30864	JW0198	16128195	NP_414744.1	aa	304	Counterclockwise	229967	230881	33775.8	LysR family putative transcriptional regulator	Putative transport; Not classified	N	7	4	11	YES	NO	7.62348	0.098	-8.46458	937.21	0.264026	0.138614	0.125413	8.02	0.425743	NO	NO	NO	NO	NO	NO	NO	NO	NO	NO	NO	NO	NO	NO	NO	NO	NO	NO
b0209	P0A8U2	ECK0209	yafD	1786403	P0A8U2	JW5017	16128196	NP_414745.1	aa	266	Clockwise	231122	231922	29991.7	endo/exonuclease/phosphatase family protein	NA	N	1	4	5	YES	NO	8.5644	0.136	-11.6501	851	0.230189	0.143396	0.0867925	10.19	0.45283	NO	NO	NO	NO	NO	NO	NO	NO	NO	NO	NO	NO	NO	NO	NO	NO	NO	YES
b0210	P30866	ECK0210	yafE	1786404	P30866	JW0200	16128197	NP_414746.1	aa	207	Clockwise	231926	232549	22991.1	putative S-adenosyl-L-methionine-dependent methyltransferase	Putative enzyme; Not classified	N	1	7	8	NO	NO	7.41553	0.116	-7.33638	202.7	0.23301	0.121359	0.11165	6.57	0.475728	NO	NO	NO	NO	NO	NO	YES	NO	NO	NO	NO	NO	NO	NO	NO	NO	NO	NO
b0212	P0AC84	ECK0212	gloB	1786406	P0AC84	JW0202	16128199	NP_414748.1	aa	251	Counterclockwise	234027	234782	28434.4	hydroxyacylglutathione hydrolase	Putative enzyme; Central intermediary metabolism: Pool; multipurpose conversions	N	2	14	16	YES	NO	7.32518	0.084	-7.49306	NA	0.264	0.132	0.132	6.07	0.408	NO	NO	NO	NO	NO	NO	NO	NO	NO	NO	NO	NO	NO	NO	NO	NO	YES	NO
b0213	P75672	ECK0213	yafS	87081700	P75672	JW0203	90111099	NP_414749.2	aa	240	Clockwise	234816	235538	27244.2	putative S-adenosyl-L-methionine-dependent methyltransferase	NA	N	0	9	9	NO	NO	7.24206	0.139	-6.0587	142.87	0.23431	0.171548	0.0627615	10.61	0.430962	NO	NO	NO	NO	NO	NO	YES	NO	NO	NO	NO	NO	NO	NO	NO	NO	NO	NO
b0214	P0A7Y4	ECK0214	rnhA	1786408	P0A7Y4	JW0204	16128201	NP_414750.1	aa	155	Counterclockwise	235535	236002	17597	ribonuclease HI; degrades RNA of DNA-RNA hybrids	Enzyme; Degradation of RNA	N	7	6	13	YES	NO	9.13743	0.062	-4.28967	239.27	0.292208	0.168831	0.123377	8.69	0.383117	NO	NO	NO	NO	NO	NO	NO	NO	NO	NO	NO	NO	NO	NO	NO	NO	NO	NO
b0219	Q47679	ECK0220	yafV	1786412	Q47679	JW5019	16128205	NP_414754.1	aa	256	Counterclockwise	239419	240189	28924.9	putative NAD(P)-binding C-N hydrolase family amidase	Putative enzyme; Not classified	N	1	5	6	NO	NO	8.65847	0.096	-6.73764	188.71	0.243137	0.129412	0.113725	6.78	0.462745	NO	NO	NO	NO	NO	NO	NO	NO	NO	NO	NO	NO	NO	NO	NO	NO	YES	NO
b0223	Q47147	ECK0224	yafJ	1786417	Q47147	JW0213	16128209	NP_414758.1	aa	255	Clockwise	244327	245094	28635.6	putative amidotransfease	Putative enzyme; Not classified	N	4	8	12	NO	YES	9.40429	0.122	-8.06585	1066.15	0.220472	0.125984	0.0944882	8.1	0.38189	NO	NO	NO	NO	NO	NO	NO	NO	NO	NO	NO	NO	NO	NO	NO	NO	YES	NO
b0228	Q47152	ECK0229	yafM	1786422	Q47152	JW0218	16128214	NP_414763.1	aa	165	Clockwise	247637	248134	20041.8	RAYT REP element-mobilizing transposase; TnpA(REP)	NA	N	6	13	19	NO	NO	7.87117	0.103	-7.11631	462.36	0.317073	0.207317	0.109756	10.12	0.408537	NO	NO	NO	NO	NO	NO	NO	NO	NO	NO	YES	NO	NO	NO	NO	NO	NO	NO
b0230	Q47154	ECK0231	mbhA	NA	Q47154	JW5812	NA		aa	251	Clockwise	250072	250827	27852.9	pseudogene; lateral flagellar motor protein fragment	NA	N	1	2	3	NO	NO	7.33205	NA	NA	NA	NA	NA	NA	9.51	NA	NO	NO	NO	NO	NO	NO	NO	NO	NO	NO	NO	NO	NO	NO	NO	NO	NO	NO
b0231	Q47155	ECK0232	dinB	1786425	Q47155	JW0221	16128217	NP_414766.1	aa	351	Clockwise	250898	251953	39515.9	DNA polymerase IV	NA	N	7	6	13	NO	NO	7.90155	0.065	-6.45322	364.7	0.297143	0.174286	0.122857	9.69	0.42	NO	NO	NO	NO	NO	NO	NO	NO	NO	NO	NO	NO	NO	NO	NO	NO	NO	NO
b0232	Q47156	ECK0233	yafN	1786426	Q47156	JW0222	16128218	NP_414767.1	aa	97	Clockwise	252005	252298	11233.8	antitoxin of the YafO-YafN toxin-antitoxin system	NA	N	15	6	21	NO	NO	7.22782	0.062	-4.26453	25.09	0.34375	0.166667	0.177083	7.42	0.427083	NO	NO	YES	NO	NO	NO	NO	NO	NO	NO	NO	NO	NO	NO	NO	NO	NO	NO
b0233	Q47157	ECK0234	yafO	1786427	Q47157	JW0223	16128219	NP_414768.1	aa	132	Clockwise	252301	252699	15487.8	mRNA interferase toxin of the YafO-YafN toxin-antitoxin system	NA	NA	5	10	15	NO	NO	6.75967	0.108	-6.6159	745.94	0.312977	0.175573	0.137405	8.46	0.450382	NO	NO	NO	NO	NO	NO	NO	NO	NO	NO	NO	NO	NO	NO	NO	NO	NO	NO
b0234	Q47158	ECK0235	yafP	1786428	Q47158	JW0224	16128220	NP_414769.1	aa	150	Clockwise	252709	253161	17555.1	putative acyl-CoA transferase	NA	N	3	9	12	NO	NO	7.39101	0.156	-8.35412	749.94	0.228188	0.14094	0.0872483	9.91	0.442953	NO	NO	NO	NO	NO	NO	YES	NO	NO	NO	NO	NO	NO	NO	NO	NO	NO	NO
b0235	P75675	ECK0236	ykfJ	1786430	P75675	JW0225	NA		aa	69	Clockwise	253479	253685	7620.79	pseudogene	NA	N	6	11	17	YES	NO	6.6207	NA	NA	NA	NA	NA	NA	10.61	NA	NO	NO	NO	NO	NO	NO	NO	NO	NO	NO	NO	NO	NO	NO	NO	NO	NO	NO
b0236	P28369	ECK0237	prfH	1786431	P28369	JW0226	NA		aa	166	Clockwise	253702	254202	18802	pseudogene; RF-1 domain family	NA	N	3	3	6	NO	NO	6.92183	NA	NA	NA	NA	NA	NA	10.2	NA	NO	NO	NO	NO	NO	NO	NO	NO	NO	NO	NO	NO	NO	NO	NO	NO	NO	NO
b0239	P04335	ECK0240	frsA	1786434	P04335	JW0229	16128225	NP_414774.1	aa	414	Clockwise	256527	257771	47008.8	fermentation-respiration switch protein; PTS Enzyme IIA(Glc)-binding protein; pNP-butyrate esterase activity	NA	N	3	7	10	NO	YES	8.58524	0.083	-5.67626	NA	0.249395	0.135593	0.113801	7.07	0.423729	NO	NO	NO	NO	NO	NO	NO	NO	NO	NO	NO	NO	NO	NO	NO	NO	YES	NO
b0240	P24251	ECK0241	crl	1786435	P24251	JW0230	16128226	NP_414775.1	aa	133	Clockwise	257829	259006	15655	pseudogene; sigma factor-binding protein; RNA polymerase holoenzyme formation stimulator	Regulator; Surface structures	NA	5	7	12	NO	YES	9.94351	0.123	-7.56817	157.9	0.348485	0.181818	0.166667	7.68	0.393939	NO	NO	NO	NO	NO	NO	NO	NO	NO	NO	NO	NO	NO	NO	NO	NO	NO	NO
b0245	P77692	ECK0246	ykfI	1786439	P77692	JW0234	16128230	NP_414779.1	aa	113	Counterclockwise	263328	263669	12905	CP4-6 prophage; toxin of the YkfI-YafW toxin-antitoxin system	Phage or Prophage Related	NA	11	4	15	NO	YES	6.90505	0.088	-5.954	266.83	0.25	0.151786	0.0982143	10.04	0.455357	NO	NO	NO	NO	NO	NO	NO	NO	NO	NO	NO	NO	NO	NO	NO	NO	NO	NO
b0246	Q47684	ECK0247	yafW	1786440	Q47684	JW0235	16128231	NP_414780.1	aa	105	Counterclockwise	263690	264007	11939.6	CP4-6 prophage; antitoxin of the YkfI-YafW toxin-antitoxin system	Phage or Prophage Related	NA	11	5	16	NO	NO	7.64629	0.104	-6.75062	534.28	0.269231	0.153846	0.115385	7.28	0.375	NO	NO	NO	NO	NO	NO	NO	NO	NO	NO	NO	NO	NO	NO	NO	NO	NO	NO
b0247	Q47685	ECK0249	ykfG	2367100	Q47685	JW0236	16128232	NP_414781.1	aa	158	Counterclockwise	264256	264732	18098.8	CP4-6 prophage; RadC-like JAB domain protein	Phage or Prophage Related	N	5	15	20	NO	NO	7.67003	0.097	-6.65532	637.85	0.292994	0.184713	0.10828	9.91	0.426752	NO	NO	NO	NO	NO	NO	NO	NO	NO	NO	YES	NO	NO	NO	NO	NO	NO	NO
b0248	P75676	ECK0250	yafX	1786442	P75676	JW5022	16128233	NP_414782.1	aa	152	Counterclockwise	264748	265206	17419.5	CP4-6 prophage; uncharacterized protein	Phage or Prophage Related	NA	1	4	5	NO	NO	7.09203	0.165	-6.27592	1084.39	0.225166	0.0927152	0.13245	5.46	0.437086	NO	NO	NO	NO	NO	NO	NO	NO	NO	NO	NO	NO	NO	NO	NO	NO	NO	NO
b0249	P75677	ECK0251	ykfF	1786443	P75677	JW5023	16128234	NP_414783.1	aa	79	Counterclockwise	265304	265543	9014.04	CP4-6 prophage; uncharacterized protein	Phage or Prophage Related	NA	1	2	3	NO	NO	7.44558	0.064	-4.80249	4.16	0.25641	0.141026	0.115385	10.39	0.346154	NO	NO	NO	NO	NO	NO	NO	NO	NO	NO	NO	NO	NO	NO	NO	NO	NO	NO
b0251	P77365	ECK0253	yafY	1786445	P77365	JW0240	145698221	NP_414785.4	aa	147	Counterclockwise	266110	266553	16815	lipoprotein; inner membrane; degP regulator; CP4-6 prophage	Phage or Prophage Related	NA	NA	NA	NA	NO	NO	6.51848	0.129	-7.80991	1335.89	0.287671	0.116438	0.171233	8.19	0.383562	NO	NO	NO	NO	NO	NO	NO	NO	NO	YES	NO	NO	NO	NO	NO	NO	NO	NO
b0252	P77206	ECK0254	yafZ	87081705	P77206	JW0242	90111102	NP_414786.4	aa	273	Counterclockwise	267184	268005	31051.3	CP4-6 prophage; conserved protein	Phage or Prophage Related	NA	NA	NA	NA	YES	NO	6.93498	0.076	-5.88535	402.59	0.290441	0.169118	0.121324	9.91	0.367647	NO	NO	NO	NO	NO	NO	NO	NO	NO	NO	NO	NO	NO	NO	NO	NO	NO	NO
b0253	P75678	ECK0255	ykfA	87081706	P75678	JW0243	90111103	NP_414787.4	aa	287	Counterclockwise	268097	268960	31891.8	CP4-6 prophage; putative GTP-binding protein	Phage or Prophage Related	NA	2	4	6	NO	NO	7.53336	0.146	-10.3954	1820.03	0.227273	0.125874	0.101399	8.08	0.437063	NO	NO	NO	NO	NO	NO	NO	NO	NO	NO	NO	NO	NO	NO	NO	NO	YES	NO
b0254	Q57083	ECK0256	perR	1786448	Q57083	JW0244	16128239	NP_414788.1	aa	297	Counterclockwise	269289	270182	33638.8	CP4-6 prophage; putative DNA-binding transcriptional regulator	Phage or Prophage Related	N	0	3	3	YES	YES	7.15445	0.095	-6.96265	714.71	0.266892	0.141892	0.125	6.82	0.445946	NO	NO	NO	NO	NO	NO	NO	NO	NO	NO	NO	NO	NO	NO	NO	NO	NO	NO
b0258	Q47688	ECK0260	ykfC	87081707	Q47688	JW5813	NA		aa	369	Clockwise	272847	273954	42386.3	CP4-6 prophage; conserved protein	Phage or Prophage Related	N	0	1	1	NO	NO	8.46807	0.081	-7.62687	884.32	0.288	0.192	0.096	10.82	0.429333	NO	NO	NO	NO	NO	NO	NO	NO	NO	NO	YES	NO	NO	NO	NO	NO	NO	NO
b0262	P37009	ECK0264	afuC	87081709	P37009	JW0254	90111106	NP_414796.2	aa	348	Counterclockwise	277756	278802	39058.8	CP4-6 prophage; putative ferric transporter subunit	Putative transport; Not classified; Phage or Prophage Related	N	5	4	9	YES	YES	7.89179	0.1	-7.30885	573.53	0.242075	0.123919	0.118156	6.36	0.423631	NO	NO	NO	YES	NO	NO	NO	NO	NO	NO	NO	NO	NO	NO	NO	NO	NO	NO
b0266	P37008	ECK0267	yagB	87081711	P37008	JW0259	90111107		aa	103	Counterclockwise	280427	280735	11570.1	pseudogene; CP4-6 prophage	Phage or Prophage Related	NA	4	3	7	NO	NO	8.52827	0.137	-7.40395	627.37	0.26087	0.165217	0.0956522	8.05	0.417391	NO	NO	NO	NO	NO	NO	NO	NO	NO	NO	NO	NO	NO	NO	NO	NO	NO	NO
b0267	P37007	ECK0268	yagA	1786462	P37007	JW0260	16128252	NP_414801.1	aa	384	Counterclockwise	280829	281983	43768.6	CP4-6 prophage; putative DNA-binding transcriptional regulator	Phage or Prophage Related	N	6	5	11	YES	NO	8.77568	0.049	-6.96223	810.4	0.29765	0.182768	0.114883	9.79	0.357702	NO	NO	NO	NO	NO	NO	NO	NO	NO	NO	NO	NO	NO	NO	NO	NO	NO	NO
b0269	P77596	ECK0270	yagF	1786464	P77596	JW0262	16128254	NP_414803.1	aa	655	Clockwise	283201	285168	69399.2	CP4-6 prophage; dehydratase family protein	Phage or Prophage Related	N	6	3	9	NO	NO	7.98947	0.079	-8.1321	1591.53	0.224771	0.119266	0.105505	6.29	0.411315	NO	NO	NO	YES	NO	NO	NO	NO	NO	NO	NO	NO	NO	NO	NO	NO	NO	NO
b0271	P77713	ECK0272	yagH	1786467	P77713	JW0264	16128256	NP_414805.1	aa	536	Clockwise	286789	288399	60825	CP4-6 prophage; putative xylosidase/arabinosidase	Phage or Prophage Related	N	6	3	9	NO	NO	8.27248	0.059	-6.97315	2188.45	0.235514	0.117757	0.117757	5.77	0.381308	NO	NO	NO	NO	NO	YES	NO	NO	NO	NO	NO	NO	NO	NO	NO	NO	NO	NO
b0272	P77300	ECK0273	yagI	1786468	P77300	JW0265	16128257	NP_414806.1	aa	252	Counterclockwise	288404	289162	27837.9	CP4-6 prophage; putative DNA-binding transcriptional regulator	Phage or Prophage Related	N	5	3	8	NO	NO	8.46321	0.113	-6.1903	721.23	0.247012	0.135458	0.111554	8.43	0.438247	NO	NO	NO	NO	NO	NO	NO	NO	NO	YES	NO	NO	NO	NO	NO	NO	NO	NO
b0276	P77169	ECK0275	yagJ	1786472	P77169	JW0270	16128261		aa	275	Clockwise	291404	292231	31578.4	CP4-6 prophage; uncharacterized protein	Phage or Prophage Related	NA	5	6	11	YES	NO	6.52029	0.052	-5.46068	703.09	0.334711	0.14876	0.18595	5.22	0.433884	NO	NO	NO	NO	NO	NO	NO	NO	NO	NO	NO	NO	NO	NO	NO	NO	NO	NO
b0277	P77657	ECK0276	yagK	1786473	P77657	JW0271	16128262	NP_414811.1	aa	208	Counterclockwise	292322	292948	24470.9	CP4-6 prophage; conserved protein	Phage or Prophage Related	NA	5	7	12	NO	NO	6.62135	0.101	-6.49226	756.64	0.31401	0.178744	0.135266	7.85	0.386473	NO	NO	NO	NO	NO	NO	NO	NO	NO	NO	NO	NO	NO	NO	NO	NO	NO	NO
b0278	P77607	ECK0277	yagL	1786474	P77607	JW0272	16128263	NP_414812.1	aa	232	Counterclockwise	293220	293918	27273.8	CP4-6 prophage; DNA-binding protein	Phage or Prophage Related	N	7	6	13	NO	NO	4.8683	0.153	-6.30411	1042.6	0.294372	0.194805	0.0995671	9.87	0.393939	NO	NO	NO	NO	NO	NO	NO	NO	NO	NO	YES	NO	NO	NO	NO	NO	NO	NO
b0280	P71297	ECK0279	yagN	2367102	P71297	JW0274	16128265	NP_414814.1	aa	146	Counterclockwise	295139	295579	15815	CP4-6 prophage; uncharacterized protein	Phage or Prophage Related	NA	5	2	7	NO	NO	10.0669	0.132	-5.68406	285.17	0.22069	0.137931	0.0827586	9.82	0.386207	NO	NO	NO	NO	NO	NO	NO	NO	NO	NO	NO	NO	NO	NO	NO	NO	NO	NO
b0281	P71298	ECK0280	intF	2367104	P71298	JW0275	16128266	NP_414815.1	aa	466	Counterclockwise	295696	297096	53074.1	CP4-6 prophage; putative phage integrase	Phage or Prophage Related	N	8	2	10	NO	NO	7.95673	0.074	-4.71308	1239.63	0.275269	0.176344	0.0989247	10.47	0.412903	NO	NO	NO	NO	NO	NO	NO	NO	NO	NO	NO	NO	NO	NO	NO	NO	NO	NO
b0283	P77183	ECK0282	yagQ	1786477	P77183	JW0277	16128268	NP_414817.1	aa	318	Counterclockwise	297770	298726	34954	moco insertion factor for PaoABC aldehyde oxidoreductase	NA	N	5	7	12	NO	NO	7.61379	0.096	-7.60673	1197.86	0.249211	0.135647	0.113565	7.02	0.429022	NO	NO	NO	NO	NO	NO	NO	NO	NO	NO	NO	NO	NO	YES	NO	NO	NO	NO
b0286	P77165	ECK0285	yagT	1786480	P77165	JW0280	16128271	NP_414820.1	aa	229	Counterclockwise	301884	302573	24342.7	PaoABC aldehyde oxidoreductase; 2Fe-2S subunit	Enzyme; Not classified	N	2	1	3	NO	YES	7.23987	0.084	-5.36279	288.19	0.241228	0.122807	0.118421	6.23	0.377193	NO	YES	NO	NO	NO	NO	NO	NO	NO	NO	NO	NO	NO	NO	NO	NO	NO	NO
b0290	P77694	ECK0289	yagW	1786483	P77694	JW0284	16128275	NP_414824.1	aa	547	Counterclockwise	305174	306817	59997.1	polymerized tip adhesin of ECP fibers	Structural component; Surface structures	NA	8	4	12	NO	NO	8.70797	NA	NA	NA	NA	NA	NA	5.89	NA	NO	NO	NO	NO	NO	NO	NO	NO	NO	NO	NO	NO	NO	NO	NO	NO	NO	NO
b0294	P71301	ECK0293	ykgK	2367106	P71301	JW5031	16128279	NP_414828.1	aa	196	Counterclockwise	310746	311336	23273.8	putative transcriptional regulator for the ecp operon	Putative regulator; Not classified	N	1	5	6	NO	YES	5.54204	0.141	-7.1716	1679.84	0.317949	0.189744	0.128205	9.96	0.435897	NO	NO	NO	NO	NO	NO	NO	NO	NO	NO	NO	NO	NO	NO	NO	NO	NO	NO
b0295	P56257	ECK0294	ykgL	2367107	P56257	JW5033	16128280	NP_414829.1	aa	75	Clockwise	312112	312339	8766.89	uncharacterized protein	NA	NA	14	8	22	NO	NO	6.16067	0.068	-6.65529	3.89	0.283784	0.148649	0.135135	9.74	0.364865	NO	NO	NO	NO	NO	NO	NO	NO	NO	NO	NO	NO	NO	NO	NO	NO	NO	NO
b0296	P0A7N1	ECK0296	ykgM	2367109	P0A7N1	JW5035	16128281	NP_414830.1	aa	87	Counterclockwise	312514	312777	9920.2	50S ribosomal protein L31 type B; alternative zinc-limitation L31 protein	NA	N	NA	NA	NA	NO	YES	5.65334	0.094	-5.0084	5.75	0.302326	0.186047	0.116279	10.03	0.360465	NO	NO	NO	NO	NO	NO	NO	NO	YES	NO	NO	NO	NO	NO	NO	NO	NO	NO
b0300	P77601	ECK0300	ykgA	87081714	P77601	JW5037	NA		aa	228	Counterclockwise	316486	317169	27162.3	pseudogene; AraC family	Putative regulator; Not classified	N	4	8	12	NO	NO	6.56008	0.101	-5.60399	279.4	0.306723	0.176471	0.130252	9.12	0.390756	NO	NO	NO	NO	NO	NO	NO	NO	NO	NO	NO	NO	NO	NO	NO	NO	NO	NO
b0304	P77212	ECK0303	ykgC	87081717	P77212	JW5040	90111112	NP_414838.2	aa	441	Counterclockwise	318676	320001	48244.2	reactive chlorine stress species (RCS) resistance protein; pyridine nucleotide-dependent disulfide oxidoreductase family	Putative enzyme; Not classified	N	4	6	10	YES	NO	7.03269	0.107	-7.12825	911.91	0.240909	0.129545	0.111364	6.48	0.427273	NO	YES	NO	NO	NO	NO	NO	NO	NO	NO	NO	NO	NO	NO	NO	NO	NO	NO
b0305	P77379	ECK0304	ykgD	1786496	P77379	JW0298	16128290	NP_414839.1	aa	284	Clockwise	320227	321081	31474.4	reactive chlorine species (RCS)-specific activator of the rcl genes	Regulator; Not classified	N	5	4	9	NO	NO	7.64521	0.146	-7.98511	1299.22	0.201413	0.116608	0.0848057	7.55	0.448763	NO	NO	NO	NO	NO	NO	NO	NO	NO	NO	NO	NO	NO	NO	NO	NO	NO	NO
b0306	P77252	ECK0305	ykgE	1786497	P77252	JW5041	16128291	NP_414840.1	aa	239	Clockwise	321608	322327	26004.3	cysteine-rich LutA family protein; putative electron transport chain YkgEFG component	Putative carrier; Energy metabolism; carbon: Electron transport	N	9	5	14	NO	NO	8.75809	0.133	-8.04528	914	0.243697	0.130252	0.113445	7.79	0.432773	NO	NO	NO	NO	NO	NO	NO	NO	NO	NO	NO	NO	NO	NO	NO	NO	NO	NO
b0308	P77433	ECK0307	ykgG	87081718	P77433	JW5042	90111113	NP_414842.4	aa	231	Clockwise	323758	324453	25212.7	LutC family protein; putative electron transport chain YkgEFG component	Putative carrier; Energy metabolism; carbon: Electron transport	NA	4	0	4	NO	NO	8.20775	0.123	-7.69109	1552.68	0.243478	0.108696	0.134783	5.73	0.421739	NO	NO	NO	NO	NO	NO	NO	NO	NO	NO	NO	NO	NO	NO	NO	NO	NO	YES
b0311	P17444	ECK0309	betA	1786503	P17444	JW0303	16128296	NP_414845.1	aa	556	Counterclockwise	325577	327247	61877.6	choline dehydrogenase; a flavoprotein	Enzyme; Osmotic adaptation	N	3	3	6	NO	YES	7.99761	0.058	-7.18828	NA	0.25045	0.124324	0.126126	5.78	0.381982	NO	NO	NO	YES	NO	NO	NO	NO	NO	NO	NO	NO	NO	NO	NO	NO	NO	NO
b0313	P17446	ECK0311	betI	1786505	P17446	JW0305	49176011	NP_414847.3	aa	195	Counterclockwise	328747	329334	21815	choline-inducible betIBA-betT divergent operon transcriptional repressor	Putative regulator; Osmotic adaptation	NA	5	1	6	NO	YES	8.05906	0.07	-4.60366	284.88	0.247423	0.154639	0.0927835	10.86	0.43299	NO	NO	NO	NO	NO	NO	NO	NO	NO	YES	NO	NO	NO	NO	NO	NO	NO	NO
b0316	P77700	ECK0314	yahB	1786508	P77700	JW0308	16128301	NP_414850.1	aa	310	Counterclockwise	333501	334433	34866	putative DNA-bindng transcriptional regulator	Putative regulator; Not classified	N	4	5	9	NO	YES	7.24155	0.084	-8.98576	641.41	0.220065	0.119741	0.100324	7.63	0.427184	NO	NO	NO	NO	NO	NO	NO	NO	NO	NO	NO	NO	NO	NO	NO	NO	NO	NO
b0318	P77736	ECK0316	yahD	1786511	P77736	JW0310	16128303	NP_414852.1	aa	201	Clockwise	335280	335885	21687.1	ankyrin repeat protein	Putative regulator; Not classified	N	NA	NA	NA	NO	NO	7.70827	0.128	-6.58686	272.43	0.22	0.11	0.11	6.34	0.435	NO	NO	NO	NO	NO	NO	NO	NO	NO	NO	NO	NO	NO	NO	NO	NO	YES	NO
b0319	P77297	ECK0317	yahE	1786512	P77297	JW0311	16128304	NP_414853.1	aa	287	Clockwise	335925	336788	32265.7	DUF2877 family protein	NA	NA	5	8	13	NO	YES	7.83624	0.104	-8.51777	1053.61	0.230769	0.129371	0.101399	6.73	0.433566	NO	NO	NO	NO	NO	NO	NO	NO	NO	NO	NO	NO	NO	NO	NO	NO	NO	NO
b0320	P77187	ECK0318	yahF	1786513	P77187	JW0312	16128305	NP_414854.1	aa	515	Clockwise	336778	338325	55580.7	putative NAD(P)-binding succinyl-CoA synthase	Putative enzyme; Not classified	N	3	1	4	YES	YES	7.99513	0.095	-9.82608	2976.96	0.250973	0.116732	0.134241	5.31	0.416342	NO	YES	NO	NO	NO	NO	NO	NO	NO	NO	NO	NO	NO	NO	NO	NO	NO	NO
b0321	P77221	ECK0319	yahG	1786514	P77221	JW0313	16128306	NP_414855.1	aa	472	Clockwise	338325	339743	50373.9	DUF1116 family protein	NA	NA	6	10	16	NO	YES	8.14658	0.125	-7.89857	1146.76	0.186837	0.0849257	0.101911	5.27	0.454352	NO	NO	NO	NO	NO	NO	NO	NO	NO	NO	NO	NO	NO	NO	NO	NO	NO	NO
b0323	P77624	ECK0321	yahI	1786516	P77624	JW0315	16128308	NP_414857.1	aa	316	Clockwise	340165	341115	33930.9	carbamate kinase-like protein	Putative enzyme; Not classified	N	4	4	8	NO	NO	7.96997	0.087	-8.82854	2563.69	0.253968	0.130159	0.12381	6.36	0.415873	NO	NO	NO	YES	NO	NO	NO	NO	NO	NO	NO	NO	NO	NO	NO	NO	NO	NO
b0325	P75691	ECK0323	yahK	1786518	P75691	JW0317	16128310	NP_414859.1	aa	349	Clockwise	342884	343933	37978.4	broad specificity NADPH-dependent aldehyde reductase; Zn-containing	Enzyme; Degradation of small molecules: Carbon compounds	N	2	5	7	YES	YES	9.35886	NA	-6.90455	604.03	0.272989	0.143678	0.12931	6.22	0.405172	NO	NO	NO	NO	NO	NO	NO	NO	NO	NO	NO	NO	NO	NO	NO	NO	YES	NO
b0326	P77393	ECK0324	yahL	1786519	P77393	JW0318	16128311	NP_414860.1	aa	271	Clockwise	344176	344991	31792.7	uncharacterized protein	NA	NA	6	8	14	NO	NO	4.8041	0.146	-8.93854	1990.52	0.288889	0.148148	0.140741	6.35	0.444444	NO	NO	NO	NO	NO	NO	NO	NO	NO	NO	NO	NO	NO	NO	NO	NO	NO	NO
b0327	P75692	ECK0325	yahM	87081720	P75692	JW5044	90111114	NP_414861.2	aa	81	Clockwise	345404	345649	8890.47	uncharacterized protein	NA	NA	NA	NA	NA	NO	NO	6.43687	0.165	-4.82702	3.18	0.2125	0.1625	0.05	11.22	0.4125	NO	NO	NO	NO	NO	NO	NO	NO	NO	NO	NO	NO	NO	NO	NO	NO	NO	NO
b0330	P77743	ECK0328	prpR	1786524	P77743	JW0322	16128315	NP_414864.1	aa	528	Counterclockwise	346857	348443	58649.4	propionate catabolism operon regulatory protein	Regulator; Not classified	N	4	9	13	YES	NO	6.96215	0.118	-8.77862	2223.15	0.252372	0.13852	0.113852	8.62	0.43833	NO	NO	NO	NO	NO	NO	NO	NO	NO	NO	NO	NO	NO	YES	NO	NO	NO	NO
b0334	P77243	ECK0331	prpD	1786528	P77243	JW0325	16128319	NP_414868.1	aa	483	Clockwise	351215	352666	53951.8	2-methylcitrate dehydratase	NA	N	NA	NA	NA	NO	NO	6.6242	0.11	-8.60894	1223.45	0.251037	0.126556	0.124481	6.19	0.454357	NO	NO	NO	NO	NO	NO	NO	NO	NO	NO	NO	NO	NO	NO	NO	NO	YES	NO
b0335	P77495	ECK0332	prpE	1786529	P77495	JW0326	16128320	NP_414869.1	aa	628	Clockwise	352706	354592	69350.9	propionate--CoA ligase	Putative enzyme; Not classified	N	5	2	7	NO	NO	7.74043	0.117	-9.50761	3670	0.245614	0.124402	0.121212	5.99	0.427432	NO	NO	NO	NO	NO	NO	NO	YES	NO	NO	NO	NO	NO	NO	NO	NO	NO	NO
b0345	P03023	ECK0342	lacI	1786540	P03023	JW0336	49176012	NP_414879.3	aa	360	Counterclockwise	366428	367510	38590.2	lactose-inducible lac operon transcriptional repressor	Regulator; Degradation of small molecules: Carbon compounds	NA	8	3	11	NO	NO	8.21489	0.082	-7.52946	872.73	0.192201	0.103064	0.0891365	7.34	0.448468	NO	NO	NO	NO	NO	NO	NO	NO	NO	NO	NO	NO	NO	NO	NO	NO	NO	NO
b0346	P77569	ECK0343	mhpR	1786541	P77569	JW0337	145698223	NP_414880.2	aa	277	Counterclockwise	367587	368420	31322.1	mhp operon transcriptional activator	Regulator; Not classified	N	7	5	12	YES	NO	8.52368	0.101	-7.38537	461.12	0.289855	0.15942	0.130435	9.09	0.42029	NO	NO	NO	NO	NO	NO	NO	NO	NO	YES	NO	NO	NO	NO	NO	NO	NO	NO
b0347	P77397	ECK0344	mhpA	1786543	P77397	JW0338	16128332	NP_414881.1	aa	554	Clockwise	368611	370275	62185.7	3-(3-hydroxyphenyl)propionate hydroxylase	Enzyme; Degradation of small molecules: Carbon compounds	N	9	5	14	NO	YES	8.07218	0.093	-7.36745	613.36	0.240506	0.133816	0.106691	8	0.439421	NO	NO	NO	NO	NO	NO	NO	NO	NO	NO	NO	NO	NO	NO	NO	NO	NO	NO
b0351	P77580	ECK0348	mhpF	1786547	P77580	JW0342	16128336	NP_414885.1	aa	316	Clockwise	372921	373871	33442.5	acetaldehyde-CoA dehydrogenase II; NAD-binding	Enzyme; Degradation of small molecules: Carbon compounds	N	6	7	13	YES	YES	6.80608	0.09	-6.70601	692.48	0.222222	0.107937	0.114286	6.08	0.473016	NO	NO	NO	NO	NO	NO	NO	NO	NO	NO	NO	NO	NO	NO	NO	YES	NO	NO
b0352	P51020	ECK0349	mhpE	1786548	P51020	JW0343	16128337	NP_414886.1	aa	337	Clockwise	373868	374881	36470.4	4-hyroxy-2-oxovalerate/4-hydroxy-2-oxopentanoic acid aldolase; class I	Enzyme; Degradation of small molecules: Carbon compounds	N	6	5	11	YES	YES	8.88064	0.074	-6.56611	477.94	0.270833	0.139881	0.130952	6.15	0.455357	NO	NO	NO	YES	NO	NO	NO	NO	NO	NO	NO	NO	NO	NO	NO	NO	NO	NO
b0354	P51024	ECK0351	yaiL	87081724	P51024	JW0345	90111118	NP_414888.4	aa	179	Clockwise	376772	377311	19922.8	DUF2058 family protein	Putative enzyme; Not classified	NA	9	8	17	YES	NO	9.44959	0.041	-5.22873	10.61	0.314607	0.162921	0.151685	9.28	0.432584	NO	NO	NO	NO	NO	NO	NO	NO	NO	NO	NO	NO	NO	NO	NO	NO	NO	YES
b0355	P51025	ECK0352	frmB	1786551	P51025	JW0346	16128340	NP_414889.1	aa	277	Counterclockwise	377535	378368	31424.5	S-formylglutathione hydrolase	Enzyme; Formaldehyde degradation	N	4	6	10	NO	NO	7.0886	0.101	-7.95347	1263.11	0.231884	0.123188	0.108696	6.35	0.438406	NO	NO	NO	NO	NO	NO	NO	NO	NO	NO	NO	NO	NO	NO	NO	NO	YES	NO
b0357	P0AAP3	ECK0354	frmR	87081725	P0AAP3	JW0348	90111119	NP_414891.4	aa	91	Counterclockwise	379606	379881	10317.7	regulator protein that represses frmRAB operon	NA	N	3	8	11	YES	NO	9.46108	0.04	-3.59661	4.67	0.355556	0.177778	0.177778	7.78	0.388889	NO	NO	NO	NO	NO	NO	NO	NO	NO	NO	NO	NO	NO	NO	NO	NO	NO	YES
b0364	P71311	ECK0361	yaiS	87081726	P71311	JW0356	90111121	NP_414898.4	aa	185	Counterclockwise	384059	384616	20486.5	putative PIG-L family deacetylase	Putative enzyme; Not classified	NA	6	8	14	NO	NO	4.77681	0.121	-7.72642	790.04	0.271739	0.152174	0.119565	7.06	0.434783	NO	NO	NO	NO	NO	NO	NO	NO	NO	NO	NO	NO	NO	NO	NO	NO	NO	YES
b0375	P0AAP5	ECK0370	yaiV	1786573	P0AAP5	JW0366	16128360	NP_414909.2	aa	207	Clockwise	394506	395129	23955.6	putative transcriptional regulator	NA	NA	3	5	8	NO	NO	5.0011	0.115	-5.8147	983.92	0.252427	0.135922	0.116505	8.56	0.441748	NO	NO	NO	NO	NO	NO	NO	NO	NO	NO	NO	NO	NO	NO	NO	NO	NO	NO
b0381	P0A6J8	ECK0376	ddlA	1786579	P0A6J8	JW0372	16128366	NP_414915.1	aa	364	Counterclockwise	399829	400923	39315.8	D-alanine-D-alanine ligase A	Enzyme; Murein sacculus; peptidoglycan	N	5	6	11	YES	YES	9.01544	0.094	-6.15939	549.37	0.236915	0.110193	0.126722	5.51	0.443526	NO	NO	NO	NO	NO	NO	NO	NO	NO	NO	NO	YES	NO	NO	NO	NO	NO	NO
b0387	P0A8D3	ECK0382	yaiI	87081732	P0A8D3	JW0378	90111127	NP_414921.2	aa	152	Clockwise	405764	406222	16969.5	UPF0178 family protein	NA	N	0	8	8	NO	YES	8.45377	0.092	-5.52181	346.51	0.271523	0.13245	0.139073	7.77	0.450331	NO	NO	NO	NO	NO	NO	NO	NO	NO	NO	NO	NO	NO	NO	NO	NO	NO	YES
b0388	P0A6E1	ECK0383	aroL	1786587	P0A6E1	JW0379	16128373	NP_414922.1	aa	174	Clockwise	406405	406929	19150.8	shikimate kinase II	Enzyme; Amino acid biosynthesis: Chorismate	N	0	2	2	NO	NO	10.3301	0.144	-8.58152	659.19	0.225434	0.0924855	0.132948	5.5	0.433526	NO	NO	NO	YES	NO	NO	NO	NO	NO	NO	NO	NO	NO	NO	NO	NO	NO	NO
b0389	P0AAN5	ECK0384	yaiA	1786588	P0AAN5	JW0380	16128374	NP_414923.1	aa	63	Clockwise	406979	407170	7281.2	OxyR-regulated conserved protein	NA	NA	6	11	17	NO	YES	9.83357	0.096	-6.46399	552.2	0.370968	0.193548	0.177419	8.2	0.306452	NO	NO	NO	NO	NO	NO	NO	NO	NO	NO	NO	NO	NO	NO	NO	NO	NO	NO
b0390	P0AE28	ECK0385	aroM	1786589	P0AE28	JW0381	16128375	NP_414924.1	aa	225	Clockwise	407428	408105	24916.9	AroM family protein	NA	NA	5	7	12	NO	NO	6.95165	0.161	-7.68048	1087.69	0.245536	0.107143	0.138393	5.38	0.464286	NO	NO	NO	NO	NO	NO	NO	NO	NO	NO	NO	NO	NO	NO	NO	NO	NO	NO
b0391	P0C037	ECK0386	yaiE	1786590	P0C037	JW0382	16128376	NP_414925.1	aa	94	Clockwise	408177	408461	10234.4	UPF0345 family protein	NA	N	8	1	9	NO	YES	10.0099	0.131	-5.98703	48.59	0.182796	0.0645161	0.11828	5.86	0.419355	NO	NO	NO	NO	NO	NO	NO	NO	NO	NO	NO	NO	NO	NO	NO	NO	NO	YES
b0392	P75704	ECK0387	ykiA	1786591	P75704	JW0383	NA		aa	113	Clockwise	408609	408950	12943.7	pseudogene	NA	NA	8	4	12	NO	NO	7.71948	0.075	-5.16357	544.63	0.315217	0.184783	0.130435	10.34	0.380435	NO	NO	NO	NO	NO	NO	NO	NO	NO	NO	NO	NO	NO	NO	NO	NO	NO	NO
b0393	P36767	ECK0388	rdgC	1786592	P36767	JW0384	16128378	NP_414927.1	aa	303	Counterclockwise	409108	410019	33993.3	nucleoid-associated ssDNA and dsDNA binding protein; competitive inhibitor of RecA function	NA	N	7	14	21	YES	NO	9.43869	0.083	-7.46459	165.9	0.298013	0.142384	0.155629	5.96	0.423841	NO	NO	NO	NO	NO	NO	NO	NO	NO	NO	YES	NO	NO	NO	NO	NO	NO	NO
b0394	P23917	ECK0389	mak	87081733	P23917	JW0385	90111128	NP_414928.2	aa	302	Clockwise	410144	411052	32499.8	manno(fructo)kinase	Putative regulator; Not classified	N	1	2	3	NO	NO	8.61449	0.068	-8.42288	789.56	0.242525	0.119601	0.122924	6.21	0.398671	NO	NO	NO	NO	NO	NO	NO	NO	NO	NO	NO	NO	NO	NO	NO	NO	NO	YES
b0399	P0AFJ5	ECK0393	phoB	1786599	P0AFJ5	JW0389	16128384	NP_414933.1	aa	229	Clockwise	417142	417831	26433.4	response regulator in two-component regulatory system with PhoR	Regulator; Global regulatory functions	N	4	11	15	YES	YES	8.35763	0.104	-7.48022	401.43	0.320175	0.157895	0.162281	6.15	0.407895	NO	NO	NO	NO	NO	NO	NO	NO	NO	NO	NO	NO	NO	NO	NO	NO	NO	NO
b0403	P21517	ECK0397	malZ	1786604	P21517	JW0393	16128388	NP_414937.2	aa	604	Clockwise	422518	424332	69041	maltodextrin glucosidase	Enzyme; Degradation of small molecules: Carbon compounds	N	0	9	9	NO	NO	8.29928	0.078	-12.5159	2584.48	0.253731	0.134328	0.119403	6.25	0.416252	NO	NO	NO	NO	NO	YES	NO	NO	NO	NO	NO	NO	NO	NO	NO	NO	NO	NO
b0404	P21515	ECK0398	yajB	1786605	P21515	JW0394	16128389	NP_414938.1	aa	193	Counterclockwise	424337	424918	22961.1	acyl carrier protein (ACP) phosphodiesterase; ACP hydrolyase	Enzyme; Not classified	N	4	9	13	NO	NO	7.5566	0.071	-5.64446	35.51	0.286458	0.151042	0.135417	6.61	0.453125	NO	NO	NO	NO	NO	NO	NO	NO	NO	NO	NO	NO	NO	NO	NO	NO	NO	YES
b0405	P0A7F9	ECK0399	queA	1786606	P0A7F9	JW0395	16128390	NP_414939.1	aa	356	Clockwise	425011	426081	39430.8	S-adenosylmethionine:tRNA ribosyltransferase-isomerase	Enzyme; Queuosine biosynthesis	N	2	8	10	YES	NO	8.82935	0.092	-7.17116	988.99	0.270423	0.126761	0.143662	5.48	0.44507	NO	NO	NO	NO	NO	NO	NO	NO	YES	NO	NO	NO	NO	NO	NO	NO	NO	NO
b0410	P0AAQ2	ECK0404	yajD	1786611	P0AAQ2	JW0400	16128395	NP_414944.1	aa	115	Clockwise	430605	430952	13364	HNH nuclease family protein	NA	NA	5	7	12	NO	NO	9.27126	0.043	-4.64865	32.48	0.350877	0.192982	0.157895	6.99	0.368421	NO	NO	NO	NO	NO	NO	NO	NO	NO	NO	NO	NO	NO	NO	NO	NO	NO	NO
b0413	P0A8D0	ECK0407	ybaD	1786615	P0A8D0	JW0403	16128398	NP_414947.1	aa	149	Clockwise	433002	433451	17228.9	Nrd regulon repressor	NA	N	4	9	13	YES	YES	9.86914	0.08	-4.82183	36.15	0.358108	0.189189	0.168919	8.19	0.391892	NO	NO	NO	NO	NO	NO	NO	NO	NO	YES	NO	NO	NO	NO	NO	NO	NO	NO
b0419	P77735	ECK0413	yajO	87081735	P77735	JW0409	90111130	NP_414953.2	aa	324	Counterclockwise	437161	438135	36420.2	2-carboxybenzaldehyde reductase	NA	N	NA	NA	NA	YES	NO	9.43168	0.047	-7.81922	618.6	0.287926	0.136223	0.151703	5.7	0.402477	NO	YES	NO	NO	NO	NO	NO	NO	NO	NO	NO	NO	NO	NO	NO	NO	NO	NO
b0423	P77718	ECK0417	thiI	1786625	P77718	JW0413	16128408	NP_414957.1	aa	482	Clockwise	441549	442997	54973.1	tRNA s(4)U8 sulfurtransferase	Enzyme; tRNA modification	N	NA	NA	NA	YES	NO	9.0202	0.083	-6.70046	776.76	0.305613	0.160083	0.14553	6.62	0.4158	NO	NO	NO	NO	NO	NO	NO	NO	NO	NO	NO	NO	NO	NO	NO	NO	NO	NO
b0425	P0A9J4	ECK0419	panE	1786627	P0A9J4	JW0415	16128410	NP_414959.1	aa	303	Counterclockwise	443604	444515	33870.8	2-dehydropantoate reductase; NADPH-specific	Phenotype; Not classified	N	2	2	4	NO	YES	9.34936	0.1	-9.95626	872.89	0.238411	0.122517	0.115894	6.16	0.423841	NO	NO	NO	NO	NO	NO	NO	NO	NO	NO	NO	NO	NO	NO	NO	NO	NO	NO
b0426	P0A8E7	ECK0420	yajQ	87081737	P0A8E7	JW5058	90111132	NP_414960.2	aa	163	Clockwise	444683	445174	18343.9	phage Phi6 host factor; ATP/GTP binding protein	NA	N	1	6	7	YES	NO	10.703	0.068	-4.78879	35.97	0.320988	0.160494	0.160494	8.18	0.388889	NO	NO	NO	NO	NO	NO	NO	NO	NO	NO	NO	NO	NO	NO	NO	NO	NO	YES
b0436	P0A850	ECK0430	tig	1786640	P0A850	JW0426	16128421	NP_414970.1	aa	432	Clockwise	455133	456431	48192.7	peptidyl-prolyl cis/trans isomerase (trigger factor)	Factor; Cell division	N	6	3	9	YES	NO	10.5978	0.036	-6.96821	914.35	0.341067	0.146172	0.194896	4.76	0.408353	NO	NO	NO	NO	NO	NO	NO	NO	NO	NO	NO	NO	NO	YES	NO	NO	NO	NO
b0443	P77712	ECK0437	ybaW	1786647	P77712	JW0433	16128428	NP_414977.1	aa	132	Clockwise	464402	464800	15088.3	long-chain acyl-CoA thioesterase III	Enzyme; fatty acid degradation	N	7	9	16	NO	NO	6.95069	0.167	-13.2422	1205.72	0.236641	0.114504	0.122137	6.58	0.458015	NO	NO	NO	NO	NO	NO	NO	NO	NO	NO	NO	NO	NO	NO	NO	NO	YES	NO
b0444	P77756	ECK0438	ybaX	1786648	P77756	JW0434	16128429	NP_414978.1	aa	231	Counterclockwise	464852	465547	25514.2	7-cyano-7-deazaguanine (preQ0) synthase; queuosine biosynthesis	Enzyme; Queuosine biosynthesis	N	2	5	7	NO	NO	8.81797	0.108	-7.12181	1469.54	0.256522	0.130435	0.126087	6.5	0.443478	NO	NO	NO	NO	NO	NO	NO	NO	NO	NO	NO	NO	NO	NO	NO	NO	NO	NO
b0445	P46890	ECK0439	ybaE	1786650	P46890	JW0435	16128430	NP_414979.1	aa	566	Counterclockwise	465612	467312	64991.6	putative ABC transporter periplasmic binding protein	NA	N	9	4	13	NO	NO	7.92126	0.083	-7.25593	922.59	0.237168	0.139823	0.0973451	7.24	0.412389	NO	NO	NO	NO	NO	NO	NO	NO	NO	NO	NO	NO	NO	NO	NO	NO	NO	NO
b0446	P46891	ECK0440	cof	87081741	P46891	JW0436	90111136	NP_414980.2	aa	272	Clockwise	467412	468230	30370.9	thiamine pyrimidine pyrophosphate hydrolase; HMP-PP phosphatase	NA	N	3	4	7	NO	NO	8.78141	0.113	-4.61488	677.21	0.254613	0.132841	0.121771	6.1	0.442804	NO	NO	NO	NO	NO	NO	NO	NO	NO	NO	NO	NO	NO	NO	NO	NO	YES	NO
b0447	P0ACJ5	ECK0441	ybaO	87081742	P0ACJ5	JW0437	90111137	NP_414981.4	aa	152	Clockwise	468383	468841	17437.4	putative DNA-binding transcriptional regulator	Putative regulator; Not classified	NA	6	8	14	NO	NO	7.83442	0.179	-8.47817	1425.15	0.264901	0.13245	0.13245	7.23	0.463576	NO	NO	NO	NO	NO	NO	NO	NO	NO	YES	NO	NO	NO	NO	NO	NO	NO	NO
b0454	P0AFP2	ECK0448	ybaZ	1786659	P0AFP2	JW0444	16128439	NP_414988.1	aa	129	Counterclockwise	475982	476371	14449.5	excision repair protein; alkyltransferase-like protein ATL	NA	N	8	23	31	YES	NO	8.65561	0.102	-6.41971	79.49	0.25	0.148438	0.101562	9.91	0.40625	NO	NO	NO	NO	NO	NO	NO	NO	NO	NO	YES	NO	NO	NO	NO	NO	NO	NO
b0456	P0AAQ6	ECK0450	ybaA	1786661	P0AAQ6	JW0445	16128440	NP_414989.1	aa	117	Clockwise	476672	477025	13318.2	DUF1428 family protein	NA	NA	1	11	12	NO	YES	7.89818	0.141	-7.10545	198.79	0.344828	0.146552	0.198276	5.85	0.456897	NO	NO	NO	NO	NO	NO	NO	NO	NO	NO	NO	NO	NO	NO	NO	NO	NO	YES
b0460	P0ACE3	ECK0454	hha	1786665	P0ACE3	JW0449	16128444	NP_414993.1	aa	72	Counterclockwise	480090	480308	8628	modulator of gene expression; with H-NS	Regulator; Proteins - translation and modification	NA	4	5	9	NO	NO	10.0402	0.107	-4.98655	182.93	0.352113	0.197183	0.15493	9.57	0.422535	NO	NO	NO	NO	NO	NO	NO	NO	NO	NO	NO	NO	NO	NO	NO	NO	NO	NO
b0464	P0ACS9	ECK0458	acrR	1786669	P0ACS9	JW0453	16128448	NP_414997.1	aa	215	Clockwise	485761	486408	24766.7	transcriptional repressor	Regulator; Drug/analog sensitivity	N	1	8	9	NO	YES	6.31757	0.145	-7.37995	628.3	0.28972	0.14486	0.14486	6.47	0.443925	NO	NO	NO	NO	NO	NO	NO	NO	NO	YES	NO	NO	NO	NO	NO	NO	NO	NO
b0466	P45807	ECK0460	ybaM	1786672	P45807	JW0455	16128450	NP_414999.1	aa	53	Counterclockwise	490110	490271	6024.88	DUF2496 family protein	NA	NA	2	9	11	NO	YES	8.69908	0.165	-7.68507	318.3	0.403846	0.153846	0.25	6.07	0.442308	NO	NO	NO	NO	NO	NO	NO	NO	NO	NO	NO	NO	NO	NO	NO	NO	NO	NO
b0474	P69441	ECK0468	adk	1786680	P69441	JW0463	16128458	NP_415007.1	aa	214	Clockwise	497175	497819	23586	adenylate kinase	Enzyme; Purine ribonucleotide biosynthesis	E	3	8	11	YES	YES	11.7471	0.082	-6.9938	NA	0.323944	0.159624	0.164319	6.59	0.403756	NO	NO	NO	NO	YES	NO	NO	NO	NO	NO	NO	NO	NO	NO	NO	NO	NO	NO
b0481	P0AAR3	ECK0475	ybaK	1786688	P0AAR3	JW0470	16128465	NP_415014.1	aa	159	Counterclockwise	506603	507082	17092.9	Cys-tRNA(Pro)/Cys-tRNA(Cys) deacylase	NA	N	4	11	15	YES	NO	9.20101	0.103	-6.20101	614.57	0.278481	0.158228	0.120253	9.76	0.455696	NO	NO	NO	NO	NO	NO	NO	NO	NO	NO	NO	NO	NO	NO	NO	NO	NO	YES
b0483	P0A9T6	ECK0477	ybaQ	87081745	P0A9T6	JW0472	90111140	NP_415016.4	aa	113	Clockwise	508218	508559	13171.1	putative DNA-binding transcriptional regulator	NA	NA	1	16	17	NO	NO	9.48408	0.096	-5.36653	25.52	0.321429	0.160714	0.160714	7.45	0.446429	NO	NO	NO	NO	NO	NO	NO	NO	NO	NO	NO	NO	NO	NO	NO	NO	YES	NO
b0490	P77279	ECK0484	ybbL	1786698	P77279	JW0479	16128474	NP_415023.1	aa	225	Clockwise	515919	516596	25382	iron export ABC transporter ATPase; peroxide resistance protein	Transport; Transport of small molecules: Cations	N	1	2	3	YES	YES	7.67713	0.112	-7.21903	661.43	0.241071	0.116071	0.125	6.15	0.415179	NO	NO	NO	NO	NO	NO	NO	NO	NO	NO	NO	NO	NO	NO	NO	NO	YES	NO
b0492	P77395	ECK0486	ybbN	87081747	P77395	JW5067	90111142	NP_415025.4	aa	284	Counterclockwise	517425	518279	31791.1	DnaK co-chaperone; thioredoxin-like protein	Putative enzyme; Not classified	NA	1	1	2	YES	NO	10.3569	0.095	-5.92731	1211.61	0.215548	0.0812721	0.134276	4.66	0.44523	NO	NO	NO	NO	NO	NO	NO	NO	NO	NO	NO	NO	NO	YES	NO	NO	NO	NO
b0493	P0AFP4	ECK0487	ybbO	1786701	P0AFP4	JW0482	16128477	NP_415026.1	aa	269	Counterclockwise	518340	519149	29410.2	putative oxidoreductase	Putative enzyme; Not classified	N	0	6	6	YES	NO	9.43667	0.11	-10.2709	1151.33	0.231343	0.134328	0.0970149	9.4	0.425373	NO	NO	NO	NO	NO	NO	NO	NO	NO	NO	NO	NO	NO	NO	NO	NO	NO	NO
b0497	P16919	ECK0491	rhsD	1786706	P16919	JW0486	16128481	NP_415030.1	aa	1426	Clockwise	523261	527541	159725	Rhs protein with DUF4329 family putative toxin domain; putative neighboring cell growth inhibitor	NA	N	NA	NA	NA	NO	NO	6.12925	NA	-7.25931	1289.49	0.276491	0.138947	0.137544	5.68	0.350175	NO	NO	NO	NO	NO	NO	NO	NO	NO	NO	NO	YES	NO	NO	NO	NO	NO	NO
b0503	P33667	ECK0496	ybbB	1786712	P33667	JW0491	16128487	NP_415036.1	aa	364	Counterclockwise	530132	531226	41110.8	tRNA 2-selenouridine synthase; selenophosphate-dependent	Enzyme; tRNA modification	N	4	2	6	NO	NO	8.16326	0.039	-6.70601	282.5	0.272727	0.143251	0.129477	6.39	0.426997	NO	NO	NO	NO	NO	NO	NO	NO	NO	NO	NO	NO	NO	NO	NO	NO	YES	NO
b0504	P0ACR0	ECK0497	ybbS	1786713	P0ACR0	JW0492	16128488	NP_415037.1	aa	308	Counterclockwise	531295	532221	34511.7	allD operon transcriptional activator	Regulator; Purine nitrogen catabolism	N	4	3	7	NO	YES	7.52864	0.112	-9.83494	1724.07	0.211726	0.110749	0.100977	7.8	0.442997	NO	NO	NO	NO	NO	NO	NO	NO	NO	NO	NO	NO	NO	NO	NO	NO	NO	NO
b0505	P77731	ECK0498	allA	1786714	P77731	JW0493	16128489	NP_415038.1	aa	160	Clockwise	532451	532933	18169.5	ureidoglycolate lyase; releasing urea	Enzyme; Purine nitrogen catabolism	N	9	5	14	NO	NO	8.39149	0.136	-11.1663	NA	0.257862	0.113208	0.144654	5.62	0.421384	NO	NO	NO	NO	YES	NO	NO	NO	NO	NO	NO	NO	NO	NO	NO	NO	NO	NO
b0506	P0ACN4	ECK0499	allR	1786715	P0ACN4	JW0494	16128490	NP_415039.1	aa	271	Clockwise	533011	533826	29269.7	glyoxylate-induced transcriptional repressor of all and gcl operons	Regulator; Purine nitrogen catabolism	N	0	6	6	YES	YES	9.79392	0.141	-9.50594	936.7	0.218519	0.111111	0.107407	6.68	0.440741	NO	NO	NO	NO	NO	NO	NO	NO	NO	YES	NO	NO	NO	NO	NO	NO	NO	NO
b0514	P77364	ECK0507	glxK	1786724	P77364	JW0502	16128498	NP_415047.1	aa	381	Clockwise	541888	543033	38734.5	glycerate kinase II	NA	N	3	6	9	NO	NO	8.08226	0.111	-7.56332	1003.61	0.176316	0.0736842	0.102632	4.98	0.468421	NO	NO	NO	NO	NO	YES	NO	NO	NO	NO	NO	NO	NO	NO	NO	NO	NO	NO
b0515	P75713	ECK0508	ylbA	1786725	P75713	JW0503	16128499	NP_415048.1	aa	261	Counterclockwise	543261	544046	28730.4	S-ureidoglycine aminohydrolase	Enzyme; Purine nitrogen catabolism	N	2	5	7	NO	NO	7.37352	0.148	-6.16782	NA	0.203846	0.0923077	0.111538	5.64	0.442308	NO	NO	NO	NO	NO	NO	NO	NO	NO	NO	NO	NO	NO	NO	NO	NO	YES	NO
b0520	P0AAS5	ECK0513	ylbF	1786731	P0AAS5	JW0509	16128504	NP_415053.1	aa	271	Clockwise	549627	550442	29597.1	putative anaerobic allantoin catabolic oxamate carbamoyltransferase; DUF2877 family protein	Putative enzyme; Purine nitrogen catabolism	NA	4	5	9	NO	NO	7.31581	0.116	-6.28905	1208.95	0.181481	0.125926	0.0555556	10.19	0.440741	NO	NO	NO	NO	NO	NO	NO	NO	NO	NO	NO	NO	NO	NO	NO	NO	NO	NO
b0521	P37306	ECK0514	ybcF	1786732	P37306	JW0510	16128505	NP_415054.1	aa	297	Clockwise	550439	551332	31644.1	putative carbonate kinase	Putative enzyme; Purine nitrogen catabolism	N	0	3	3	NO	NO	7.80365	0.106	-6.0514	533.08	0.212838	0.0945946	0.118243	5.52	0.452703	NO	NO	NO	NO	NO	NO	NO	NO	NO	NO	NO	NO	NO	NO	NO	NO	NO	NO
b0524	P43341	ECK0517	lpxH	1786735	P43341	JW0513	16128508	NP_415057.1	aa	240	Counterclockwise	553218	553940	26894.2	UDP-2;3-diacylglucosamine pyrophosphohydrolase	NA	E	6	8	14	YES	NO	9.0146	0.118	-5.21678	550.7	0.276151	0.16318	0.112971	8.06	0.481172	NO	NO	NO	NO	NO	NO	NO	NO	NO	NO	NO	NO	NO	NO	NO	NO	NO	YES
b0525	P23869	ECK0518	ppiB	1786736	P23869	JW0514	16128509	NP_415058.1	aa	164	Counterclockwise	553943	554437	18153.5	peptidyl-prolyl cis-trans isomerase B (rotamase B)	Enzyme; Proteins - translation and modification	N	2	12	14	YES	YES	11.8478	0.113	-8.54998	450.76	0.257669	0.128834	0.128834	6.47	0.386503	NO	NO	NO	NO	NO	NO	NO	NO	NO	NO	NO	NO	NO	YES	NO	NO	NO	NO
b0526	P21888	ECK0519	cysS	1786737	P21888	JW0515	16128510	NP_415059.1	aa	461	Clockwise	554611	555996	52202.1	cysteinyl-tRNA synthetase	Enzyme; Aminoacyl tRNA synthetases; tRNA modification	E	1	11	12	NO	NO	9.56812	0.077	-10.3454	833.88	0.306522	0.15	0.156522	5.67	0.430435	NO	NO	NO	NO	NO	NO	NO	NO	YES	NO	NO	NO	NO	NO	NO	NO	NO	NO
b0528	P0AAS7	ECK0521	ybcJ	87081752	P0AAS7	JW5070	90111146	NP_415061.2	aa	70	Counterclockwise	556661	556873	7389.54	ribosome-associated protein; putative RNA-binding protein	NA	N	2	4	6	YES	NO	9.22374	0.086	-5.01011	4.45	0.26087	0.15942	0.101449	8.64	0.434783	NO	NO	NO	NO	NO	NO	NO	NO	NO	NO	NO	NO	NO	NO	NO	NO	NO	YES
b0533	P75715	ECK0526	sfmH	1786745	P75715	JW5071	145698227	NP_415066.2	aa	327	Clockwise	562336	563319	35695.7	FimA homolog; function unknown	Putative structural component; Surface structures	N	3	1	4	NO	NO	6.54508	0.155	-9.21609	1386.98	0.147239	0.0613497	0.0858896	5.32	0.45092	NO	NO	NO	NO	NO	NO	NO	NO	NO	NO	NO	NO	NO	NO	NO	NO	NO	YES
b0535	P0AEL8	ECK0528	fimZ	1786747	P0AEL8	JW5073	16128519	NP_415068.1	aa	210	Counterclockwise	563848	564480	23663.5	response regulator family protein	Putative regulator; Surface structures	N	1	3	4	YES	YES	4.01003	0.186	-7.12801	331.64	0.229665	0.133971	0.0956938	9.28	0.435407	NO	NO	NO	YES	NO	NO	NO	NO	NO	NO	NO	NO	NO	NO	NO	NO	NO	NO
b0537	P24218	ECK0530	intD	1786748	P24218	JW0525	16128520	NP_415069.1	aa	387	Counterclockwise	564815	565978	45090.2	DLP12 prophage; putative phage integrase	IS; phage; Tn; Phage or Prophage Related	N	1	11	12	NO	YES	7.86618	0.041	-5.79882	142.38	0.370466	0.23057	0.139896	10.31	0.391192	NO	NO	NO	NO	NO	NO	NO	NO	NO	NO	YES	NO	NO	NO	NO	NO	NO	NO
b0539	P75717	ECK0531	ybcC	1786750	P75717	JW0526	NA		aa	92	Counterclockwise	566098	566376	11115.7	pseudogene; DLP12 prophage; phage-type exonuclease family	Phage or Prophage Related	NA	2	4	6	NO	NO	7.09717	0.15	-7.08883	442.65	0.313953	0.151163	0.162791	7.41	0.511628	NO	NO	NO	NO	NO	NO	NO	NO	NO	NO	NO	NO	NO	NO	NO	NO	NO	NO
b0542	P75718	ECK0533	renD	87081755	P75718	JW0530	NA		aa	100	Clockwise	566684	568247	11161	pseudogene; DLP12 prophage	Phage or Prophage Related	NA	6	7	13	YES	NO	7.4561	0.159	-7.18536	344.25	0.252525	0.181818	0.0707071	11.16	0.454545	NO	NO	NO	NO	NO	NO	NO	NO	NO	NO	NO	NO	NO	NO	NO	NO	NO	NO
b0546	P77634	ECK0537	ybcM	1786758	P77634	JW0534	16128529	NP_415078.1	aa	265	Clockwise	571454	572251	30840.7	DLP12 prophage; putative DNA-binding transcriptional regulator	Phage or Prophage Related	N	4	9	13	NO	NO	6.91819	0.132	-8.34249	427.77	0.261364	0.170455	0.0909091	9.95	0.409091	NO	NO	NO	NO	NO	NO	NO	NO	NO	NO	NO	NO	NO	NO	NO	NO	NO	NO
b0548	Q47270	ECK0539	ninE	1786760	Q47270	JW0536	16128531	NP_415080.1	aa	56	Clockwise	572921	573091	6493.74	DLP12 prophage; conserved protein	Phage or Prophage Related	NA	3	6	9	NO	NO	6.49124	0.073	-5.38464	62.43	0.327273	0.272727	0.0545455	12.09	0.4	NO	NO	NO	NO	NO	NO	NO	NO	NO	NO	NO	NO	NO	NO	NO	NO	NO	NO
b0549	P68661	ECK0540	ybcO	1786761	P68661	JW0537	16128532	NP_415081.1	aa	96	Clockwise	573084	573374	10348	DLP12 prophage; uncharacterized protein	Phage or Prophage Related	NA	5	9	14	NO	NO	8.20033	0.101	-5.63467	140.38	0.284211	0.168421	0.115789	8.2	0.389474	NO	NO	NO	NO	NO	NO	NO	NO	NO	NO	NO	NO	NO	NO	NO	NO	NO	NO
b0550	P0AG74	ECK0541	rusA	1786762	P0AG74	JW0538	16128533	NP_415082.1	aa	120	Clockwise	573371	573733	13845.9	DLP12 prophage; endonuclease RUS	Enzyme; Degradation of DNA; Phage or Prophage Related	N	1	9	10	NO	NO	7.2519	0.1	-5.71427	7.3	0.302521	0.184874	0.117647	10.25	0.411765	NO	NO	NO	NO	NO	NO	NO	NO	NO	NO	NO	NO	NO	NO	NO	NO	NO	NO
b0551	Q47274	ECK0543	ybcQ	1786763	Q47274	JW0539	16128534	NP_415083.1	aa	127	Clockwise	573956	574339	14176.5	DLP12 prophage; putative antitermination protein	Phage or Prophage Related	NA	2	7	9	NO	YES	6.22518	0.198	-6.98977	675.65	0.261905	0.134921	0.126984	7.15	0.444444	NO	NO	NO	NO	NO	NO	NO	NO	NO	NO	NO	NO	NO	NO	NO	NO	NO	NO
b0558	P77598	ECK0550	ybcV	87081758	P77598	JW5081	90111149	NP_415090.2	aa	136	Counterclockwise	579184	579594	16413.7	DLP12 prophage; uncharacterized protein	Phage or Prophage Related	NA	8	9	17	NO	NO	4.10114	0.163	-12.3778	582.66	0.296296	0.185185	0.111111	9.79	0.42963	NO	NO	NO	NO	NO	NO	NO	NO	NO	NO	NO	NO	NO	NO	NO	NO	YES	NO
b0559	P64435	ECK0551	ybcW	1786772	P64435	JW0548	16128542	NP_415091.1	aa	68	Clockwise	579880	580086	7623.73	DLP12 prophage; uncharacterized protein	Phage or Prophage Related	NA	3	9	12	NO	YES	8.56343	0.171	-7.52339	178.08	0.298507	0.134328	0.164179	6.51	0.462687	NO	NO	NO	NO	NO	NO	NO	NO	NO	NO	NO	NO	NO	NO	NO	NO	NO	NO
b0560	P31062	ECK0552	nohB	1786773	P31062	JW0549	16128543	NP_415092.1	aa	181	Clockwise	580834	581379	20428.1	DLP12 prophage; DNA packaging protein	Phage or Prophage Related	N	NA	NA	NA	NO	YES	NA	0.095	-7.3628	579.71	0.316667	0.138889	0.177778	5.55	0.416667	NO	NO	NO	NO	NO	NO	NO	NO	NO	NO	YES	NO	NO	NO	NO	NO	NO	NO
b0561	P77699	ECK0553	tfaD	87081759	P77699	JW5815	NA		aa	145	Clockwise	581660	582097	16367.2	pseudogene; DLP12 prophage; tail fiber assembly protein family	Phage or Prophage Related	NA	1	2	3	NO	NO	5.58569	0.072	-6.92434	1389.5	0.280488	0.130081	0.150407	5.32	0.426829	NO	NO	NO	NO	NO	NO	NO	NO	NO	NO	NO	NO	NO	NO	NO	NO	NO	NO
b0562	P77460	ECK0554	ybcY	48994878	P77460	JW0551	NA		aa	218	Counterclockwise	582152	582806	24013.3	pseudogene; DLP12 prophage; methyltransferase homology	Phage or Prophage Related	NA	1	4	5	NO	YES	4.70856	0.09	-5.15697	281.54	0.238342	0.145078	0.0932642	7.42	0.38342	NO	NO	NO	NO	NO	NO	YES	NO	NO	NO	NO	NO	NO	NO	NO	NO	NO	NO
b0563	P77087	ECK0555	ylcE	2367110	P77087	JW0552	NA		aa	60	Clockwise	582953	583135	6899.77	pseudogene; DLP12 prophage	Phage or Prophage Related	NA	3	5	8	NO	NO	7.27433	0.106	-5.41473	135.8	0.25	0.05	0.2	4.93	0.45	NO	NO	NO	NO	NO	NO	NO	NO	NO	NO	NO	NO	NO	NO	NO	NO	NO	NO
b0564	P05052	ECK0556	appY	1786776	P05052	JW0553	16128547	NP_415096.1	aa	249	Clockwise	583681	584430	28763.5	global transcriptional activator; DLP12 prophage	Regulator; Central intermediary metabolism: Pool; multipurpose conversions; Phage or Prophage Related	N	4	1	5	NO	YES	6.19938	0.227	-14.7236	2368.35	0.266129	0.153226	0.112903	8.88	0.423387	NO	NO	NO	NO	NO	NO	NO	NO	NO	YES	NO	NO	NO	NO	NO	NO	NO	NO
b0566	P10805	ECK0558	envY	1786778	P10805	JW0555	16128549	NP_415098.1	aa	253	Counterclockwise	586147	586908	29018.9	porin thermoregulatory transcriptional activator	Structural component; Outer membrane constituents	N	3	1	4	NO	NO	5.63469	0.198	-15.7308	2985.74	0.190476	0.130952	0.0595238	9.73	0.448413	NO	NO	NO	NO	NO	NO	NO	NO	NO	YES	NO	NO	NO	NO	NO	NO	NO	NO
b0571	P0ACZ8	ECK0563	cusR	1786784	P0ACZ8	JW0560	16128554	NP_415103.1	aa	227	Counterclockwise	594760	595443	25394.5	response regulator in two-component regulatory system with CusS	Putative regulator; Not classified	N	12	6	18	NO	YES	8.99236	0.148	-6.87921	914.68	0.274336	0.132743	0.141593	6.37	0.469027	NO	NO	NO	NO	NO	NO	NO	NO	NO	NO	NO	NO	NO	NO	NO	NO	NO	NO
b0578	P38489	ECK0570	nfnB	1786792	P38489	JW0567	16128561	NP_415110.1	aa	217	Counterclockwise	604771	605424	23905.2	dihydropteridine reductase; NAD(P)H-dependent; oxygen-insensitive	Enzyme; Drug/analog sensitivity	N	0	3	3	NO	YES	10.2049	0.122	-9.00501	NA	0.287037	0.148148	0.138889	6.57	0.444444	NO	NO	NO	NO	NO	NO	NO	NO	NO	NO	NO	NO	NO	NO	NO	NO	NO	NO
b0579	P0AAT2	ECK0571	ybdF	1786793	P0AAT2	JW5083	16128562	NP_415111.1	aa	122	Counterclockwise	605518	605886	14050.3	DUF419 family protein	NA	N	9	9	18	NO	NO	8.31349	0.116	-6.19848	60.3	0.289256	0.165289	0.123967	9.48	0.404959	NO	NO	NO	NO	NO	NO	NO	NO	NO	NO	NO	NO	NO	NO	NO	NO	NO	YES
b0585	P13039	ECK0577	fes	1786799	P13039	JW0576	16128568	NP_415117.1	aa	400	Clockwise	612737	613939	45651.9	enterobactin/ferrienterobactin esterase	Enzyme; Transport of small molecules: Cations	N	9	29	38	YES	NO	7.65871	0.087	-8.14679	NA	0.235925	0.126005	0.10992	6.69	0.418231	NO	NO	NO	NO	NO	NO	NO	NO	NO	NO	NO	NO	NO	NO	YES	NO	NO	NO
b0593	P0AEJ2	ECK0586	entC	1786809	P0AEJ2	JW0585	16128576	NP_415125.1	aa	391	Clockwise	624885	626060	42931.7	isochorismate synthase 1	Enzyme; Biosynthesis of cofactors; carriers: Enterochelin	N	0	2	2	YES	NO	7.34175	0.075	-6.96287	768.2	0.233333	0.115385	0.117949	6.09	0.402564	NO	NO	NO	YES	NO	NO	NO	NO	NO	NO	NO	NO	NO	NO	NO	NO	NO	NO
b0597	P0A8Y8	ECK0590	ybdB	1786813	P0A8Y8	JW0589	16128580	NP_415129.1	aa	137	Clockwise	629300	629713	14970.1	enterobactin synthesis proofreading thioesterase	NA	N	12	3	15	NO	NO	8.50294	0.091	-6.87015	135.49	0.25	0.139706	0.110294	6.97	0.382353	NO	NO	NO	NO	NO	NO	NO	NO	NO	NO	NO	NO	NO	NO	NO	YES	NO	NO
b0600	P77806	ECK0594	ybdL	1786816	P77806	JW0593	16128583	NP_415133.1	aa	386	Clockwise	633586	634746	42962.9	methionine aminotransferase; PLP-dependent	Putative enzyme; Not classified	N	3	10	13	YES	YES	7.94882	NA	-6.83852	1476.47	0.212987	0.111688	0.101299	6.23	0.462338	NO	NO	NO	YES	NO	NO	NO	NO	NO	NO	NO	NO	NO	NO	NO	NO	NO	NO
b0602	P77216	ECK0596	ybdN	1786818	P77216	JW0595	16128585	NP_415135.1	aa	406	Counterclockwise	635349	636569	47826.7	PAPS reductase-like domain protein	NA	N	1	4	5	NO	YES	6.56043	0.12	-7.66572	1690.5	0.244444	0.138272	0.106173	7.86	0.42716	NO	NO	NO	NO	NO	NO	NO	NO	NO	NO	NO	NO	NO	NO	NO	NO	YES	NO
b0603	P77746	ECK0597	ybdO	1786820	P77746	JW0596	16128586	NP_415136.1	aa	300	Counterclockwise	636716	637618	34396.8	putative DNA-binding transcriptional regulator	Putative regulator; Not classified	N	4	4	8	NO	YES	3.45405	0.138	-11.0763	893.54	0.244147	0.137124	0.107023	7.78	0.421405	NO	NO	NO	NO	NO	NO	NO	NO	NO	NO	NO	NO	NO	NO	NO	NO	NO	NO
b0608	P77316	ECK0602	ybdR	1786825	P77316	JW0601	16128591	NP_415141.1	aa	412	Clockwise	642088	643326	44175.6	putative Zn-dependent NAD(P)-binding oxidoreductase	Putative enzyme; Not classified	N	1	3	4	YES	NO	7.82016	0.103	-6.87015	474.36	0.238443	0.128954	0.109489	6.54	0.43309	NO	YES	NO	NO	NO	NO	NO	NO	NO	NO	NO	NO	NO	NO	NO	NO	NO	NO
b0610	P0AFW4	ECK0603	rnk	1786827	P0AFW4	JW0602	16128593	NP_415143.1	aa	136	Counterclockwise	643557	643967	14927.1	regulator of nucleoside diphosphate kinase	Regulator; Central intermediary metabolism: Nucleotide interconversions	N	2	9	11	YES	YES	8.60167	0.084	-5.99839	31.22	0.251852	0.0962963	0.155556	5.24	0.459259	NO	NO	NO	NO	NO	NO	NO	NO	NO	YES	NO	NO	NO	NO	NO	NO	NO	NO
b0614	P0A6G5	ECK0607	citX	1786831	P0A6G5	JW0606	16128597	NP_415147.1	aa	183	Counterclockwise	647484	648035	20270.4	apo-citrate lyase phosphoribosyl-dephospho-CoA transferase	NA	N	3	6	9	NO	YES	7.3491	0.043	-7.07334	557.11	0.274725	0.159341	0.115385	7.65	0.423077	NO	NO	NO	NO	NO	NO	NO	NO	NO	NO	NO	NO	NO	NO	YES	NO	NO	NO
b0620	P0AEF4	ECK0613	citB	1786838	P0AEF4	JW0612	16128603	NP_415153.1	aa	226	Clockwise	653862	654542	25453.3	response regulator in two-component regulatory system with CitA	Regulator; Degradation of small molecules: Carbon compounds	N	4	2	6	NO	YES	7.88426	0.105	-6.32763	543.19	0.271111	0.151111	0.12	7.43	0.435556	NO	NO	NO	NO	NO	NO	NO	NO	NO	NO	NO	NO	NO	NO	NO	NO	NO	NO
b0623	P0A972	ECK0616	cspE	1786841	P0A972	JW0618	16128606	NP_415156.1	aa	69	Clockwise	657292	657501	7463.45	constitutive cold shock family transcription antitermination protein; negative regulator of cspA transcription; RNA melting protein; ssDNA-binding protein	Phenotype; Not classified	N	8	4	12	NO	NO	11.9146	0.15	-6.51014	229.92	0.235294	0.132353	0.102941	9.79	0.397059	NO	NO	NO	NO	NO	NO	NO	NO	NO	YES	NO	NO	NO	NO	NO	NO	NO	NO
b0629	P30979	ECK0622	ybeF	87081766	P30979	JW0624	90111155	NP_415162.4	aa	317	Counterclockwise	660425	661378	35960.4	LysR family putative transcriptional regulator	Putative regulator; Not classified	NA	7	1	8	NO	NO	6.55897	0.144	-11.9393	1270.76	0.218354	0.113924	0.10443	6.48	0.43038	NO	NO	NO	NO	NO	NO	NO	NO	NO	NO	NO	NO	NO	NO	NO	NO	NO	NO
b0631	P0A8J4	ECK0624	ybeD	1786850	P0A8J4	JW0626	16128614	NP_415164.1	aa	87	Counterclockwise	662379	662642	9827.35	UPF0250 family protein	NA	N	4	17	21	YES	NO	9.66284	0.133	-6.81209	36.52	0.255814	0.127907	0.127907	6.91	0.418605	NO	NO	NO	NO	NO	NO	NO	NO	NO	NO	NO	NO	NO	NO	NO	NO	NO	YES
b0636	P0A8I8	ECK0629	ybeA	1786855	P0A8I8	JW0631	16128619	NP_415169.1	aa	155	Counterclockwise	668248	668715	17341.1	23S rRNA m(3)Psi1915 pseudouridine methyltransferase; SAM-dependent	Enzyme; rRNA modification	N	NA	NA	NA	NO	NO	9.96394	0.126	-6.27678	216.76	0.279221	0.155844	0.123377	9.47	0.422078	NO	NO	NO	NO	NO	NO	NO	NO	NO	NO	NO	NO	NO	NO	NO	NO	NO	YES
b0637	P0AAT6	ECK0630	ybeB	87081768	P0AAT6	JW5090	90111157	NP_415170.4	aa	105	Counterclockwise	668719	669036	11582.2	ribosomal silencing factor	Factor; Ribosomes - maturation and modification	NA	4	5	9	NO	NO	10.3353	0.13	-11.4104	32.96	0.288462	0.115385	0.173077	5.61	0.432692	NO	NO	NO	NO	NO	NO	NO	NO	NO	NO	NO	NO	NO	NO	NO	NO	NO	YES
b0638	P52086	ECK0631	cobC	1786857	P52086	JW0633	16128621	NP_415171.1	aa	203	Counterclockwise	669296	669907	23308.5	putative alpha-ribazole-5'-P phosphatase	Putative regulator; Biosynthesis of cofactors; carriers: Cobalamin	N	NA	NA	NA	NO	NO	7.62908	0.09	-9.78062	503.27	0.247525	0.133663	0.113861	6.43	0.440594	NO	NO	NO	NO	NO	NO	NO	NO	NO	NO	NO	NO	NO	NO	NO	NO	NO	NO
b0639	P0A752	ECK0632	nadD	1786858	P0A752	JW0634	16128622	NP_415172.1	aa	213	Counterclockwise	669931	670572	24528	nicotinic acid mononucleotide adenylyltransferase; NAD(P)-dependent	NA	E	NA	NA	NA	NO	NO	9.61048	0.115	-7.32749	670.79	0.245283	0.122642	0.122642	6.19	0.396226	NO	NO	NO	NO	NO	NO	YES	NO	NO	NO	NO	NO	NO	NO	NO	NO	NO	NO
b0642	P07813	ECK0635	leuS	1786861	P07813	JW0637	16128625	NP_415175.1	aa	860	Counterclockwise	672201	674783	97233.8	leucyl-tRNA synthetase	Enzyme; Aminoacyl tRNA synthetases; tRNA modification	E	5	11	16	YES	YES	10.7632	0.09	-7.91566	2701.3	0.273574	0.12922	0.144354	5.19	0.429569	NO	NO	NO	NO	NO	NO	NO	NO	YES	NO	NO	NO	NO	NO	NO	NO	NO	NO
b0643	P0AAT9	ECK0636	ybeL	1786863	P0AAT9	JW0638	16128626	NP_415176.1	aa	160	Clockwise	675018	675500	18797.2	DUF1451 family protein	Phenotype; Not classified	NA	9	6	15	NO	NO	10.1647	0.062	-5.79957	13	0.36478	0.169811	0.194969	5.82	0.371069	NO	NO	NO	NO	NO	NO	NO	NO	NO	NO	NO	NO	NO	NO	NO	NO	NO	NO
b0644	P77234	ECK0637	ybeQ	87081769	P77234	JW5091	90111158	NP_415177.4	aa	325	Counterclockwise	675570	676547	37030.9	Sel1 family TPR-like repeat protein	NA	NA	7	5	12	NO	YES	6.09298	0.082	-5.88225	3080.9	0.253086	0.117284	0.135802	5.56	0.444444	NO	NO	NO	NO	NO	NO	NO	NO	NO	NO	NO	NO	NO	NO	NO	NO	YES	NO
b0645	P77627	ECK0638	ybeR	1786865	P77627	JW0640	16128628	NP_415178.1	aa	235	Clockwise	676711	677418	27736.1	uncharacterized protein	NA	NA	2	4	6	YES	NO	5.26733	0.116	-4.37488	293.6	0.260684	0.119658	0.141026	5.69	0.42735	NO	NO	NO	NO	NO	NO	NO	NO	NO	NO	NO	NO	NO	NO	NO	NO	NO	NO
b0648	P77427	ECK0641	ybeU	1786868	P77427	JW0643	16128631	NP_415181.1	aa	235	Clockwise	679508	680215	27022.4	DUF1266 family protein	Putative enzyme; Not classified	NA	5	10	15	NO	NO	6.63852	0.115	-5.71466	797.67	0.239316	0.115385	0.123932	6.01	0.423077	NO	NO	NO	NO	NO	NO	NO	NO	NO	NO	NO	NO	NO	NO	NO	NO	NO	NO
b0649	P77359	ECK0642	djlC	1786869	P77359	JW0644	16128632	NP_415182.1	aa	483	Clockwise	680212	681663	55682.2	J domain-containing HscC co-chaperone; Hsc56	Factor; Chaperones	NA	3	2	5	NO	NO	6.78318	0.133	-12.8751	2212.7	0.282158	0.114108	0.16805	4.56	0.43361	NO	NO	NO	NO	NO	NO	NO	NO	NO	NO	NO	NO	NO	NO	NO	NO	NO	NO
b0650	P77319	ECK0643	hscC	1786870	P77319	JW0645	16128633	NP_415183.1	aa	556	Counterclockwise	681723	683393	61986.3	Hsp70 family chaperone Hsc62; RpoD-binding transcription inhibitor	Putative enzyme; Not classified	N	6	4	10	NO	YES	7.55853	0.074	-7.3192	799.18	0.264865	0.122523	0.142342	5.19	0.423423	NO	NO	NO	NO	NO	NO	NO	NO	NO	NO	NO	NO	NO	NO	NO	NO	NO	NO
b0651	P41409	ECK0644	rihA	1786871	P41409	JW0646	16128634	NP_415184.1	aa	311	Counterclockwise	683477	684412	33822.9	ribonucleoside hydrolase 1	Orf; Not classified	N	9	3	12	NO	NO	7.94555	0.126	-6.4616	NA	0.225806	0.1	0.125806	5.27	0.458065	NO	NO	NO	NO	YES	NO	NO	NO	NO	NO	NO	NO	NO	NO	NO	NO	NO	NO
b0659	P0A898	ECK0651	ybeY	1786880	P0A898	JW0656	16128642	NP_415192.1	aa	155	Counterclockwise	691874	692341	17525.7	ssRNA-specific endoribonuclease; 16S rRNA 3' end maturation and quality control co-endoribonuclease working with RNase R; rRNA transcription antitermination factor	NA	N	40	23	63	YES	NO	10.0616	0.14	-6.81663	33.87	0.298701	0.0909091	0.207792	4.38	0.409091	NO	NO	NO	NO	NO	NO	NO	NO	NO	NO	NO	NO	NO	NO	NO	NO	YES	NO
b0660	P0A9K3	ECK0652	ybeZ	1786881	P0A9K3	JW0657	145698230	NP_415193.2	aa	346	Counterclockwise	692338	693378	39038.7	heat shock protein; putative NTPase; PhoH-like protein	NA	N	3	7	10	YES	NO	10.0672	0.066	-6.23533	734.62	0.307246	0.153623	0.153623	7.03	0.423188	NO	NO	NO	NO	NO	NO	NO	NO	NO	NO	NO	NO	NO	NO	NO	NO	NO	NO
b0661	P0AEI1	ECK0653	miaB	1786882	P0AEI1	JW0658	16128644	NP_415194.1	aa	474	Counterclockwise	693531	694955	53663	tRNA-i(6)A37 methylthiotransferase	Enzyme; tRNA modification	N	9	1	10	YES	NO	9.36562	0.068	-6.14561	546.59	0.293869	0.139535	0.154334	5.5	0.389006	NO	NO	NO	NO	NO	NO	NO	NO	YES	NO	NO	NO	NO	NO	NO	NO	NO	NO
b0662	P75728	ECK0654	ubiF	1786883	P75728	JW0659	16128645	NP_415195.1	aa	391	Clockwise	695101	696276	42953.5	2-octaprenyl-3-methyl-6-methoxy-1;4-benzoquinol oxygenase	NA	N	13	7	20	YES	YES	8.92313	0.104	-6.45033	640.77	0.2	0.112821	0.0871795	7.42	0.487179	NO	NO	NO	NO	NO	NO	NO	NO	NO	NO	NO	NO	NO	NO	NO	NO	NO	NO
b0675	P0AF24	ECK0663	nagD	1786890	P0AF24	JW0661	16128651	NP_415201.1	aa	250	Counterclockwise	699574	700326	27163.1	UMP phosphatase	Enzyme; Central intermediary metabolism: Amino sugars	N	4	5	9	NO	NO	9.79919	0.134	-7.43652	579.37	0.216867	0.104418	0.11245	6.07	0.465863	NO	NO	NO	NO	NO	YES	NO	NO	NO	NO	NO	NO	NO	NO	NO	NO	NO	NO
b0676	P0AF20	ECK0664	nagC	1786891	P0AF20	JW0662	16128652	NP_415202.1	aa	406	Counterclockwise	700374	701594	44541.2	N-acetylglucosamine-inducible nag divergent operon transcriptional repressor	Regulator; Central intermediary metabolism: Amino sugars	N	5	3	8	YES	NO	9.36661	0.083	-8.2688	NA	0.244444	0.138272	0.106173	7.49	0.42716	NO	NO	NO	NO	NO	NO	NO	NO	NO	NO	NO	NO	NO	NO	NO	NO	NO	YES
b0680	P00962	ECK0668	glnS	1786895	P00962	JW0666	16128656	NP_415206.1	aa	554	Clockwise	706093	707757	63477.9	glutamyl-tRNA synthetase	Enzyme; Aminoacyl tRNA synthetases; tRNA modification	E	4	3	7	YES	NO	9.55638	0.057	-6.79936	273.34	0.309222	0.159132	0.15009	6.23	0.388788	NO	NO	NO	NO	NO	NO	NO	NO	YES	NO	NO	NO	NO	NO	NO	NO	NO	NO
b0684	P61949	ECK0672	fldA	1786900	P61949	JW0671	16128660	NP_415210.1	aa	176	Counterclockwise	710935	711465	19736.9	flavodoxin 1	Enzyme; Energy metabolism; carbon: Electron transport	E	1	9	10	YES	YES	10.7503	0.089	-4.88029	NA	0.314286	0.102857	0.211429	4.37	0.422857	NO	YES	NO	NO	NO	NO	NO	NO	NO	NO	NO	NO	NO	NO	NO	NO	NO	NO
b0685	P0AAU7	ECK0673	ybfE	87081770	P0AAU7	JW5816	90111159	NP_415211.2	aa	97	Counterclockwise	711605	711898	11280	LexA-regulated protein; CopB family	NA	NA	6	2	8	NO	YES	9.214	0	-2.13873	0	0.375	0.21875	0.15625	10.84	0.354167	NO	NO	NO	NO	NO	NO	NO	NO	NO	NO	NO	NO	NO	NO	NO	NO	NO	NO
b0686	P75736	ECK0674	ybfF	1786902	P75736	JW0673	16128662	NP_415212.1	aa	254	Counterclockwise	712038	712802	28437.3	acyl-CoA esterase	NA	N	2	1	3	NO	NO	8.12551	NA	-8.82053	849.24	0.256917	0.13834	0.118577	6.39	0.462451	NO	NO	NO	NO	NO	NO	NO	NO	NO	NO	NO	NO	NO	NO	NO	NO	NO	NO
b0687	P0AFY8	ECK0675	seqA	1786903	P0AFY8	JW0674	16128663	NP_415213.1	aa	181	Clockwise	712987	713532	20315.5	negative modulator of initiation of replication	Regulator; DNA - replication; repair; restriction/modification	N	6	11	17	YES	YES	10.6349	0.089	-5.51017	1048.1	0.277778	0.161111	0.116667	9.35	0.422222	NO	NO	NO	NO	NO	NO	NO	NO	NO	NO	YES	NO	NO	NO	NO	NO	NO	NO
b0688	P36938	ECK0676	pgm	1786904	P36938	JW0675	16128664	NP_415214.1	aa	546	Clockwise	713558	715198	58360.9	phosphoglucomutase	Enzyme; Degradation of small molecules: Carbon compounds	N	3	13	16	YES	YES	9.40097	0.073	-9.23619	1396.62	0.236697	0.117431	0.119266	5.83	0.423853	NO	NO	NO	NO	NO	YES	NO	NO	NO	NO	NO	NO	NO	NO	NO	NO	NO	NO
b0691	P37003	ECK0678	ybfG	87081771	P37003	JW5094	NA		aa	216	Counterclockwise	715947	716597	24492.6	pseudogene	NA	NA	11	5	16	NO	YES	6.98188	NA	NA	NA	NA	NA	NA	6.44	NA	NO	NO	NO	NO	NO	NO	NO	NO	NO	NO	NO	NO	NO	NO	NO	NO	NO	NO
b0700	P16918	ECK0689	rhsC	1786917	P16918	JW0689	16128676	NP_415229.1	aa	1397	Clockwise	729583	733776	157776	Rhs protein with putative toxin domain; putative neighboring cell growth inhibitor	NA	N	NA	NA	NA	YES	YES	7.25194	0.035	-6.44897	1497.57	0.275788	0.148281	0.127507	6.4	0.339542	NO	NO	NO	NO	NO	NO	NO	NO	NO	NO	NO	YES	NO	NO	NO	NO	NO	NO
b0703	P77779	ECK0691	ybfO	1786921	P77779	JW0692	NA		aa	506	Clockwise	734133	735653	58303.3	pseudogene; Rhs family	NA	N	6	9	15	NO	NO	6.73609	NA	NA	NA	NA	NA	NA	7.78	NA	NO	NO	NO	NO	NO	NO	NO	NO	NO	NO	NO	NO	NO	NO	NO	NO	NO	NO
b0705	P75741	ECK0694	ybfL	87081775	P75741	JW0695	NA		aa	378	Clockwise	736825	737961	43032.5	pseudogene; DDE domain transposase family	Putative factor; Not classified	NA	NA	NA	NA	NO	NO	5.29774	0.109	-10.6614	1657.58	0.331565	0.188329	0.143236	7.74	0.408488	NO	NO	NO	NO	NO	NO	NO	NO	NO	NO	YES	NO	NO	NO	NO	NO	NO	NO
b0707	P24252	ECK0696	ybgA	1786925	P24252	JW0697	16128682	NP_415235.1	aa	169	Clockwise	739001	739510	20211.2	DUF1722 family protein	NA	N	3	9	12	NO	NO	8.36105	0.139	-7.52599	693.32	0.291667	0.196429	0.0952381	10.17	0.446429	NO	NO	NO	NO	NO	NO	NO	NO	NO	NO	NO	NO	NO	NO	NO	NO	NO	YES
b0708	P00914	ECK0697	phr	1786926	P00914	JW0698	16128683	NP_415236.1	aa	472	Clockwise	739507	740925	53666.9	deoxyribodipyrimidine photolyase; FAD-binding	Enzyme; DNA - replication; repair; restriction/modification	N	11	5	16	YES	YES	8.51308	0.057	-5.42357	1075.24	0.252654	0.140127	0.112527	7.32	0.422505	NO	NO	NO	NO	NO	NO	NO	NO	NO	NO	NO	NO	NO	NO	NO	NO	NO	NO
b0711	P0AAV4	ECK0700	ybgJ	1786929	P0AAV4	JW0701	16128686	NP_415239.1	aa	218	Clockwise	743593	744249	23946.6	putative allophanate hydrolase; subunit 1	Putative enzyme; Not classified	N	2	0	2	NO	NO	9.23002	0.115	-7.10158	1003.35	0.21659	0.101382	0.115207	6.08	0.43318	NO	NO	NO	YES	NO	NO	NO	NO	NO	NO	NO	NO	NO	NO	NO	NO	NO	NO
b0712	P75745	ECK0701	ybgK	1786930	P75745	JW0702	16128687	NP_415240.1	aa	310	Clockwise	744243	745175	34386.3	putative allophanate hydrolase; subunit 2	Putative enzyme; Not classified	N	2	9	11	NO	YES	9.62662	0.056	-5.48757	173.81	0.239482	0.139159	0.100324	8.54	0.394822	NO	NO	NO	YES	NO	NO	NO	NO	NO	NO	NO	NO	NO	NO	NO	NO	NO	NO
b0713	P75746	ECK0702	ybgL	1786931	P75746	JW0703	16128688	NP_415241.1	aa	244	Clockwise	745165	745899	25800.3	UPF0271 family protein	Phenotype; Not classified	N	1	3	4	NO	NO	9.50166	0.075	-5.49017	703.8	0.222222	0.115226	0.106996	6.55	0.465021	NO	NO	NO	NO	NO	NO	NO	NO	NO	NO	NO	NO	NO	NO	NO	NO	YES	NO
b0714	P50465	ECK0703	nei	1786932	P50465	JW0704	16128689	NP_415242.1	aa	263	Clockwise	745935	746726	29845.1	endonuclease VIII and 5-formyluracil/5-hydroxymethyluracil DNA glycosylase	Enzyme; DNA - replication; repair; restriction/modification	N	2	1	3	YES	NO	8.78361	0.082	-5.66455	437.11	0.267176	0.156489	0.110687	8.2	0.396947	NO	NO	NO	NO	NO	NO	NO	NO	NO	NO	YES	NO	NO	NO	NO	NO	NO	NO
b0732	P54746	ECK0720	mngB	1786952	P54746	JW0721	16128707	NP_415260.1	aa	877	Clockwise	767978	770611	100015	alpha-mannosidase	Enzyme; Not classified	N	3	9	12	NO	NO	7.37674	0.071	-10.2801	1473.23	0.273973	0.134703	0.139269	5.62	0.409817	NO	NO	NO	NO	NO	YES	NO	NO	NO	NO	NO	NO	NO	NO	NO	NO	NO	NO
b0736	P0A8Z3	ECK0725	ybgC	1786957	P0A8Z3	JW0726	16128711	NP_415264.1	aa	134	Clockwise	774752	775156	15562	acyl-CoA thioester hydrolase	Enzyme; Fatty acid and phosphatidic acid biosynthesis	N	19	5	24	YES	YES	10.49	NA	-8.84394	1665.95	0.270677	0.150376	0.120301	8.45	0.488722	NO	NO	NO	NO	NO	NO	NO	NO	NO	NO	NO	NO	NO	NO	NO	NO	YES	NO
b0756	P0A9C3	ECK0745	galM	1786971	P0A9C3	JW0739	16128724	NP_415277.1	aa	346	Counterclockwise	787797	788837	38190.5	aldose 1-epimerase; type-1 mutarotase; galactose mutarotase	Enzyme; Central intermediary metabolism: Pool; multipurpose conversions	N	5	1	6	NO	NO	9.76453	0.043	-6.19895	463.97	0.24058	0.107246	0.133333	5.21	0.382609	NO	NO	NO	NO	NO	YES	NO	NO	NO	NO	NO	NO	NO	NO	NO	NO	NO	NO
b0757	P0A6T3	ECK0746	galK	1786972	P0A6T3	JW0740	16128725	NP_415278.1	aa	382	Counterclockwise	788831	789979	41442.1	galactokinase	Enzyme; Degradation of small molecules: Carbon compounds	N	2	4	6	NO	YES	9.43956	0.086	-9.88976	951.68	0.233596	0.112861	0.120735	5.83	0.419948	NO	NO	NO	NO	NO	YES	NO	NO	NO	NO	NO	NO	NO	NO	NO	NO	NO	NO
b0760	P31060	ECK0749	modF	1786975	P31060	JW0743	16128728	NP_415281.1	aa	490	Counterclockwise	792316	793788	54535.9	molybdate ABC transporter ATPase	Transport; Transport of small molecules: Anions	N	5	5	10	NO	YES	7.81986	0.092	-8.33182	1469.6	0.239264	0.118609	0.120654	5.88	0.402863	NO	NO	NO	NO	NO	NO	NO	NO	NO	NO	NO	NO	NO	NO	NO	NO	NO	NO
b0766	P21829	ECK0755	ybhA	1786982	P21829	JW0749	16128734	NP_415287.1	aa	272	Counterclockwise	797613	798431	30201.3	pyridoxal phosphate (PLP) phosphatase	Putative enzyme; Not classified	N	7	5	12	NO	NO	9.18046	0.081	-7.51319	NA	0.243542	0.125461	0.118081	6.03	0.446494	NO	NO	NO	NO	NO	NO	NO	NO	NO	NO	NO	NO	NO	NO	NO	NO	YES	NO
b0767	P52697	ECK0756	ybhE	1786983	P52697	JW0750	16128735	NP_415288.1	aa	331	Clockwise	798586	799581	36307.6	6-phosphogluconolactonase	Orf; Not classified	N	9	9	18	NO	NO	10.2061	0.072	-7.19874	NA	0.236364	0.112121	0.124242	5.53	0.39697	NO	NO	NO	NO	NO	YES	NO	NO	NO	NO	NO	NO	NO	NO	NO	NO	NO	NO
b0769	P0AAV8	ECK0758	ybhH	1786985	P0AAV8	JW0752	16128737	NP_415290.1	aa	350	Clockwise	800759	801811	37059.5	putative PrpF family isomerase	Putative enzyme; Not classified	N	2	6	8	NO	NO	5.55802	0.083	-7.95347	1325.45	0.206304	0.103152	0.103152	6.36	0.424069	NO	NO	NO	NO	NO	NO	NO	NO	NO	NO	NO	NO	NO	NO	NO	NO	NO	YES
b0771	P75764	ECK0760	ybhJ	87081781	P75764	JW5103	90111167	NP_415292.2	aa	753	Clockwise	803503	805764	81504.5	putative hydratase	Putative enzyme; Not classified	N	2	15	17	YES	NO	7.25057	0.087	-7.58848	1880.53	0.219415	0.107713	0.111702	5.69	0.412234	NO	YES	NO	NO	NO	NO	NO	NO	NO	NO	NO	NO	NO	NO	NO	NO	NO	NO
b0773	P12994	ECK0762	ybhB	1786990	P12994	JW0756	16128741	NP_415294.1	aa	158	Counterclockwise	807433	807909	17085.1	kinase inhibitor homolog; UPF0098 family	NA	N	7	18	25	NO	NO	9.25816	0.142	-9.36816	917.72	0.242038	0.121019	0.121019	6.18	0.407643	NO	NO	NO	NO	NO	NO	NO	NO	NO	NO	NO	NO	NO	NO	NO	NO	YES	NO
b0777	P12999	ECK0766	bioC	1786994	P12999	JW0760	16128745	NP_415298.1	aa	251	Clockwise	811522	812277	28276.2	malonyl-ACP O-methyltransferase; SAM-dependent	Enzyme; Biosynthesis of cofactors; carriers: Biotin	N	3	3	6	NO	YES	8.46681	0.092	-7.31942	1349.92	0.244	0.152	0.092	8.61	0.444	NO	NO	NO	NO	NO	NO	YES	NO	NO	NO	NO	NO	NO	NO	NO	NO	NO	NO
b0780	P75767	ECK0769	ybhK	1786997	P75767	JW0763	16128748	NP_415301.1	aa	302	Counterclockwise	815739	816647	32787.9	putative NAD(P)-binding transferase	Putative structure; Not classified	N	3	5	8	YES	YES	8.48366	0.103	-7.96987	133.57	0.239203	0.126246	0.112957	6.65	0.438538	NO	NO	NO	NO	NO	NO	NO	NO	NO	NO	NO	NO	NO	NO	NO	NO	NO	YES
b0781	P30745	ECK0770	moaA	1786999	P30745	JW0764	16128749	NP_415302.1	aa	329	Clockwise	817044	818033	37346.4	molybdopterin biosynthesis protein A	Enzyme; Biosynthesis of cofactors; carriers: Molybdopterin	N	0	5	5	YES	NO	9.54479	0.058	-7.16188	277.27	0.283537	0.161585	0.121951	8.1	0.393293	NO	NO	NO	NO	NO	NO	YES	NO	NO	NO	NO	NO	NO	NO	NO	NO	NO	NO
b0789	P0AA84	ECK0778	ybhO	1787007	P0AA84	JW0772	16128757	NP_415310.1	aa	413	Counterclockwise	822498	823739	47633.5	cardiolipin synthase 2	Enzyme; Macromolecule synthesis: Phospholipids	N	6	10	16	NO	NO	7.79938	0.101	-9.05024	1857.67	0.293689	0.167476	0.126214	8.88	0.436893	NO	NO	NO	NO	NO	NO	NO	YES	NO	NO	NO	NO	NO	NO	NO	NO	NO	NO
b0790	P0AAW1	ECK0779	ybhP	1787008	P0AAW1	JW0773	16128758	NP_415311.1	aa	253	Counterclockwise	823736	824497	28789.8	endo/exonuclease/phosphatase family protein	NA	N	1	4	5	YES	NO	8.48672	0.09	-6.8212	78.13	0.281746	0.166667	0.115079	7.2	0.43254	NO	NO	NO	NO	NO	NO	NO	NO	NO	NO	NO	NO	NO	NO	NO	NO	YES	NO
b0796	P0ACU0	ECK0785	ybiH	87081783	P0ACU0	JW0780	90111169	NP_415317.4	aa	223	Counterclockwise	829972	830643	25016.7	DUF1956 domain-containing tetR family putative transcriptional regulator	Putative regulator; Not classified	N	2	5	7	NO	YES	7.72641	0.112	-7.39813	767.96	0.243243	0.130631	0.112613	6.78	0.45045	NO	NO	NO	NO	NO	NO	NO	NO	NO	YES	NO	NO	NO	NO	NO	NO	NO	NO
b0797	P25888	ECK0786	rhlE	1787016	P25888	JW0781	16128765	NP_415318.1	aa	454	Clockwise	830872	832236	49989.3	ATP-dependent RNA helicase	Putative enzyme; Not classified	N	1	6	7	YES	YES	8.13535	0.052	-7.52134	827.62	0.300221	0.187638	0.112583	10.63	0.375276	NO	NO	NO	NO	NO	NO	NO	YES	NO	NO	NO	NO	NO	NO	NO	NO	NO	NO
b0799	P27296	ECK0788	dinG	1787018	P27296	JW0784	16128767	NP_415320.1	aa	716	Clockwise	833070	835220	81440.3	ATP-dependent DNA helicase	Putative enzyme; DNA - replication; repair; restriction/modification	N	1	14	15	NO	NO	8.09144	0.081	-7.84621	1801.16	0.288112	0.158042	0.13007	7.74	0.430769	NO	NO	NO	NO	NO	NO	NO	NO	NO	NO	NO	NO	NO	NO	NO	NO	NO	NO
b0800	P30177	ECK0789	ybiB	1787019	P30177	JW0785	16128768	NP_415321.1	aa	320	Clockwise	835248	836210	35048.5	putative family 3 glycosyltransferase	Putative enzyme; Not classified	N	3	6	9	YES	NO	9.41854	0.084	-6.599	603.31	0.253918	0.137931	0.115987	7.05	0.416928	NO	NO	NO	YES	NO	NO	NO	NO	NO	NO	NO	NO	NO	NO	NO	NO	NO	NO
b0801	P30178	ECK0790	ybiC	1787020	P30178	JW0786	16128769	NP_415322.1	aa	361	Clockwise	836351	837436	38897.1	putative dehydrogenase	Putative enzyme; Not classified	N	2	6	8	YES	YES	10.363	0.084	-10.9907	1214.2	0.225	0.125	0.1	6.32	0.422222	NO	YES	NO	NO	NO	NO	NO	NO	NO	NO	NO	NO	NO	NO	NO	NO	NO	NO
b0803	P41039	ECK0792	ybiI	1787022	P41039	JW0788	16128771	NP_415324.1	aa	88	Counterclockwise	838190	838456	9755.8	DksA-type zinc finger protein	NA	N	6	9	15	NO	NO	7.89662	0.03	-4.22793	0	0.321839	0.149425	0.172414	6.74	0.310345	NO	NO	NO	NO	NO	NO	NO	NO	NO	NO	NO	NO	NO	NO	NO	NO	NO	NO
b0804	P75779	ECK0793	ybiX	87081784	P75779	JW5105	90111170	NP_415325.4	aa	225	Counterclockwise	838530	839207	25528.8	Fe(II)-dependent oxygenase superfamily protein	Putative enzyme; Not classified	NA	0	2	2	NO	NO	7.50498	0.099	-6.15419	512.74	0.227679	0.120536	0.107143	6.77	0.415179	NO	NO	NO	NO	NO	NO	NO	NO	NO	NO	NO	NO	NO	NO	NO	NO	NO	YES
b0807	P75782	ECK0796	ybiN	87081786	P75782	JW5107	90111172	NP_415328.4	aa	308	Clockwise	842332	843258	34225.9	23S rRNA m(6)A1618 methyltransferase; SAM-dependent	Enzyme; rRNA modification	N	0	7	7	NO	NO	9.00561	0.079	-6.14899	1032.87	0.2443	0.149837	0.0944625	9.74	0.403909	NO	NO	NO	NO	NO	NO	NO	NO	NO	NO	NO	NO	NO	NO	NO	NO	YES	NO
b0820	P0A9U3	ECK0810	ybiT	1787041	P0A9U3	JW0804	16128788	NP_415341.1	aa	530	Clockwise	855963	857555	59858	ABC-F family putative regulatory ATPase	Putative factor; Not classified	N	4	5	9	NO	YES	9.14202	0.07	-6.66298	1045.99	0.287335	0.130435	0.1569	5.04	0.406427	NO	NO	NO	NO	NO	NO	NO	NO	NO	NO	NO	NO	NO	NO	NO	NO	YES	NO
b0821	P75791	ECK0811	ybiU	1787042	P75791	JW0805	16128789	NP_415342.1	aa	421	Counterclockwise	857796	859061	47329.4	DUF1479 family protein	NA	NA	1	6	7	YES	NO	6.84761	0.055	-7.53933	531.36	0.254762	0.128571	0.12619	6.04	0.419048	NO	NO	NO	NO	NO	NO	NO	NO	NO	NO	NO	NO	NO	NO	NO	NO	NO	NO
b0822	P75792	ECK0812	ybiV	1787043	P75792	JW0806	16128790	NP_415343.1	aa	271	Counterclockwise	859213	860028	30412.8	sugar phosphatase; fructose-1-P/ribose-5-P/glucose-6-P phosphatase	NA	N	5	1	6	NO	NO	8.27711	NA	-6.72672	561.99	0.255556	0.133333	0.122222	6.61	0.451852	NO	NO	NO	NO	NO	NO	NO	NO	NO	NO	NO	NO	NO	NO	NO	NO	YES	NO
b0824	P75794	ECK0814	ybiY	1787045	P75794	JW0808	16128792	NP_415345.2	aa	299	Counterclockwise	862612	863511	33038.1	putative pyruvate formate lyase activating enzyme	Putative enzyme; Not classified	N	5	6	11	YES	NO	7.0284	0.1	-6.67262	NA	0.255034	0.134228	0.120805	6.42	0.426174	NO	NO	NO	NO	NO	NO	NO	NO	NO	NO	NO	NO	NO	YES	NO	NO	NO	NO
b0835	P0AEI4	ECK0825	yliG	1787057	P0AEI4	JW0819	16128803	NP_415356.1	aa	441	Counterclockwise	876710	878035	49581.8	ribosomal protein S12 methylthiotransferase	NA	N	1	5	6	NO	YES	8.28432	0.077	-8.67855	730.51	0.3	0.145455	0.154545	5.63	0.393182	NO	NO	NO	NO	NO	NO	NO	NO	YES	NO	NO	NO	NO	NO	NO	NO	NO	NO
b0836	P0AAY1	ECK0826	yliH	1787059	P0AAY1	JW0820	16128804	NP_415357.1	aa	127	Clockwise	878248	878631	14535.7	repressor of biofilm formation by indole transport regulation	Putative factor; Not classified	NA	2	4	6	NO	NO	10.6559	0.096	-6.1424	182.75	0.31746	0.18254	0.134921	7.36	0.444444	NO	NO	NO	NO	NO	NO	NO	NO	NO	NO	NO	NO	NO	NO	NO	NO	NO	NO
b0838	P0ACA7	ECK0828	yliJ	87081789	P0ACA7	JW0822	90111175	NP_415359.4	aa	208	Counterclockwise	879854	880480	23713.2	glutathione S-transferase	Enzyme; Biosynthesis of cofactors; carriers: Thioredoxin; glutaredoxin; glutathione	NA	3	8	11	YES	YES	9.67166	0.116	-7.38637	991.4	0.251208	0.115942	0.135266	6.09	0.463768	NO	NO	NO	NO	NO	NO	NO	NO	NO	NO	NO	NO	NO	YES	NO	NO	NO	NO
b0840	P0ACK5	ECK0830	deoR	1787063	P0ACK5	JW0824	16128808	NP_415361.1	aa	252	Counterclockwise	881976	882734	28548	deoxyribose-5-phosphate-inducible deoxyribose operon transcriptional repressor; repressor of nupG and tsx	Regulator; Salvage of nucleosides and nucleotides	N	3	4	7	NO	NO	8.44558	0.111	-8.01929	NA	0.286853	0.163347	0.123506	7.86	0.426295	NO	NO	NO	NO	NO	NO	NO	NO	NO	NO	NO	NO	NO	NO	YES	NO	NO	NO
b0844	P75809	ECK0834	ybjI	87081790	P75809	JW5113	90111176	NP_415365.4	aa	271	Counterclockwise	885316	886131	30196.2	5-amino-6-(5-phospho-D-ribitylamino)uracil phosphatase; pyrimidine phosphatase; riboflavin synthesis	Enzyme; Biosynthesis of cofactors; carriers: Riboflavin	NA	0	3	3	NO	NO	8.20911	0.116	-7.32092	375.06	0.259259	0.114815	0.144444	5.31	0.459259	NO	NO	NO	NO	NO	NO	NO	NO	NO	NO	NO	NO	NO	NO	NO	NO	YES	NO
b0846	P75811	ECK0836	ybjK	1787069	P75811	JW5114	16128814	NP_415367.1	aa	178	Clockwise	887423	887959	20307.4	transcriptional regulator of csgD and ybiJI; autoregulator	Putative regulator; Not classified	N	1	4	5	NO	NO	7.53303	0.139	-3.99492	100.23	0.237288	0.124294	0.112994	7.94	0.457627	NO	NO	NO	NO	NO	NO	NO	NO	NO	NO	NO	NO	NO	NO	NO	NO	NO	YES
b0849	P68688	ECK0840	grxA	1787073	P68688	JW0833	16128817	NP_415370.1	aa	85	Counterclockwise	890496	890753	9684.85	glutaredoxin 1; redox coenzyme for ribonucleotide reductase (RNR1a)	Carrier; Biosynthesis of cofactors; carriers: Thioredoxin; glutaredoxin; glutathione	N	1	6	7	NO	YES	8.37315	0.068	-4.94671	92.9	0.297619	0.130952	0.166667	6.44	0.392857	NO	NO	NO	NO	NO	NO	NO	NO	NO	NO	NO	NO	NO	YES	NO	NO	NO	NO
b0853	P0AAY6	ECK0844	ybjN	1787077	P0AAY6	JW0837	16128821	NP_415374.1	aa	158	Clockwise	892957	893433	17666.1	negative regulator of motility; multicopy suppressor of coaA(Ts)	Putative regulator; Not classified	NA	4	5	9	NO	YES	8.89149	0.155	-6.21872	531.25	0.203822	0.0636943	0.140127	4.61	0.471338	NO	NO	NO	NO	NO	NO	NO	NO	NO	NO	NO	NO	NO	NO	NO	NO	NO	NO
b0859	P75817	ECK0850	rumB	1787083	P75817	JW0843	16128827	NP_415380.1	aa	375	Clockwise	898518	899645	41955.8	23S rRNA m(5)U747 methyltransferase; SAM-dependent	Enzyme; rRNA modification	N	4	4	8	NO	NO	7.47687	0.082	-8.01223	871.44	0.219251	0.117647	0.101604	7.34	0.441176	NO	NO	NO	NO	NO	NO	NO	NO	YES	NO	NO	NO	NO	NO	NO	NO	NO	NO
b0866	P0A8C1	ECK0857	ybjQ	1787091	P0A8C1	JW0850	16128834	NP_415387.1	aa	107	Clockwise	904593	904916	11437	UPF0145 family protein	NA	N	6	4	10	YES	NO	9.87576	0.15	-5.13128	210.85	0.235849	0.103774	0.132075	6.71	0.433962	NO	NO	NO	NO	NO	NO	NO	NO	NO	NO	NO	NO	NO	NO	NO	NO	NO	YES
b0868	P75821	ECK0859	ybjS	87081792	P75821	JW5819	90111178	NP_415389.2	aa	337	Counterclockwise	905740	906753	38085.7	putative NAD(P)H-dependent oxidoreductase	Putative enzyme; Not classified	N	5	5	10	NO	NO	8.01812	0.071	-6.95507	199.87	0.270833	0.16369	0.107143	9.03	0.416667	NO	NO	NO	NO	NO	NO	NO	NO	NO	NO	NO	NO	NO	YES	NO	NO	NO	NO
b0872	P75824	ECK0863	hcr	1787098	P75824	JW5117	16128840	NP_415393.1	aa	322	Counterclockwise	911182	912150	35739.9	HCP oxidoreductase; NADH-dependent	Putative enzyme; Not classified	N	2	11	13	NO	YES	7.97153	0.095	-7.14788	983.79	0.221184	0.109034	0.11215	6.4	0.429907	NO	YES	NO	NO	NO	NO	NO	NO	NO	NO	NO	NO	NO	NO	NO	NO	NO	NO
b0873	P75825	ECK0864	hcp	87081794	P75825	JW0857	90111180	NP_415394.4	aa	550	Counterclockwise	912162	913814	60063.8	hybrid-cluster [4Fe-2S-2O] subunit of anaerobic terminal reductases	Orf; Not classified	NA	2	8	10	YES	YES	8.08801	0.111	-12.5133	2510.29	0.216758	0.103825	0.112933	5.55	0.444444	NO	YES	NO	NO	NO	NO	NO	NO	NO	NO	NO	NO	NO	NO	NO	NO	NO	NO
b0876	P75828	ECK0867	ybjD	1787102	P75828	JW0860	16128844	NP_415397.1	aa	552	Clockwise	916473	918131	63589.2	putative OLD family ATP-dependent endonuclease; DUF2813 family protein	NA	N	4	8	12	YES	NO	8.10372	0.086	-7.56894	2002.24	0.3049	0.179673	0.125227	9.81	0.415608	NO	NO	NO	NO	NO	NO	NO	NO	NO	NO	YES	NO	NO	NO	NO	NO	NO	NO
b0877	P75829	ECK0868	ybjX	1787103	P75829	JW0861	16128845	NP_415398.1	aa	330	Counterclockwise	918128	919120	38357.6	DUF535 family protein	Putative enzyme; Not classified	N	4	12	16	YES	NO	11.0282	0.091	-5.44872	231.94	0.270517	0.167173	0.103343	9.88	0.419453	NO	NO	NO	NO	NO	NO	NO	NO	NO	NO	NO	NO	NO	NO	NO	NO	NO	YES
b0881	P0A8Q6	ECK0872	clpS	1787108	P0A8Q6	JW0865	16128849	NP_415402.1	aa	106	Clockwise	922913	923233	12179.1	regulatory protein for ClpA substrate specificity	NA	N	2	13	15	YES	YES	10.9937	0.195	-6.73764	292.41	0.295238	0.133333	0.161905	6.28	0.47619	NO	NO	NO	NO	NO	NO	NO	NO	NO	NO	NO	NO	NO	NO	NO	NO	NO	YES
b0884	P69222	ECK0875	infA	1787110	P69222	JW0867	16128851	NP_415404.1	aa	72	Counterclockwise	926225	926443	8249.58	translation initiation factor IF-1	Factor; Proteins - translation and modification	E	0	10	10	YES	YES	11.8753	0.16	-5.47832	2.01	0.309859	0.183099	0.126761	10.12	0.394366	NO	NO	NO	NO	NO	NO	NO	NO	YES	NO	NO	NO	NO	NO	NO	NO	NO	NO
b0885	P0A8P1	ECK0876	aat	1787111	P0A8P1	JW0868	16128852	NP_415405.1	aa	234	Counterclockwise	926728	927432	26618.5	leucyl/phenylalanyl-tRNA-protein transferase	Enzyme; Aminoacyl tRNA synthetases; tRNA modification	N	7	15	22	NO	YES	8.94088	0.084	-4.53169	488.52	0.248927	0.141631	0.107296	7.54	0.412017	NO	NO	NO	NO	NO	NO	NO	NO	NO	NO	NO	NO	NO	YES	NO	NO	NO	NO
b0889	P0ACJ0	ECK0880	lrp	1787116	P0ACJ0	JW0872	16128856	NP_415409.1	aa	164	Clockwise	932595	933089	18886.8	leucine-responsive global transcriptional regulator	Regulator; Central intermediary metabolism: Pool; multipurpose conversions	N	3	4	7	NO	YES	11.4357	0.096	-6.59975	551.7	0.312883	0.171779	0.141104	9.45	0.386503	NO	NO	NO	NO	NO	NO	NO	NO	NO	YES	NO	NO	NO	NO	NO	NO	NO	NO
b0900	P75836	ECK0891	ycaN	1787128	P75836	JW0883	16128867	NP_415420.1	aa	302	Counterclockwise	948660	949568	34294.4	LysR family putative transcriptional regulator	Putative regulator; Not classified	N	7	10	17	NO	NO	6.93319	0.117	-6.64884	1777.95	0.255814	0.13289	0.122924	6.93	0.438538	NO	NO	NO	NO	NO	NO	NO	NO	NO	NO	NO	NO	NO	NO	NO	NO	NO	NO
b0901	P43340	ECK0892	ycaK	1787129	P43340	JW0884	16128868	NP_415421.1	aa	196	Clockwise	949668	950258	23036.2	putative NAD(P)H-dependent oxidoreductase	NA	N	5	10	15	NO	NO	6.55909	0.128	-8.75772	1339.42	0.287179	0.138462	0.148718	5.96	0.451282	NO	NO	NO	NO	NO	NO	NO	NO	NO	NO	NO	NO	NO	NO	NO	NO	YES	NO
b0908	P0A6D3	ECK0899	aroA	1787137	P0A6D3	JW0891	16128875	NP_415428.1	aa	427	Clockwise	958812	960095	46095.8	5-enolpyruvylshikimate-3-phosphate synthetase	Enzyme; Amino acid biosynthesis: Chorismate	N	2	8	10	YES	NO	11.1175	0.088	-4.94273	1569.43	0.220657	0.107981	0.112676	5.98	0.43662	NO	NO	NO	NO	NO	NO	NO	NO	NO	NO	NO	NO	NO	NO	NO	NO	NO	NO
b0910	P0A6I0	ECK0901	cmk	1787139	P0A6I0	JW0893	16128877	NP_415430.1	aa	227	Clockwise	961201	961884	24746.3	cytidylate kinase	Enzyme; Pyrimidine ribonucleotide biosynthesis	N	12	14	26	NO	YES	10.3957	0.084	-6.20278	NA	0.283186	0.141593	0.141593	6.36	0.473451	NO	NO	NO	NO	YES	NO	NO	NO	NO	NO	NO	NO	NO	NO	NO	NO	NO	NO
b0911	P0AG67	ECK0902	rpsA	1787140	P0AG67	JW0894	16128878	NP_415431.1	aa	557	Clockwise	961995	963668	61158.1	30S ribosomal subunit protein S1	Structural component; Ribosomal proteins - synthesis; modification	E	NA	NA	NA	YES	NO	12.3724	0.058	-11.3328	1152.72	0.329137	0.145683	0.183453	4.82	0.406475	NO	NO	NO	NO	NO	NO	NO	NO	YES	NO	NO	NO	NO	NO	NO	NO	NO	NO
b0916	P75843	ECK0907	ycaQ	1787145	P75843	JW0899	16128883	NP_415436.1	aa	410	Clockwise	969389	970621	47655.9	DUF1006 family protein with C-terminal wHTH domain	NA	N	2	6	8	NO	NO	7.31358	0.067	-7.37014	666.56	0.293399	0.171149	0.122249	8.77	0.435208	NO	NO	NO	NO	NO	NO	NO	NO	NO	NO	NO	NO	NO	NO	NO	NO	NO	YES
b0917	P0AAZ7	ECK0908	ycaR	1787146	P0AAZ7	JW0900	16128884	NP_415437.1	aa	60	Clockwise	970673	970855	6854.98	peroxide and acid resistance protein; UPF0434 family	NA	N	2	15	17	NO	NO	10.9598	0.071	-3.51502	0	0.305085	0.135593	0.169492	6.75	0.423729	NO	NO	NO	NO	NO	NO	NO	NO	NO	NO	NO	NO	NO	NO	NO	NO	NO	YES
b0918	P04951	ECK0909	kdsB	1787147	P04951	JW0901	16128885	NP_415438.1	aa	248	Clockwise	970852	971598	27614.4	3-deoxy-manno-octulosonate cytidylyltransferase	Enzyme; Surface polysaccharides & antigens	E	0	5	5	YES	YES	9.77401	0.117	-8.84271	891.35	0.283401	0.133603	0.149798	5.79	0.453441	NO	NO	NO	NO	NO	NO	NO	NO	NO	NO	NO	YES	NO	NO	NO	NO	NO	NO
b0919	P0AB03	ECK0910	ycbJ	1787149	P0AB03	JW0902	16128886	NP_415439.1	aa	297	Clockwise	971752	972645	34487.7	protein kinase-like domain protein	NA	NA	5	12	17	YES	NO	8.78748	0.094	-7.01857	1008.9	0.253378	0.135135	0.118243	7.56	0.435811	NO	NO	NO	NO	NO	NO	NO	NO	NO	NO	NO	NO	NO	NO	NO	NO	NO	NO
b0921	P36566	ECK0912	smtA	1787151	P36566	JW0904	16128888	NP_415441.1	aa	261	Clockwise	973537	974322	29814.2	putative S-adenosyl-L-methionine-dependent methyltransferase	Enzyme; Central intermediary metabolism: Pool; multipurpose conversions	N	4	13	17	NO	NO	10.0329	0.094	-7.35384	NA	0.284615	0.161538	0.123077	8.19	0.426923	NO	NO	NO	NO	NO	NO	YES	NO	NO	NO	NO	NO	NO	NO	NO	NO	NO	NO
b0927	P75849	ECK0918	ycbL	1787158	P75849	JW0910	16128894	NP_415447.1	aa	215	Clockwise	983650	984297	23784	putative metal-binding enzyme	NA	N	6	10	16	YES	YES	10.024	0.1	-6.83852	291.78	0.252336	0.116822	0.135514	5.65	0.392523	NO	NO	NO	NO	NO	NO	NO	NO	NO	NO	NO	NO	NO	NO	NO	NO	YES	NO
b0931	P18133	ECK0922	pncB	1787162	P18133	JW0914	16128898	NP_415451.1	aa	400	Counterclockwise	989154	990356	45897.3	nicotinate phosphoribosyltransferase	Enzyme; Biosynthesis of cofactors; carriers: Pyridine nucleotide	N	2	9	11	NO	YES	10.2919	0.068	-8.10581	364.82	0.283208	0.152882	0.130326	6.66	0.433584	NO	NO	NO	NO	NO	NO	YES	NO	NO	NO	NO	NO	NO	NO	NO	NO	NO	NO
b0932	P04825	ECK0923	pepN	1787163	P04825	JW0915	16128899	NP_415452.1	aa	870	Clockwise	990622	993234	98918.9	aminopeptidase N	Enzyme; Degradation of proteins; peptides; glyco	N	2	10	12	NO	YES	9.48932	0.075	-8.51339	2749	0.266974	0.126582	0.140391	5.19	0.434983	NO	NO	NO	YES	NO	NO	NO	NO	NO	NO	NO	NO	NO	NO	NO	NO	NO	NO
b0945	P0A7E1	ECK0936	pyrD	1787177	P0A7E1	JW0928	16128912	NP_415465.1	aa	336	Clockwise	1004768	1005778	36774.5	dihydro-orotate oxidase; FMN-linked	Enzyme; Pyrimidine ribonucleotide biosynthesis	N	5	14	19	YES	NO	10.5553	0.097	-6.33346	1233.86	0.241791	0.131343	0.110448	8.17	0.41791	NO	NO	NO	NO	YES	NO	NO	NO	NO	NO	NO	NO	NO	NO	NO	NO	NO	NO
b0948	P75864	ECK0939	ycbY	1787181	P75864	JW0931	16128915	NP_415468.1	aa	702	Clockwise	1007844	1009952	78854.1	23S rRNA m(2)G2445 and m(7)G2069 methyltransferases; SAM-dependent	Enzyme; rRNA modification	N	3	2	5	YES	YES	8.17914	0.07	-7.88856	1365.21	0.268188	0.152639	0.115549	9.21	0.419401	NO	NO	NO	NO	NO	NO	NO	NO	NO	NO	NO	NO	NO	NO	NO	NO	NO	NO
b0949	P43672	ECK0940	uup	1787182	P43672	JW0932	16128916	NP_415469.1	aa	635	Clockwise	1009964	1011871	72066.9	replication regulatory ABC-F family DNA-binding ATPase	Factor; DNA - replication; repair; restriction/modification	N	1	3	4	NO	NO	9.16078	0.045	-6.88762	808.47	0.309148	0.149842	0.159306	5.55	0.403785	NO	NO	NO	NO	NO	NO	NO	NO	NO	NO	NO	NO	NO	NO	NO	NO	YES	NO
b0952	P0AB10	ECK0943	ymbA	1787185	P0AB10	JW5127	145698237	NP_415472.2	aa	187	Clockwise	1014896	1015459	20634.4	DUF330 family putative lipoprotein	NA	N	1	3	4	YES	YES	8.44227	0.12	-7.10329	499.98	0.16129	0.0806452	0.0806452	6.78	0.435484	NO	NO	NO	NO	NO	NO	NO	NO	NO	NO	NO	NO	NO	NO	NO	NO	NO	YES
b0953	P0AFW2	ECK0944	rmf	1787186	P0AFW2	JW0936	16128920	NP_415473.1	aa	55	Clockwise	1015715	1015882	6507.48	ribosome modulation factor	Factor; Ribosomes - maturation and modification	N	6	16	22	YES	YES	13.0699	0.038	-3.68644	0	0.333333	0.240741	0.0925926	11.6	0.37037	NO	NO	NO	NO	NO	NO	NO	NO	YES	NO	NO	NO	NO	NO	NO	NO	NO	NO
b0956	P0A8N0	ECK0947	ycbG	1787190	P0A8N0	JW0939	16128923	NP_415476.1	aa	150	Clockwise	1018485	1018937	17693.4	Ter macrodomain organizer matS-binding protein	Factor; DNA - replication; repair; restriction/modification	N	2	7	9	NO	YES	9.04552	0.089	-6.28191	152.8	0.355705	0.214765	0.14094	10.16	0.395973	NO	NO	NO	NO	NO	NO	NO	NO	NO	NO	NO	NO	NO	NO	NO	NO	NO	NO
b0958	P0AFZ5	ECK0949	sulA	1787192	P0AFZ5	JW0941	16128925	NP_415478.1	aa	169	Counterclockwise	1020410	1020919	18801.4	SOS cell division inhibitor	Phenotype; Cell division	N	1	10	11	NO	NO	8.49204	0.127	-6.30388	467.96	0.196429	0.113095	0.0833333	7.97	0.416667	NO	NO	YES	NO	NO	NO	NO	NO	NO	NO	NO	NO	NO	NO	NO	NO	NO	NO
b0959	P75869	ECK0950	yccR	1787193	P75869	JW0942	16128926	NP_415479.1	aa	209	Clockwise	1021138	1021767	24147	CRP-S-dependent promoter expression factor	NA	N	1	6	7	YES	YES	7.81624	0.13	-4.6797	469.52	0.283654	0.163462	0.120192	9.49	0.442308	NO	NO	NO	NO	NO	NO	NO	NO	NO	YES	NO	NO	NO	NO	NO	NO	NO	NO
b0962	P15038	ECK0953	helD	1787196	P15038	JW0945	16128929	NP_415482.1	aa	684	Clockwise	1024471	1026525	77976.2	DNA helicase IV	Enzyme; DNA - replication; repair; restriction/modification	N	2	11	13	YES	YES	9.13814	0.061	-8.38744	2512.47	0.295754	0.165447	0.130307	8.49	0.423133	NO	NO	NO	NO	NO	NO	NO	NO	NO	NO	YES	NO	NO	NO	NO	NO	NO	NO
b0965	P75874	ECK0956	yccU	87081810	P75874	JW5130	90111196	NP_415485.4	aa	137	Clockwise	1027946	1028359	14701.1	putative CoA-binding protein	NA	NA	4	5	9	YES	NO	9.28739	0.108	-6.59271	209.35	0.235294	0.125	0.110294	8.44	0.477941	NO	NO	NO	NO	NO	NO	NO	NO	NO	NO	NO	NO	NO	NO	NO	NO	YES	NO
b0968	P0AB65	ECK0959	yccX	1787203	P0AB65	JW5131	16128935	NP_415488.1	aa	92	Clockwise	1030064	1030342	10299.8	weak acylphosphatase	NA	N	2	4	6	NO	YES	8.67431	0.137	-8.85856	674.25	0.285714	0.164835	0.120879	9.16	0.384615	NO	YES	NO	NO	NO	NO	NO	NO	NO	NO	NO	NO	NO	NO	NO	NO	NO	NO
b0969	P0AB18	ECK0960	yccK	87081811	P0AB18	JW0952	90111197	NP_415489.4	aa	109	Counterclockwise	1030339	1030668	12410.4	mnm(5)-s(2)U34-tRNA 2-thiolation sulfurtransferase	Orf; Not classified	NA	3	7	10	YES	YES	8.58823	0.14	-6.23708	330.88	0.287037	0.148148	0.138889	8.44	0.425926	NO	NO	NO	NO	NO	NO	NO	NO	NO	NO	NO	NO	NO	NO	YES	NO	NO	NO
b0975	P19930	ECK0966	hyaD	1787209	P19930	JW0957	16128941	NP_415494.1	aa	195	Clockwise	1035770	1036357	21546.4	hydrogenase 1 maturation protease	Factor; Energy metabolism; carbon: Aerobic respiration	N	1	7	8	YES	YES	10.5801	0.11	-6.67064	NA	0.226804	0.0979381	0.128866	5.53	0.469072	NO	YES	NO	NO	NO	NO	NO	NO	NO	NO	NO	NO	NO	NO	NO	NO	NO	NO
b0976	P19931	ECK0967	hyaE	1787210	P19931	JW0958	16128942	NP_415495.1	aa	132	Clockwise	1036354	1036752	14889.8	putative HyaA chaperone	Factor; Energy metabolism; carbon: Aerobic respiration	NA	5	12	17	YES	NO	9.71054	0.131	-5.52181	NA	0.236641	0.0916031	0.145038	5.51	0.419847	NO	NO	NO	NO	NO	NO	NO	NO	NO	NO	NO	NO	NO	NO	NO	NO	NO	NO
b0977	P19932	ECK0968	hyaF	1787211	P19932	JW0959	16128943	NP_415496.1	aa	285	Clockwise	1036749	1037606	31430.7	hydrogenase-1 protein nickel incorporation factor	Phenotype; Energy metabolism; carbon: Aerobic respiration	NA	4	13	17	NO	YES	9.6267	0.068	-5.02548	NA	0.232394	0.0950704	0.137324	4.87	0.397887	NO	NO	NO	NO	NO	NO	NO	NO	NO	NO	NO	NO	NO	NO	NO	NO	NO	NO
b0982	P0ACZ2	ECK0973	etp	87081812	P0ACZ2	JW5132	90111198	NP_415502.4	aa	148	Counterclockwise	1044230	1044676	16386	O-antigen capsule forming protein-tyrosine-phosphatase; Etk-P dephosphorylase	Enzyme; Not classified	NA	0	6	6	NO	NO	8.02478	0.103	-7.77629	379.78	0.292517	0.183673	0.108844	10.01	0.428571	NO	NO	NO	NO	NO	NO	NO	NO	NO	NO	NO	NO	NO	NO	NO	NO	NO	NO
b0989	P0A982	ECK0979	cspH	2367112	P0A982	JW5134	16128955	NP_415509.1	aa	70	Counterclockwise	1050963	1051175	7720.02	stress protein; member of the CspA-family	Phenotype; Not classified	N	7	7	14	NO	NO	5.88187	0.134	-4.46431	4.53	0.275362	0.188406	0.0869565	11.06	0.391304	NO	NO	NO	NO	NO	NO	NO	NO	NO	NO	NO	NO	NO	NO	NO	NO	NO	NO
b0990	P0A978	ECK0980	cspG	2367114	P0A978	JW0974	16128956	NP_415510.1	aa	70	Clockwise	1051461	1051673	7780.73	cold shock protein homolog; cold-inducible	Phenotype; Not classified	N	5	3	8	NO	NO	7.78314	0.19	-7.25679	464.52	0.231884	0.115942	0.115942	8.22	0.391304	NO	NO	NO	NO	NO	NO	NO	NO	NO	YES	NO	NO	NO	NO	NO	NO	NO	NO
b0999	P63264	ECK0990	cbpM	1787234	P63264	JW0984	16128965	NP_415519.1	aa	101	Counterclockwise	1062550	1062855	11512.2	modulator of CbpA co-chaperone	NA	NA	2	6	8	YES	NO	8.98259	0.167	-7.19311	1117.5	0.29	0.14	0.15	6.3	0.47	NO	NO	NO	NO	NO	NO	NO	NO	NO	NO	NO	NO	NO	NO	NO	NO	NO	NO
b1001	P36661	ECK0992	yccE	1787236	P36661	JW0986	16128967	NP_415521.1	aa	418	Clockwise	1064036	1065292	48355.4	uncharacterized protein	NA	NA	2	8	10	NO	NO	5.29645	0.121	-13.5589	2055.1	0.2494	0.0959233	0.153477	4.47	0.417266	NO	NO	NO	NO	NO	NO	NO	NO	NO	NO	NO	NO	NO	NO	NO	NO	NO	NO
b1003	P0AB14	ECK0994	yccJ	1787238	P0AB14	JW0988	16128969	NP_415523.1	aa	75	Counterclockwise	1066864	1067091	8524.49	uncharacterized protein	NA	NA	5	13	18	NO	NO	10.1886	0.079	-3.81463	17.07	0.364865	0.148649	0.216216	5.88	0.405405	NO	NO	NO	NO	NO	NO	NO	NO	NO	NO	NO	NO	NO	NO	NO	NO	NO	NO
b1007	P75893	ECK0998	ycdH	87081819	P75893	JW5138	90111202	NP_415527.4	aa	164	Counterclockwise	1069860	1070354	17749.3	flavin:NADH reductase	Enzyme; Pyrimidine nitrogen catabolism	NA	0	7	7	NO	NO	7.46019	0.143	-7.87445	571.36	0.177914	0.0981595	0.0797546	7.14	0.417178	NO	NO	NO	NO	NO	NO	NO	NO	NO	NO	NO	NO	NO	NO	NO	NO	YES	NO
b1008	P75894	ECK0999	ycdI	1787243	P75894	JW0993	16128974	NP_415528.1	aa	196	Counterclockwise	1070365	1070955	21570.4	putative malonic semialdehyde reductase	Enzyme; Pyrimidine nitrogen catabolism	N	NA	NA	NA	NO	NO	7.13728	0.097	-5.96174	812.72	0.220513	0.112821	0.107692	7.26	0.410256	NO	YES	NO	NO	NO	NO	NO	NO	NO	NO	NO	NO	NO	NO	NO	NO	NO	NO
b1009	P75895	ECK1000	rarA	1787244	P75895	JW0994	16128975	NP_415529.1	aa	266	Counterclockwise	1070965	1071765	28898.1	putative reactive intermediate detoxifying aminoacrylate hydrolase	Enzyme; Pyrimidine nitrogen catabolism	N	6	9	15	NO	NO	6.20891	0.111	-9.18097	1148.44	0.203774	0.109434	0.0943396	6.42	0.486792	NO	NO	NO	NO	NO	NO	NO	NO	NO	NO	NO	NO	NO	NO	NO	NO	NO	NO
b1011	P75897	ECK1002	ycdL	87081820	P75897	JW5139	90111203	NP_415531.2	aa	230	Counterclockwise	1072171	1072863	25208.7	ureidoacrylate amidohydrolase	Enzyme; Pyrimidine nitrogen catabolism	N	0	1	1	NO	NO	6.57229	0.134	-8.64607	1329.56	0.187773	0.0917031	0.0960699	6.42	0.445415	NO	NO	NO	NO	NO	NO	NO	NO	NO	NO	NO	NO	NO	NO	NO	YES	NO	NO
b1012	P75898	ECK1003	ycdM	1787247	P75898	JW0997	49176071	NP_415532.3	aa	382	Counterclockwise	1072863	1074011	42218.9	pyrimidine oxygenase; FMN-dependent	Enzyme; Pyrimidine nitrogen catabolism	NA	15	7	22	NO	NO	7.23373	0.111	-8.24277	1086.3	0.223097	0.104987	0.11811	5.72	0.440945	NO	YES	NO	NO	NO	NO	NO	NO	NO	NO	NO	NO	NO	NO	NO	NO	NO	NO
b1020	P0A9K1	ECK1010	phoH	1787257	P0A9K1	JW1005	16128984	NP_415539.1	aa	354	Clockwise	1084992	1086056	39264.9	ATP-binding protein; putative PhoH family P-loop ATPase	Regulator; Central intermediary metabolism: Phosphorus compounds	N	1	8	9	NO	NO	6.27116	0.065	-8.06585	651.93	0.274788	0.15864	0.116147	8.57	0.410765	NO	NO	NO	NO	NO	NO	NO	NO	NO	NO	NO	NO	NO	NO	NO	NO	NO	NO
b1028	Q7DFV4	ECK1016	ymdE	87081823	Q7DFV4	JW5145	NA		aa	113	Clockwise	1095505	1095846	12772.7	pseudogene	NA	NA	7	5	12	NO	YES	4.93718	NA	NA	NA	NA	NA	NA	7.95	NA	NO	NO	NO	NO	NO	NO	NO	NO	NO	NO	NO	NO	NO	NO	NO	NO	NO	NO
b1035	P75915	ECK1021	ycdY	1787272	P75915	JW1018	16128998	NP_415553.1	aa	184	Clockwise	1099640	1100194	20724.3	redox enzyme maturation protein (REMP) chaperone for YcdX	Putative enzyme; Not classified	N	3	6	9	NO	NO	9.1718	0.132	-4.53476	493.34	0.256831	0.0765027	0.180328	4.33	0.442623	NO	NO	NO	NO	NO	NO	NO	NO	NO	NO	NO	NO	NO	NO	NO	NO	YES	NO
b1040	P52106	ECK1026	csgD	1787277	P52106	JW1023	16129003	NP_415558.1	aa	216	Counterclockwise	1102546	1103196	24935.5	csgBAC operon transcriptional regulator	Putative regulator; Not classified	N	7	2	9	YES	YES	8.75275	0.103	-6.13173	250.56	0.265116	0.167442	0.0976744	9.84	0.404651	NO	NO	NO	NO	NO	NO	NO	NO	NO	YES	NO	NO	NO	NO	NO	NO	NO	NO
b1046	P75919	ECK1032	ymdC	87081826	P75919	JW5150	90111207	NP_415564.2	aa	473	Clockwise	1106355	1107776	53665.9	stationary phase cardiolipin synthase 3	Enzyme; Macromolecule synthesis: Phospholipids	N	3	7	10	YES	YES	7.13696	0.108	-8.01755	872.68	0.273305	0.15678	0.116525	9.64	0.444915	NO	NO	NO	NO	NO	NO	NO	YES	NO	NO	NO	NO	NO	NO	NO	NO	NO	NO
b1051	P25738	ECK1037	msyB	87081827	P25738	JW1039	90111208	NP_415569.4	aa	124	Counterclockwise	1113807	1114181	14259.2	multicopy suppressor of secY and secA	Phenotype; Protein; peptide secretion	NA	1	4	5	YES	NO	11.1417	0.032	-3.62273	5.02	0.357724	0.0487805	0.308943	3.82	0.390244	NO	NO	NO	NO	NO	NO	NO	NO	NO	NO	NO	NO	NO	NO	NO	NO	NO	NO
b1059	P40874	ECK1044	solA	1787298	P40874	JW1046	16129022	NP_415577.1	aa	372	Counterclockwise	1119468	1120586	40902	N-methyltryptophan oxidase; FAD-binding	Putative enzyme; Not classified	N	0	9	9	NO	NO	8.61721	0.087	-6.67437	444.91	0.253369	0.121294	0.132075	5.61	0.41779	NO	NO	NO	YES	NO	NO	NO	NO	NO	NO	NO	NO	NO	NO	NO	NO	NO	NO
b1061	P0ABR1	ECK1046	dinI	1787300	P0ABR1	JW1048	16129024	NP_415579.1	aa	81	Counterclockwise	1121242	1121487	8948.98	DNA damage-inducible protein I	Phenotype; Not classified	NA	6	9	15	NO	NO	9.67293	0.059	-5.04911	7.99	0.275	0.1125	0.1625	6.19	0.4375	NO	NO	NO	NO	NO	NO	NO	NO	NO	NO	NO	NO	NO	NO	NO	NO	NO	NO
b1064	P0AC59	ECK1049	grxB	1787303	P0AC59	JW1051	16129027	NP_415582.1	aa	215	Counterclockwise	1123407	1124054	24350.2	glutaredoxin 2 (Grx2)	Carrier; Biosynthesis of cofactors; carriers: Thioredoxin; glutaredoxin; glutathione	N	9	6	15	YES	NO	10.7279	0.094	-6.33211	89.94	0.285047	0.154206	0.130841	8.54	0.443925	NO	NO	NO	NO	NO	NO	NO	NO	NO	NO	NO	NO	NO	YES	NO	NO	NO	NO
b1066	P0A948	ECK1051	rimJ	1787305	P0A948	JW1053	16129029	NP_415584.1	aa	194	Clockwise	1125562	1126146	22687.8	ribosomal-protein-S5-alanine N-acetyltransferase	Enzyme; Ribosomes - maturation and modification	N	5	11	16	YES	NO	10.3843	0.086	-8.30149	498.93	0.290155	0.181347	0.108808	9.76	0.42487	NO	NO	NO	NO	NO	NO	NO	NO	YES	NO	NO	NO	NO	NO	NO	NO	NO	NO
b1067	P29217	ECK1052	yceH	1787306	P29217	JW1054	16129030	NP_415585.1	aa	215	Clockwise	1126157	1126804	24177.3	UPF0502 family protein	NA	N	3	6	9	NO	NO	10.5236	0.065	-6.66453	875.6	0.28972	0.130841	0.158879	5.69	0.397196	NO	NO	NO	NO	NO	NO	NO	NO	NO	NO	NO	NO	NO	NO	NO	NO	NO	YES
b1068	P75931	ECK1053	mviM	1787307	P75931	JW1055	16129031	NP_415586.1	aa	307	Clockwise	1126806	1127729	33681.5	putative oxidoreductase	Putative factor; Not classified	N	3	11	14	NO	NO	8.81429	0.092	-10.7959	292.41	0.248366	0.140523	0.107843	7.55	0.431373	NO	NO	NO	NO	NO	NO	NO	NO	NO	NO	NO	NO	NO	NO	NO	NO	NO	NO
b1070	P43533	ECK1055	flgN	1787310	P43533	JW1057	16129033	NP_415588.1	aa	138	Counterclockwise	1129414	1129830	15866.9	export chaperone for FlgK and FlgL	Phenotype; Surface structures	N	1	12	13	NO	YES	8.00281	0.021	-4.29832	12.76	0.240876	0.131387	0.109489	8.22	0.335766	NO	NO	NO	NO	NO	NO	NO	NO	NO	NO	NO	NO	NO	NO	NO	NO	YES	NO
b1071	P0AEM4	ECK1056	flgM	1787311	P0AEM4	JW1058	16129034	NP_415589.1	aa	97	Counterclockwise	1129835	1130128	10340.6	anti-sigma factor for FliA (sigma 28)	Factor; Surface structures	N	NA	NA	NA	NO	YES	8.25633	0.022	-3.4232	1.25	0.239583	0.114583	0.125	8.21	0.34375	NO	NO	NO	NO	NO	NO	NO	NO	NO	NO	NO	NO	NO	NO	NO	NO	NO	NO
b1081	P75942	ECK1066	flgJ	1787321	P75942	JW1068	16129044	NP_415599.1	aa	313	Clockwise	1137371	1138312	34475.2	flagellar rod assembly protein and murein hydrolase; flagellum-specific muramidase	Structure; Surface structures; enzyme; Murein sacculus; peptidoglycan	N	4	9	13	NO	NO	7.6043	0.047	-3.41612	161.08	0.221154	0.11859	0.102564	9.1	0.416667	NO	NO	NO	NO	NO	NO	NO	NO	NO	NO	NO	NO	NO	NO	NO	NO	NO	NO
b1085	P62066	ECK1070	yceQ	87081829	P62066	JW5154	90111210	NP_415603.2	aa	106	Clockwise	1144502	1144822	12100	uncharacterized protein	NA	NA	NA	NA	NA	YES	NO	5.84744	0.164	-7.05053	112.74	0.228571	0.161905	0.0666667	8.73	0.342857	NO	NO	NO	NO	NO	NO	NO	NO	NO	NO	NO	NO	NO	NO	NO	NO	NO	NO
b1086	P0AA39	ECK1071	rluC	1787327	P0AA39	JW1072	16129049	NP_415604.1	aa	319	Clockwise	1144940	1145899	36026.6	23S rRNA pseudouridine(955;2504;2580) synthase	Enzyme; rRNA modification	N	2	7	9	YES	NO	7.6198	0.06	-6.19452	997.1	0.333333	0.207547	0.125786	10.42	0.389937	NO	NO	NO	NO	NO	NO	NO	NO	YES	NO	NO	NO	NO	NO	NO	NO	NO	NO
b1087	P0A729	ECK1072	yceF	87081830	P0A729	JW5155	90111211	NP_415605.2	aa	194	Counterclockwise	1146011	1146595	21690.8	m(7)GTP pyrophosphatase	NA	N	3	3	6	NO	NO	9.0979	0.087	-6.02855	1124.97	0.279793	0.145078	0.134715	6.71	0.38342	NO	NO	YES	NO	NO	NO	NO	NO	NO	NO	NO	NO	NO	NO	NO	NO	NO	NO
b1088	P0AB28	ECK1074	yceD	1787329	P0AB28	JW1074	16129051	NP_415606.1	aa	173	Clockwise	1146794	1147315	19314.9	DUF177 family protein	NA	N	6	7	13	NO	YES	11.9721	0.114	-5.34665	287.82	0.284884	0.104651	0.180233	4.71	0.412791	NO	NO	NO	NO	NO	NO	NO	NO	NO	NO	NO	NO	NO	NO	NO	NO	YES	NO
b1089	P0A7N4	ECK1075	rpmF	1787330	P0A7N4	JW1075	16129052	NP_415607.1	aa	57	Clockwise	1147367	1147540	6446.38	50S ribosomal subunit protein L32	Structural component; Ribosomal proteins - synthesis; modification	N	7	14	21	NO	YES	11.24	0.074	-3.8509	35.93	0.375	0.303571	0.0714286	11.72	0.321429	NO	NO	NO	NO	NO	NO	NO	NO	YES	NO	NO	NO	NO	NO	NO	NO	NO	NO
b1090	P27247	ECK1076	plsX	87081831	P27247	JW5156	90111212	NP_415608.2	aa	356	Clockwise	1147621	1148691	38214.4	putative phosphate acyltransferase	Phenotype; Macromolecule synthesis; modification: Phospholipids	N	0	5	5	YES	NO	10.6999	0.113	-5.60255	1625.01	0.208451	0.11831	0.0901408	9.77	0.447887	NO	NO	NO	NO	NO	NO	NO	YES	NO	NO	NO	NO	NO	NO	NO	NO	NO	NO
b1092	P0AAI9	ECK1078	fabD	1787334	P0AAI9	JW1078	16129055	NP_415610.1	aa	309	Clockwise	1149728	1150657	32417.2	malonyl-CoA-[acyl-carrier-protein] transacylase	Enzyme; Fatty acid and phosphatidic acid biosynthesis	E	2	9	11	YES	NO	10.9372	0.082	-6.48556	347.12	0.188312	0.0844156	0.103896	5.63	0.487013	NO	NO	NO	NO	NO	NO	NO	YES	NO	NO	NO	NO	NO	NO	NO	NO	NO	NO
b1094	P0A6A8	ECK1080	acpP	1787336	P0A6A8	JW1080	16129057	NP_415612.1	aa	78	Clockwise	1151615	1151851	8639.52	acyl carrier protein (ACP)	Carrier; Fatty acid and phosphatidic acid biosynthesis	E	9	12	21	YES	NO	12.9152	0.059	-4.59508	10.89	0.337662	0.0779221	0.25974	4.42	0.402597	NO	NO	NO	NO	NO	YES	NO	NO	NO	NO	NO	NO	NO	NO	NO	NO	NO	NO
b1098	P0A720	ECK1084	tmk	1787340	P0A720	JW1084	16129061	NP_415616.1	aa	213	Clockwise	1155124	1155765	23783.1	thymidylate kinase	Enzyme; 2'-Deoxyribonucleotide metabolism	E	12	24	36	YES	NO	9.02765	0.09	-6.77981	NA	0.301887	0.146226	0.15566	6.25	0.433962	NO	NO	NO	NO	YES	NO	NO	NO	NO	NO	NO	NO	NO	NO	NO	NO	NO	NO
b1100	P0AFQ7	ECK1086	ycfH	1787342	P0AFQ7	JW1086	16129063	NP_415618.1	aa	265	Clockwise	1156777	1157574	29808.8	putative DNase	NA	N	2	5	7	YES	NO	8.51705	0.091	-6.4649	1156.31	0.314394	0.151515	0.162879	5.75	0.431818	NO	NO	NO	NO	NO	NO	NO	NO	NO	NO	YES	NO	NO	NO	NO	NO	NO	NO
b1107	P75949	ECK1093	nagZ	1787350	P75949	JW1093	16129070	NP_415625.1	aa	341	Clockwise	1164095	1165120	37594.7	beta N-acetyl-glucosaminidase	NA	N	2	5	7	NO	NO	10.3828	0.07	-6.26871	NA	0.288235	0.15	0.138235	6.36	0.420588	NO	NO	NO	NO	NO	YES	NO	NO	NO	NO	NO	NO	NO	NO	NO	NO	NO	NO
b1108	P0A8E1	ECK1094	ycfP	87081832	P0A8E1	JW5158	90111213	NP_415626.4	aa	180	Clockwise	1165143	1165685	21226.2	putative UPF0227 family esterase	NA	NA	2	1	3	YES	YES	10.3065	0.101	-5.56065	243.72	0.329609	0.178771	0.150838	6.81	0.374302	NO	NO	NO	NO	NO	NO	NO	NO	NO	NO	NO	NO	NO	NO	NO	NO	YES	NO
b1109	P00393	ECK1095	ndh	1787352	P00393	JW1095	16129072	NP_415627.1	aa	434	Clockwise	1166085	1167389	47358.7	respiratory NADH dehydrogenase 2/cupric reductase	Enzyme; Energy metabolism; carbon: Aerobic respiration	N	1	6	7	YES	NO	7.74502	0.098	-9.55318	NA	0.242494	0.147806	0.0946882	9.35	0.422633	NO	YES	NO	NO	NO	NO	NO	NO	NO	NO	NO	NO	NO	NO	NO	NO	NO	NO
b1111	P75952	ECK1097	ycfQ	87081833	P75952	JW5159	90111214	NP_415629.4	aa	210	Counterclockwise	1168200	1168832	23361.7	repressor for bhsA(ycfR)	Regulator; Not classified	NA	2	4	6	NO	NO	8.92047	0.077	-5.63955	82.53	0.267943	0.143541	0.124402	7.42	0.411483	NO	NO	NO	NO	NO	NO	NO	NO	NO	NO	NO	NO	NO	NO	NO	NO	NO	NO
b1114	P30958	ECK1100	mfd	1787357	P30958	JW1100	16129077	NP_415632.1	aa	1148	Counterclockwise	1170518	1173964	129983	transcription-repair coupling factor	Factor; DNA - replication; repair; restriction/modification	N	3	2	5	YES	NO	9.36487	0.068	-9.8094	2164.66	0.289451	0.148213	0.141238	5.95	0.427201	NO	NO	YES	NO	NO	NO	NO	NO	NO	NO	NO	NO	NO	NO	NO	NO	NO	NO
b1120	P75960	ECK1106	cobB	1787364	P75960	JW1106	16129083	NP_415638.2	aa	242	Clockwise	1179631	1180359	26716.4	deacetylase of acs and cheY; chemotaxis regulator	NA	N	5	8	13	YES	YES	9.5746	0.085	-6.67254	1095.01	0.26556	0.13278	0.13278	8.2	0.423237	NO	NO	NO	NO	NO	NO	NO	NO	NO	YES	NO	NO	NO	NO	NO	NO	NO	NO
b1128	P27431	ECK1114	ycfD	87081836	P27431	JW1114	90111217	NP_415646.4	aa	373	Counterclockwise	1187119	1188240	42578.9	50S ribosomal protein L16 arginine hydroxylase; 2-oxoglutarate oxygenase	Enzyme; Proteins - translation and modification	NA	3	4	7	NO	NO	9.48801	0.057	-6.83852	1076.8	0.27957	0.11828	0.16129	4.76	0.41129	NO	NO	NO	NO	NO	NO	NO	NO	NO	NO	NO	NO	NO	NO	NO	NO	NO	YES
b1130	P23836	ECK1116	phoP	1787375	P23836	JW1116	16129093	NP_415648.1	aa	223	Counterclockwise	1189776	1190447	25535.2	response regulator in two-component regulatory system with PhoQ	Regulator; Global regulatory functions	N	7	8	15	YES	YES	10.9656	0.089	-6.76928	629.04	0.306306	0.144144	0.162162	5.83	0.441441	NO	NO	NO	NO	NO	NO	NO	NO	NO	NO	NO	NO	NO	NO	NO	NO	NO	NO
b1132	P25746	ECK1118	hflD	1787377	P25746	JW5165	16129095	NP_415650.1	aa	213	Counterclockwise	1191990	1192631	22947.5	putative lysogenization regulator	NA	N	4	8	12	NO	NO	10.0753	0.139	-6.90021	570.5	0.179245	0.113208	0.0660377	9.97	0.457547	NO	NO	NO	NO	NO	NO	NO	NO	NO	NO	NO	NO	NO	NO	NO	NO	YES	NO
b1133	P25745	ECK1119	trmU	87081837	P25745	JW1119	90111218	NP_415651.4	aa	368	Counterclockwise	1192667	1193773	40959.4	tRNA(Gln;Lys;Glu) U34 2-thiouridylase	Enzyme; tRNA modification	NA	3	15	18	YES	YES	10.2835	0.057	-7.10654	900.98	0.283379	0.128065	0.155313	5.18	0.405995	NO	NO	NO	NO	NO	NO	NO	NO	NO	NO	NO	NO	NO	NO	NO	NO	NO	NO
b1134	P0AEI6	ECK1120	ymfB	1787379	P0AEI6	JW1120	16129097	NP_415652.1	aa	153	Counterclockwise	1193827	1194288	17432.9	bifunctional thiamine pyrimidine pyrophosphate hydrolase and thiamine pyrophosphate hydrolase	Putative enzyme; Not classified	N	5	9	14	YES	YES	8.77444	0.114	-7.6674	905.75	0.256579	0.118421	0.138158	5.93	0.427632	NO	NO	NO	NO	NO	NO	NO	NO	NO	NO	NO	NO	NO	NO	NO	NO	NO	NO
b1135	P75966	ECK1121	ymfC	87081838	P75966	JW1121	90111219	NP_415653.4	aa	217	Counterclockwise	1194298	1194951	24880.3	23S rRNA pseudouridine(2457) synthase	Enzyme; rRNA modification	N	3	14	17	YES	YES	8.97077	0.078	-5.62269	372.21	0.268519	0.162037	0.106481	10.63	0.365741	NO	NO	NO	NO	NO	NO	NO	NO	YES	NO	NO	NO	NO	NO	NO	NO	NO	NO
b1137	P75967	ECK1123	ymfD	1787383	P75967	JW1123	16129100	NP_415655.1	aa	221	Counterclockwise	1196867	1197532	25146.9	e14 prophage; putative SAM-dependent methyltransferase	Phage or Prophage Related	N	5	1	6	YES	NO	5.06565	0.134	-6.82161	150.9	0.272727	0.163636	0.109091	9.19	0.413636	NO	NO	NO	NO	NO	NO	NO	NO	NO	NO	NO	NO	NO	NO	NO	NO	NO	NO
b1139	P11072	ECK1125	lit	1787385	P11072	JW1125	16129102	NP_415657.1	aa	297	Clockwise	1198695	1199588	33762.4	e14 prophage; cell death peptidase; inhibitor of T4 late gene expression	Membrane; Phage or Prophage Related	NA	4	6	10	NO	NO	5.27891	0.185	-12.4497	3745.05	0.256757	0.131757	0.125	6.28	0.398649	NO	NO	NO	NO	NO	NO	NO	NO	NO	NO	NO	NO	NO	NO	NO	NO	NO	NO
b1141	P75970	ECK1127	ymfG	1787387	P75970	JW1127	16129104	NP_415659.1	aa	81	Counterclockwise	1200787	1201032	9286.8	e14 prophage; putative excisionase	Phage or Prophage Related	NA	0	4	4	NO	NO	6.13712	0.06	-3.10971	1.29	0.25	0.15	0.1	10.38	0.4125	NO	NO	NO	NO	NO	NO	NO	NO	NO	NO	NO	NO	NO	NO	NO	NO	NO	NO
b1143	P75972	ECK1129	ymfI	87081839	P75972	JW5168	90111220	NP_415661.2	aa	113	Clockwise	1201497	1201838	12882.7	e14 prophage; uncharacterized protein	Phage or Prophage Related	NA	1	9	10	NO	NO	8.21531	0.144	-5.64553	132.75	0.241071	0.107143	0.133929	6.27	0.410714	NO	NO	NO	NO	NO	NO	NO	NO	NO	NO	NO	NO	NO	NO	NO	NO	NO	NO
b1145	P75974	ECK1131	ymfK	1787391	P75974	JW1131	16129108	NP_415663.1	aa	224	Counterclockwise	1202259	1202933	25094.7	e14 prophage; repressor protein phage e14	Phage or Prophage Related	E	NA	NA	NA	NO	NO	7.95518	0.082	-8.62243	851.96	0.273543	0.143498	0.130045	7.23	0.363229	NO	NO	NO	NO	NO	NO	NO	NO	NO	NO	NO	NO	NO	YES	NO	NO	NO	NO
b1147	P75976	ECK1133	ymfL	1787393	P75976	JW1133	145698241	NP_415665.2	aa	185	Clockwise	1203268	1203825	20211.7	e14 prophage; putative DNA-binding transcriptional regulator	Phage or Prophage Related	NA	4	9	13	NO	NO	6.59241	0.113	-6.76056	254.54	0.26087	0.11413	0.146739	5.72	0.451087	NO	NO	NO	NO	NO	NO	NO	NO	NO	NO	NO	NO	NO	NO	NO	NO	NO	NO
b1148	P75977	ECK1134	ymfM	1787394	P75977	JW1134	16129111	NP_415666.1	aa	112	Clockwise	1203822	1204160	12155.8	e14 prophage; uncharacterized protein	Phage or Prophage Related	NA	3	8	11	NO	YES	6.97156	0.053	-4.87563	9.94	0.234234	0.153153	0.0810811	9.89	0.36036	NO	NO	NO	NO	NO	NO	NO	NO	NO	NO	NO	NO	NO	NO	NO	NO	NO	NO
b1151	P75980	ECK1137	ymfO	1787397	P75980	JW1137	NA		aa	137	Clockwise	1205731	1206142	15217.6	pseudogene; portal protein family; e14 prophage	Phage or Prophage Related	N	4	5	9	NO	NO	7.74591	0.184	-6.50023	592.07	0.224359	0.134615	0.0897436	8.47	0.423077	NO	NO	NO	NO	NO	NO	NO	NO	NO	NO	NO	NO	NO	NO	NO	NO	NO	YES
b1152	P75981	ECK1138	ymfP	87081842	P75981	JW5170	NA		aa	259	Clockwise	1206143	1206922	27620.9	pseudogene; e14 prophage	Phage or Prophage Related	N	0	5	5	NO	NO	7.45563	0.102	-5.7499	795.46	0.21374	0.0916031	0.122137	5.56	0.423664	NO	NO	NO	NO	NO	NO	NO	NO	NO	NO	NO	NO	NO	NO	NO	NO	NO	YES
b1153	P75982	ECK1139	ymfQ	1787399	P75982	JW1139	16129116	NP_415671.1	aa	194	Clockwise	1206913	1207497	21643.5	prohage e14 tail protein homolog	Phage or Prophage Related	N	8	4	12	NO	NO	7.97023	0.077	-5.38067	245.15	0.222798	0.103627	0.119171	6.27	0.398964	NO	NO	NO	NO	NO	NO	NO	NO	NO	NO	NO	NO	NO	NO	NO	NO	NO	YES
b1154	P45581	ECK1140	ycfK	1787400	P45581	JW1140	16129117	NP_415672.1	aa	209	Clockwise	1207501	1208130	22019.7	e14 prophage; uncharacterized protein	Phage or Prophage Related	NA	2	12	14	NO	NO	5.7556	0.143	-8.55219	786.91	0.177885	0.0865385	0.0913462	6.81	0.427885	NO	NO	NO	NO	NO	NO	NO	NO	NO	NO	NO	NO	NO	NO	NO	NO	NO	NO
b1155	P09154	ECK1141	ymfS	1787401	P09154	JW5171	16129118	NP_415673.1	aa	137	Clockwise	1208132	1208545	15434.5	e14 prophage; uncharacterized protein	Phage or Prophage Related	NA	2	6	8	NO	NO	6.73688	0.115	-5.98927	76.33	0.264706	0.102941	0.161765	5.27	0.411765	NO	NO	NO	NO	NO	NO	NO	NO	NO	NO	NO	NO	NO	NO	NO	NO	NO	NO
b1156	P09153	ECK1142	tfaE	1787402	P09153	JW1142	16129119	NP_415674.1	aa	200	Counterclockwise	1208517	1209119	21662	e14 prophage; putative tail fiber assembly protein	Phage or Prophage Related	NA	11	10	21	NO	YES	6.40672	0.054	-4.93506	45.66	0.251256	0.100503	0.150754	5	0.40201	NO	NO	NO	NO	NO	NO	NO	NO	NO	NO	NO	NO	NO	NO	NO	NO	NO	NO
b1157	P33227	ECK1143	stfE	87081843	P33227	JW5172	NA		aa	166	Counterclockwise	1209119	1209619	17788.8	pseudogene; e14 prophage; side tail fiber protein fragment family	Phage or Prophage Related	NA	6	5	11	NO	NO	5.53644	0.065	-9.48812	968.84	0.218182	0.10303	0.115152	6.52	0.387879	NO	NO	NO	NO	NO	NO	NO	NO	NO	NO	NO	NO	NO	NO	NO	NO	NO	NO
b1158	P03014	ECK1144	pin	1787404	P03014	JW1144	16129121	NP_415676.1	aa	184	Clockwise	1209685	1210239	20572.8	e14 prophage; site-specific DNA recombinase	Membrane; Phage or Prophage Related	N	3	5	8	NO	YES	7.66623	0.131	-7.67438	1428.22	0.289617	0.174863	0.114754	10.56	0.398907	NO	NO	NO	NO	NO	NO	NO	NO	NO	NO	NO	NO	NO	NO	NO	NO	NO	NO
b1159	P24200	ECK1145	mcrA	1787406	P24200	JW1145	16129122	NP_415677.1	aa	277	Clockwise	1210346	1211179	31389.8	putative 5-methylcytosine/5-hydroxymethylcytosine-specific restriction nuclease; 5-methylcytosine DNA binding protein	Putative enzyme; Phage or Prophage Related	N	6	7	13	NO	NO	5.52067	0.118	-8.04249	1086.68	0.282609	0.155797	0.126812	7.71	0.373188	NO	NO	NO	NO	NO	NO	NO	NO	NO	NO	NO	NO	NO	NO	NO	NO	NO	NO
b1161	P75988	ECK1148	ycgX	1787408	P75988	JW1148	16129124	NP_415679.1	aa	134	Counterclockwise	1212703	1213107	15769.1	DUF1398 family protein	NA	NA	0	15	15	YES	NO	4.26648	0.18	-9.53838	1191.05	0.285714	0.180451	0.105263	9.63	0.443609	NO	NO	NO	NO	NO	NO	NO	NO	NO	NO	NO	NO	NO	NO	NO	NO	YES	NO
b1162	P75989	ECK1149	ycgE	1787409	P75989	JW1149	16129125	NP_415680.1	aa	243	Counterclockwise	1213328	1214059	28264.5	repressor of blue light-responsive genes	Putative regulator; Not classified	N	2	4	6	YES	NO	8.67496	0.113	-5.81939	481.16	0.285124	0.157025	0.128099	8.98	0.42562	NO	NO	NO	NO	NO	NO	NO	NO	NO	YES	NO	NO	NO	NO	NO	NO	NO	NO
b1163	P75990	ECK1150	ycgF	1787410	P75990	JW1150	16129126	NP_415681.1	aa	403	Counterclockwise	1214264	1215475	45295.1	anti-repressor for YcgE; blue light-responsive; FAD-binding; inactive c-di-GMP phosphodiesterase-like EAL domain protein	NA	N	15	6	21	YES	NO	5.36697	0.115	-5.9558	1128.6	0.268657	0.124378	0.144279	5.35	0.452736	NO	NO	NO	NO	NO	NO	NO	NO	NO	NO	NO	NO	NO	NO	NO	NO	NO	NO
b1165	P75992	ECK1152	ymgA	1787412	P75992	JW1152	16129128	NP_415683.1	aa	90	Clockwise	1216068	1216340	10344.9	RcsB connector protein for regulation of biofilm	NA	NA	2	6	8	NO	NO	6.04246	0.124	-6.87668	27.71	0.314607	0.191011	0.123596	10.61	0.370787	NO	NO	NO	NO	NO	NO	NO	NO	NO	NO	NO	NO	NO	NO	NO	NO	NO	NO
b1166	P75993	ECK1153	ymgB	1787413	P75993	JW1153	16129129	NP_415684.1	aa	88	Clockwise	1216369	1216635	9694.02	RcsB connector protein for regulation of biofilm and acid-resistance	NA	NA	3	6	9	NO	YES	3.82083	0.112	-7.61727	323.98	0.252874	0.103448	0.149425	6.07	0.448276	NO	NO	NO	NO	NO	NO	NO	NO	NO	NO	NO	NO	NO	NO	NO	NO	NO	NO
b1167	P75994	ECK1154	ymgC	1787414	P75994	JW1154	16129130	NP_415685.1	aa	82	Clockwise	1216748	1216996	9701.21	Blue light; low temperature and stress induced protein	NA	NA	0	5	5	NO	NO	2.8497	0.192	-8.3606	205.82	0.283951	0.135802	0.148148	6.58	0.45679	NO	NO	NO	NO	NO	NO	NO	NO	NO	NO	NO	NO	NO	NO	NO	NO	NO	NO
b1174	P0A734	ECK1162	minE	1787422	P0A734	JW1163	16129137	NP_415692.1	aa	88	Counterclockwise	1224279	1224545	10234.9	cell division topological specificity factor	Factor; Cell division	E	NA	NA	NA	YES	YES	10.4064	0.171	-6.02963	329.85	0.344828	0.16092	0.183908	6.78	0.436782	NO	NO	YES	NO	NO	NO	NO	NO	NO	NO	NO	NO	NO	NO	NO	NO	NO	NO
b1175	P0AEZ3	ECK1163	minD	1787423	P0AEZ3	JW1164	16129138	NP_415693.1	aa	270	Counterclockwise	1224549	1225361	29614	inhibitor of FtsZ ring polymerization; chromosome-membrane tethering protein; membrane ATPase of the MinCDEE system	Enzyme; Cell division	E	NA	NA	NA	YES	YES	10.6915	0.126	-9.80329	919.93	0.297398	0.141264	0.156134	6.22	0.423792	NO	NO	YES	NO	NO	NO	NO	NO	NO	NO	NO	NO	NO	NO	NO	NO	NO	NO
b1176	P18196	ECK1164	minC	1787424	P18196	JW1165	16129139	NP_415694.1	aa	231	Counterclockwise	1225385	1226080	24775.5	inhibitor of FtsZ ring polymerization	Factor; Cell division	N	7	18	25	YES	YES	11.0612	0.089	-6.7473	267.98	0.221739	0.121739	0.1	7.34	0.430435	NO	NO	YES	NO	NO	NO	NO	NO	NO	NO	NO	NO	NO	NO	NO	NO	NO	NO
b1179	P0AB43	ECK1167	ycgL	1787427	P0AB43	JW1168	49176083	NP_415697.4	aa	97	Clockwise	1227714	1228007	11247	UPF0745 family protein	NA	NA	2	13	15	NO	YES	9.52575	NA	-5.54904	216.02	0.3125	0.166667	0.145833	9.81	0.375	NO	NO	NO	NO	NO	NO	NO	NO	NO	NO	NO	NO	NO	NO	NO	NO	NO	YES
b1180	P76004	ECK1168	ycgM	1787428	P76004	JW1169	16129143	NP_415698.1	aa	219	Clockwise	1228079	1228738	23711.1	putative isomerase/hydrolase	Putative enzyme; Not classified	N	4	7	11	YES	NO	9.7099	0.122	-6.08304	545.32	0.233945	0.123853	0.110092	6.6	0.408257	NO	NO	NO	NO	NO	NO	NO	NO	NO	NO	NO	NO	NO	NO	NO	YES	NO	NO
b1181	P0A8L5	ECK1169	ycgN	87081852	P0A8L5	JW5180	145698245	NP_415699.5	aa	153	Clockwise	1228815	1229276	17910.4	UPF0153 family cysteine cluster protein	NA	NA	5	4	9	NO	NO	8.55557	0.045	-5.45501	43.25	0.322368	0.144737	0.177632	5.71	0.375	NO	NO	NO	NO	NO	NO	NO	NO	NO	NO	NO	NO	NO	NO	NO	NO	NO	YES
b1187	P0A8V6	ECK1175	fadR	1787436	P0A8V6	JW1176	16129150	NP_415705.1	aa	239	Clockwise	1234938	1235657	26968.6	fatty acid metabolism regulon transcriptional regulator	Regulator; Degradation of small molecules: Fatty acids	N	6	8	14	NO	NO	9.02616	0.092	-9.10304	364.99	0.256303	0.142857	0.113445	7.5	0.42437	NO	NO	NO	NO	NO	NO	NO	NO	NO	YES	NO	NO	NO	NO	NO	NO	NO	NO
b1188	P29013	ECK1176	ycgB	1787437	P29013	JW1177	16129151	NP_415706.1	aa	510	Counterclockwise	1235709	1237241	60813.9	SpoVR family stationary phase protein	NA	N	1	8	9	NO	NO	7.74743	0.086	-6.54197	1054.08	0.294695	0.149312	0.145383	6.02	0.40668	NO	NO	NO	NO	NO	NO	NO	NO	NO	NO	NO	NO	NO	NO	NO	NO	NO	YES
b1192	P76008	ECK1180	ldcA	1787441	P76008	JW1181	16129155	NP_415710.1	aa	304	Counterclockwise	1242166	1243080	33567.5	murein tetrapeptide carboxypeptidase; LD-carboxypeptidase A	Enzyme; Murein sacculus; peptidoglycan	N	NA	NA	NA	NO	YES	8.09217	0.126	-6.31782	NA	0.214521	0.118812	0.0957096	6.61	0.432343	NO	NO	NO	NO	NO	NO	NO	NO	NO	NO	NO	NO	NO	NO	NO	NO	NO	NO
b1194	P76010	ECK1182	ycgR	1787443	P76010	JW1183	16129157	NP_415712.1	aa	244	Counterclockwise	1243793	1244527	27857.2	flagellar velocity braking protein; c-di-GMP-regulated	NA	NA	3	7	10	YES	YES	5.81288	0.102	-4.98317	757.75	0.251029	0.144033	0.106996	9.66	0.432099	NO	NO	NO	NO	NO	NO	NO	NO	NO	NO	NO	YES	NO	NO	NO	NO	NO	NO
b1196	P76012	ECK1184	ycgY	1787446	P76012	JW1185	16129159	NP_415714.1	aa	146	Clockwise	1245160	1245600	16694.8	uncharacterized protein	NA	NA	1	6	7	NO	NO	6.31102	0.137	-9.06858	875.71	0.255172	0.124138	0.131034	6.58	0.393103	NO	NO	NO	NO	NO	NO	NO	NO	NO	NO	NO	NO	NO	NO	NO	NO	NO	NO
b1201	P76016	ECK1189	dhaR	87081858	P76016	JW5188	90111234	NP_415719.2	aa	639	Clockwise	1251066	1252985	70561.8	dhaKLM operon transcription activator	Putative regulator; Not classified	N	1	14	15	NO	YES	7.16571	0.092	-6.07667	1530.19	0.23511	0.123824	0.111285	6.54	0.434169	NO	NO	NO	NO	NO	YES	NO	NO	NO	NO	NO	NO	NO	NO	NO	NO	NO	NO
b1202	P76017	ECK1190	ycgV	1787452	P76017	JW1193	16129165	NP_415720.1	aa	955	Counterclockwise	1253085	1255952	99684.8	putative adhesin	Putative factor; Not classified	N	2	20	22	NO	NO	7.03702	0.059	-6.85002	1433.85	0.156184	0.0733753	0.0828092	5.24	0.371069	NO	NO	NO	NO	NO	NO	NO	NO	NO	NO	NO	NO	NO	NO	NO	NO	NO	NO
b1203	P0ABU2	ECK1191	ychF	1787454	P0ABU2	JW1194	16129166	NP_415721.1	aa	363	Counterclockwise	1256721	1257812	39667.3	catalase inhibitor protein; ATPase; K+-dependent; ribosome-associated	Enzyme; Not classified	N	3	1	4	NO	NO	9.2082	0.082	-6.67823	144.93	0.276243	0.121547	0.154696	5.04	0.425414	NO	NO	NO	NO	NO	NO	NO	NO	YES	NO	NO	NO	NO	NO	NO	NO	NO	NO
b1204	P0A7D1	ECK1192	pth	1787455	P0A7D1	JW1195	16129167	NP_415722.1	aa	194	Counterclockwise	1257929	1258513	21082.3	peptidyl-tRNA hydrolase	Enzyme; Aminoacyl tRNA synthetases; tRNA modification	E	3	4	7	YES	NO	9.30281	0.112	-6.32354	401.98	0.26943	0.160622	0.108808	9.74	0.430052	NO	NO	NO	NO	NO	NO	NO	NO	YES	NO	NO	NO	NO	NO	NO	NO	NO	NO
b1207	P0A717	ECK1195	prsA	1787458	P0A717	JW1198	16129170	NP_415725.1	aa	315	Counterclockwise	1260928	1261875	34218.3	phosphoribosylpyrophosphate synthase	Enzyme; Purine ribonucleotide biosynthesis	E	2	11	13	YES	NO	10.6595	0.099	-7.3311	349.18	0.245223	0.117834	0.127389	6.09	0.455414	NO	NO	NO	NO	NO	NO	NO	NO	NO	NO	NO	NO	NO	NO	NO	NO	NO	NO
b1211	P0A7I0	ECK1199	prfA	1787462	P0A7I0	JW1202	16129174	NP_415729.1	aa	360	Clockwise	1265012	1266094	40517.3	peptide chain release factor RF-1	Factor; Proteins - translation and modification	E	0	6	6	YES	NO	9.57931	0.029	-4.81773	40.03	0.331476	0.155989	0.175487	5.43	0.370474	NO	NO	NO	NO	NO	NO	NO	NO	YES	NO	NO	NO	NO	NO	NO	NO	NO	NO
b1212	P0ACC1	ECK1200	prmC	1787463	P0ACC1	JW1203	16129175	NP_415730.1	aa	277	Clockwise	1266094	1266927	30975	RF-1 and RF-2 N5-glutamine methyltransferase	Putative enzyme; Biosynthesis of cofactors; carriers: Heme; porphyrin	E	NA	NA	NA	NO	NO	8.0717	0.092	-7.83906	1214.95	0.253623	0.112319	0.141304	5.26	0.423913	NO	NO	NO	NO	NO	NO	NO	NO	NO	NO	NO	NO	NO	NO	NO	NO	NO	NO
b1214	P0AGM5	ECK1202	ychA	1787465	P0AGM5	JW1205	16129177	NP_415732.1	aa	269	Clockwise	1267320	1268129	30841.4	transglutaminase-like TPR-repeat protein	Putative enzyme; Not classified	N	2	11	13	NO	NO	9.13684	0.094	-6.68248	1319.92	0.279851	0.104478	0.175373	4.52	0.462687	NO	NO	NO	NO	NO	NO	NO	NO	NO	NO	NO	NO	NO	NO	NO	NO	NO	YES
b1217	P0AE63	ECK1211	chaB	1787469	P0AE63	JW1208	16129180	NP_415735.1	aa	76	Clockwise	1272119	1272349	8944.83	cation transport regulator	Regulator; Transport of small molecules: Cations	N	9	10	19	NO	NO	9.43827	0.018	-3.40789	19.36	0.48	0.266667	0.213333	8.2	0.333333	NO	NO	NO	NO	NO	NO	NO	NO	NO	NO	NO	NO	NO	NO	NO	NO	YES	NO
b1218	P39163	ECK1212	chaC	1787470	P39163	JW1209	145698247	NP_415736.2	aa	231	Clockwise	1272507	1273202	25512.3	cation transport regulator	Transport; Transport of small molecules: Cations	N	2	9	11	NO	NO	9.26172	0.124	-8.57953	1392.46	0.226087	0.1	0.126087	6.17	0.43913	NO	NO	NO	NO	NO	NO	NO	NO	NO	NO	NO	NO	NO	NO	YES	NO	NO	NO
b1219	P0AB52	ECK1213	ychN	1787471	P0AB52	JW1210	16129182	NP_415737.1	aa	117	Counterclockwise	1273246	1273599	12692.8	putative sulfur relay protein	NA	N	3	11	14	NO	NO	9.49864	0.171	-7.95347	437.86	0.189655	0.0862069	0.103448	7.22	0.448276	NO	NO	NO	NO	NO	NO	NO	NO	NO	NO	NO	NO	NO	NO	YES	NO	NO	NO
b1220	P39165	ECK1214	ychP	1787472	P39165	JW1211	145698248	NP_415738.2	aa	464	Clockwise	1273784	1275178	52099.8	putative invasin	Putative factor; Not classified	NA	5	8	13	NO	NO	7.90917	0.057	-6.10337	757.54	0.213823	0.101512	0.112311	5.73	0.38013	NO	NO	NO	NO	NO	NO	NO	NO	NO	NO	NO	NO	NO	NO	NO	NO	NO	NO
b1221	P0AF28	ECK1215	narL	1787473	P0AF28	JW1212	16129184	NP_415739.1	aa	216	Counterclockwise	1275179	1275829	23926.8	response regulator in two-component regulatory system with NarX	Regulator; Energy metabolism; carbon: Anaerobic respiration	N	4	4	8	NO	YES	9.14862	0.092	-8.20843	NA	0.302326	0.153488	0.148837	6.53	0.432558	NO	NO	NO	YES	NO	NO	NO	NO	NO	NO	NO	NO	NO	NO	NO	NO	NO	NO
b1226	P0AF26	ECK1220	narJ	1787479	P0AF26	JW1217	16129189	NP_415744.1	aa	236	Clockwise	1285139	1285849	26448.9	molybdenum-cofactor-assembly chaperone delta subunit of nitrate reductase 1	Enzyme; Energy metabolism; carbon: Anaerobic respiration	N	1	6	7	YES	YES	9.32491	0.114	-6.73764	NA	0.285106	0.123404	0.161702	5.15	0.455319	NO	YES	NO	NO	NO	NO	NO	NO	NO	NO	NO	NO	NO	NO	NO	NO	NO	NO
b1229	P02338	ECK1224	tpr	1787482	P02338	JW1219	145698249	NP_415747.2	aa	29	Counterclockwise	1287087	1287176	3446.84	protamine-like protein	Factor; Basic proteins - synthesis; modification	NA	NA	NA	NA	NO	NO	7.55206	0	-1.21175	0	0.428571	0.321429	0.107143	12.49	0.178571	NO	NO	NO	NO	NO	NO	NO	NO	NO	NO	NO	NO	NO	NO	NO	NO	NO	NO
b1233	P37052	ECK1228	ychJ	1787484	P37052	JW1221	16129194	NP_415749.1	aa	152	Counterclockwise	1288674	1289132	16990.4	UPF0225 family protein	NA	N	5	9	14	NO	YES	9.37533	0.114	-5.75851	736.14	0.245033	0.139073	0.10596	7.53	0.377483	NO	NO	NO	NO	NO	NO	NO	NO	NO	NO	NO	NO	NO	NO	NO	NO	NO	YES
b1234	P0AFR0	ECK1229	rssA	1787485	P0AFR0	JW1222	16129195	NP_415750.2	aa	301	Clockwise	1289245	1290150	33067.1	putative patatin-like family phospholipase	NA	N	4	4	8	NO	NO	9.28706	0.106	-7.45291	325.76	0.236667	0.126667	0.11	7	0.45	NO	NO	NO	NO	NO	NO	NO	NO	NO	NO	NO	NO	NO	NO	NO	NO	YES	NO
b1235	P0AEV1	ECK1230	rssB	1787487	P0AEV1	JW1223	16129196	NP_415751.1	aa	337	Clockwise	1290242	1291255	37302.2	PcnB-degradosome interaction factor; response regulator	Regulator; Basic proteins - synthesis; modification	N	NA	NA	NA	NO	YES	8.53622	0.109	-6.73764	1004.02	0.214286	0.107143	0.107143	6.26	0.467262	NO	NO	NO	NO	NO	NO	NO	NO	NO	NO	NO	NO	NO	NO	NO	NO	NO	NO
b1236	P0AEP3	ECK1231	galU	1787488	P0AEP3	JW1224	16129197	NP_415752.1	aa	302	Clockwise	1291457	1292365	32942.3	glucose-1-phosphate uridylyltransferase	Enzyme; Degradation of small molecules: Carbon compounds	N	4	11	15	YES	NO	9.43309	0.106	-9.05179	692.13	0.269103	0.126246	0.142857	5.62	0.445183	NO	NO	NO	NO	NO	NO	NO	NO	NO	NO	NO	YES	NO	NO	NO	NO	NO	NO
b1237	P0ACF8	ECK1232	hns	1787489	P0ACF8	JW1225	16129198	NP_415753.1	aa	137	Counterclockwise	1292509	1292922	15539.6	global DNA-binding transcriptional dual regulator H-NS	Regulator; Basic proteins - synthesis; modification	N	17	15	32	NO	YES	12.7931	0.041	-5.99058	4.75	0.352941	0.169118	0.183824	7.29	0.375	NO	NO	NO	NO	NO	NO	NO	NO	NO	NO	NO	NO	NO	NO	NO	NO	YES	NO
b1238	P23331	ECK1233	tdk	1787490	P23331	JW1226	16129199	NP_415754.1	aa	205	Clockwise	1293527	1294144	23456.6	thymidine kinase/deoxyuridine kinase	Enzyme; Salvage of nucleosides and nucleotides	N	0	7	7	NO	NO	8.27423	0.108	-6.72535	NA	0.264706	0.137255	0.127451	6.9	0.416667	NO	NO	NO	NO	YES	NO	NO	NO	NO	NO	NO	NO	NO	NO	NO	NO	NO	NO
b1248	P0A8L7	ECK1242	yciU	87081860	P0A8L7	JW1240	90111236	NP_415764.4	aa	109	Counterclockwise	1306821	1307150	12687	UPF0263 family protein	NA	NA	4	17	21	YES	YES	10.354	0.154	-5.59074	511.07	0.37037	0.0925926	0.277778	4.19	0.444444	NO	NO	NO	NO	NO	NO	NO	NO	NO	NO	NO	NO	NO	NO	NO	NO	NO	YES
b1253	P0A8Z0	ECK1247	yciA	1787506	P0A8Z0	JW1245	16129214	NP_415769.1	aa	132	Counterclockwise	1311848	1312246	14230.5	acyl-CoA esterase	NA	N	2	13	15	YES	NO	9.17696	0.19	-8.53111	75.55	0.221374	0.122137	0.0992366	8.35	0.450382	NO	NO	NO	NO	NO	NO	NO	YES	NO	NO	NO	NO	NO	NO	NO	NO	NO	NO
b1257	P21363	ECK1251	yciE	1787511	P21363	JW1249	16129218	NP_415773.1	aa	168	Counterclockwise	1314718	1315224	18961.5	putative rubrerythrin/ferritin-like metal-binding protein	NA	N	1	8	9	NO	NO	6.47578	0.087	-4.14721	34.23	0.293413	0.131737	0.161677	5.77	0.407186	NO	NO	NO	NO	NO	NO	NO	NO	NO	NO	NO	NO	NO	NO	NO	NO	NO	YES
b1259	P21361	ECK1253	yciG	87081862	P21361	JW1251	90111238	NP_415775.4	aa	59	Counterclockwise	1315856	1316035	6002.34	KGG family protein	NA	NA	5	6	11	NO	NO	9.06804	0	-0.369151	0	0.344828	0.224138	0.12069	10.65	0.155172	NO	NO	NO	NO	NO	NO	NO	NO	NO	NO	NO	NO	NO	NO	NO	NO	YES	NO
b1262	P00909	ECK1256	trpC	87081863	P00909	JW1254	90111239	NP_415778.2	aa	453	Counterclockwise	1318427	1319788	49492.3	indole-3-glycerolphosphate synthetase and N-(5-phosphoribosyl)anthranilate isomerase	Enzyme; Amino acid biosynthesis: Tryptophan	N	0	4	4	NO	YES	10.6668	0.12	-6.06166	1235.78	0.230599	0.115299	0.115299	6.04	0.465632	NO	NO	NO	NO	NO	NO	NO	NO	NO	NO	NO	NO	NO	NO	NO	NO	NO	NO
b1265	P0AD92	ECK1259	trpL	1787519	P0AD92	JW1257	16129226	NP_415781.1	aa	14	Counterclockwise	1323038	1323082	1723.11	trp operon leader peptide	Leader; Amino acid biosynthesis: Tryptophan	NA	4	4	8	NO	NO	10.4779	0.414	-5.62269	114.94	0.230769	0.230769	0	12.04	0.615385	NO	NO	NO	NO	NO	NO	NO	NO	NO	NO	NO	NO	NO	NO	NO	NO	NO	NO
b1266	P77766	ECK1260	yciV	1787520	P77766	JW1258	16129227	NP_415782.1	aa	293	Clockwise	1323220	1324101	32580	PHP domain protein	Putative enzyme; Not classified	N	11	11	22	NO	YES	10.0047	0.078	-7.8049	145.94	0.260274	0.150685	0.109589	6.82	0.410959	NO	NO	NO	NO	NO	NO	NO	NO	NO	NO	NO	NO	NO	NO	NO	NO	YES	NO
b1267	P0AFR4	ECK1261	yciO	87081864	P0AFR4	JW5196	90111240	NP_415783.6	aa	206	Clockwise	1324098	1324718	23211.8	putative RNA binding protein	NA	NA	16	6	22	NO	NO	9.86539	0.085	-6.41489	149.42	0.268293	0.136585	0.131707	7.26	0.380488	NO	NO	NO	NO	NO	NO	NO	NO	YES	NO	NO	NO	NO	NO	NO	NO	NO	NO
b1269	P37765	ECK1263	rluB	1787524	P37765	JW1261	16129230	NP_415785.1	aa	291	Clockwise	1326852	1327727	32711.4	23S rRNA pseudouridine(2605) synthase	Enzyme; rRNA modification	N	4	6	10	YES	YES	9.79216	0.063	-5.18202	211.34	0.327586	0.196552	0.131034	10.6	0.358621	NO	NO	NO	NO	NO	NO	NO	NO	YES	NO	NO	NO	NO	NO	NO	NO	NO	NO
b1270	P0A9H5	ECK1264	btuR	1787525	P0A9H5	JW1262	16129231	NP_415786.1	aa	196	Counterclockwise	1327767	1328357	21998.9	cob(I)yrinic acid a;c-diamide adenosyltransferase	Enzyme; Biosynthesis of cofactors; carriers: Cobalamin	N	2	4	6	NO	NO	8.52642	0.097	-8.89181	728.63	0.292308	0.153846	0.138462	6.99	0.4	NO	NO	NO	NO	NO	NO	YES	NO	NO	NO	NO	NO	NO	NO	NO	NO	NO	NO
b1271	P31808	ECK1265	yciK	1787526	P31808	JW1263	16129232	NP_415787.1	aa	252	Counterclockwise	1328354	1329112	27932.9	putative EmrKY-TolC system oxoacyl-(acyl carrier protein) reductase	Putative enzyme; Not classified	N	7	17	24	NO	NO	9.01363	0.099	-6.78674	1193.88	0.207171	0.111554	0.0956175	8.19	0.406375	NO	NO	NO	NO	NO	NO	NO	NO	NO	NO	NO	NO	NO	NO	NO	NO	NO	NO
b1273	P0AB61	ECK1267	yciN	1787528	P0AB61	JW1265	16129234	NP_415789.1	aa	83	Counterclockwise	1330417	1330668	9385.64	DUF2498 protein YciN	NA	NA	1	3	4	NO	NO	8.84885	0.099	-5.73506	364.8	0.317073	0.158537	0.158537	6.64	0.402439	NO	NO	NO	NO	NO	NO	NO	NO	NO	NO	NO	NO	NO	NO	NO	NO	NO	NO
b1274	P06612	ECK1268	topA	1787529	P06612	JW1266	16129235	NP_415790.1	aa	865	Clockwise	1331048	1333645	97349.8	DNA topoisomerase I; omega subunit	Enzyme; DNA - replication; repair; restriction/modification	E	1	13	14	YES	YES	8.22316	0.051	-7.02368	1407.58	0.30787	0.166667	0.141204	8.53	0.372685	NO	NO	NO	NO	NO	NO	NO	NO	NO	NO	NO	NO	NO	NO	NO	NO	NO	NO
b1282	P08245	ECK1277	yciH	87081867	P08245	JW1274	90111241	NP_415798.2	aa	108	Clockwise	1342658	1342984	11396.2	initiation factor function partial mimic; SUI1 family	NA	N	4	11	15	NO	NO	9.29207	0.053	-5.55389	78.37	0.336449	0.196262	0.140187	9.95	0.336449	NO	NO	NO	NO	NO	NO	NO	NO	YES	NO	NO	NO	NO	NO	NO	NO	NO	NO
b1284	P76034	ECK1279	yciT	1787540	P76034	JW1276	16129245	NP_415800.1	aa	249	Counterclockwise	1343597	1344346	27602.6	global regulator of transcription; DeoR family	Putative regulator; Not classified	N	0	9	9	YES	YES	8.3792	0.1	-10.1197	1434.73	0.254032	0.133065	0.120968	6.75	0.41129	NO	NO	NO	NO	NO	NO	NO	NO	NO	NO	NO	NO	NO	NO	NO	NO	NO	NO
b1285	P77334	ECK1280	gmr	1787541	P77334	JW1278	16129246	NP_415801.1	aa	661	Counterclockwise	1344757	1346742	74665	cyclic-di-GMP phosphodiesterase; csgD regulator; modulator of RNase II stability	NA	N	5	10	15	NO	NO	6.77013	0.099	-8.15581	2082.64	0.260606	0.137879	0.122727	6.68	0.427273	NO	NO	NO	NO	NO	NO	NO	NO	NO	NO	NO	NO	NO	NO	NO	NO	NO	NO
b1286	P30850	ECK1281	rnb	1787542	P30850	JW1279	16129247	NP_415802.1	aa	644	Counterclockwise	1346978	1348912	72490.8	ribonuclease II	Enzyme; Degradation of RNA	N	2	10	12	YES	YES	10.3264	0.059	-8.32445	1240.46	0.311042	0.152411	0.158631	5.64	0.430793	NO	NO	NO	NO	NO	NO	NO	NO	NO	YES	NO	NO	NO	NO	NO	NO	NO	NO
b1289	P45736	ECK1284	ycjD	1787546	P45736	JW1282	16129250	NP_415805.1	aa	117	Counterclockwise	1351407	1351760	13988.8	DUF559 family endonuclease-related protein	NA	N	4	10	14	NO	NO	6.85952	0.084	-6.47609	12.26	0.327586	0.189655	0.137931	9.78	0.37069	NO	NO	NO	NO	NO	NO	NO	NO	NO	NO	NO	NO	NO	NO	NO	NO	NO	YES
b1295	P0ACV8	ECK1290	ymjA	1787552	P0ACV8	JW1288	16129256	NP_415811.1	aa	81	Counterclockwise	1357423	1357668	9321.32	DUF2543 family protein	NA	NA	2	15	17	NO	NO	8.36964	0.094	-2.41363	56.71	0.3125	0.0875	0.225	4.71	0.45	NO	NO	NO	NO	NO	NO	NO	NO	NO	NO	NO	NO	NO	NO	NO	NO	NO	NO
b1299	P0A9U6	ECK1294	puuR	1787557	P0A9U6	JW1292	16129260	NP_415815.1	aa	185	Clockwise	1361911	1362468	20091.6	repressor for the divergent puu operons; putrescine inducible	Regulator; Degradation of small molecules: Carbon compounds	N	4	5	9	YES	NO	7.63678	0.097	-6.78674	515.05	0.222826	0.108696	0.11413	6.21	0.347826	NO	NO	NO	NO	NO	NO	NO	NO	NO	YES	NO	NO	NO	NO	NO	NO	NO	NO
b1301	P37906	ECK1296	puuB	1787559	P37906	JW1294	16129262	NP_415817.1	aa	426	Clockwise	1364232	1365512	47169.5	gamma-glutamylputrescine oxidoreductase	Enzyme; Degradation of small molecules: Carbon compounds	N	4	8	12	NO	NO	7.71179	0.077	-7.08047	581	0.249412	0.131765	0.117647	7	0.423529	NO	NO	NO	NO	NO	NO	NO	NO	NO	NO	NO	NO	NO	NO	NO	NO	NO	NO
b1302	P50457	ECK1297	puuE	1787560	P50457	JW1295	16129263	NP_415818.1	aa	421	Clockwise	1365550	1366815	44729.1	4-aminobutyrate aminotransferase; PLP-dependent	Enzyme; Degradation of small molecules: Carbon compounds	N	6	10	16	YES	YES	8.33548	0.098	-6.85934	1300.34	0.202381	0.104762	0.097619	6.32	0.459524	NO	NO	NO	NO	NO	NO	NO	NO	NO	NO	NO	NO	NO	NO	NO	NO	NO	NO
b1304	P0AFM6	ECK1299	pspA	2367118	P0AFM6	JW1297	16129265	NP_415820.1	aa	222	Clockwise	1368079	1368747	25492.9	regulatory protein for phage-shock-protein operon	Factor; Phage-related functions and prophages	N	3	8	11	NO	NO	8.75201	0.02	-6.39567	7.21	0.384615	0.18552	0.199095	6.2	0.39819	NO	NO	NO	NO	NO	NO	NO	NO	YES	NO	NO	NO	NO	NO	NO	NO	NO	NO
b1307	P0AFV8	ECK1302	pspD	1787565	P0AFV8	JW1300	16129268	NP_415823.1	aa	73	Clockwise	1369393	1369614	8041.73	peripheral inner membrane phage-shock protein	IS; phage; Tn; Phage-related functions and prophages	NA	3	2	5	NO	NO	9.10841	0.196	-4.61124	737.05	0.222222	0.208333	0.0138889	12.34	0.513889	NO	NO	NO	NO	NO	NO	NO	NO	NO	NO	NO	NO	NO	NO	NO	NO	NO	NO
b1309	P76041	ECK1304	ycjM	87081873	P76041	JW1302	90111247	NP_415825.4	aa	559	Clockwise	1370216	1371895	64185.8	alpha amylase catalytic domain family protein	Putative enzyme; Not classified	NA	2	9	11	NO	NO	5.3827	0.105	-8.49143	1861.35	0.258065	0.137993	0.120072	6.17	0.413978	NO	NO	NO	NO	NO	YES	NO	NO	NO	NO	NO	NO	NO	NO	NO	NO	NO	NO
b1313	P76043	ECK1308	ycjQ	1787572	P76043	JW1306	16129274	NP_415829.1	aa	350	Clockwise	1374963	1376015	38216.5	putative Zn-dependent NAD(P)-binding oxidoreductase	Putative enzyme; Not classified	N	4	1	5	YES	NO	7.30561	0.087	-9.14048	1513.24	0.237822	0.117479	0.120344	6.3	0.43553	NO	YES	NO	NO	NO	NO	NO	NO	NO	NO	NO	NO	NO	NO	NO	NO	NO	NO
b1314	P76044	ECK1309	ycjR	87081874	P76044	JW5202	90111248	NP_415830.2	aa	262	Clockwise	1376034	1376822	29831.8	putative TIM alpha/beta barrel enzyme	Putative factor; Not classified	N	5	1	6	NO	NO	7.63421	0.071	-5.44622	235.4	0.291188	0.141762	0.149425	5.97	0.429119	NO	NO	NO	NO	NO	YES	NO	NO	NO	NO	NO	NO	NO	NO	NO	NO	NO	NO
b1315	P77503	ECK1310	ycjS	1787574	P77503	JW1308	16129276	NP_415831.1	aa	351	Clockwise	1376832	1377887	38652.1	putative NADH-binding oxidoreductase	Putative enzyme; Not classified	N	5	7	12	NO	NO	7.00531	0.083	-5.58989	653.52	0.228571	0.117143	0.111429	6.16	0.434286	NO	NO	NO	NO	NO	NO	NO	NO	NO	NO	NO	NO	NO	NO	NO	NO	YES	NO
b1316	P77154	ECK1311	ycjT	1787575	P77154	JW1309	16129277	NP_415832.1	aa	755	Clockwise	1377884	1380151	84867.4	putative family 65 glycosyl hydrolase	NA	N	10	9	19	NO	NO	5.40277	0.083	-6.6298	899.21	0.245358	0.123342	0.122016	5.71	0.420424	NO	NO	NO	NO	NO	YES	NO	NO	NO	NO	NO	NO	NO	NO	NO	NO	NO	NO
b1317	P77366	ECK1312	ycjU	1787576	P77366	JW1310	16129278	NP_415833.1	aa	219	Clockwise	1380148	1380807	23564.9	beta-phosphoglucomutase	Enzyme; Not classified	N	1	15	16	NO	NO	6.12729	0.134	-5.37074	NA	0.197248	0.0963303	0.100917	6.41	0.454128	NO	NO	NO	NO	NO	NO	NO	NO	NO	NO	NO	NO	NO	NO	NO	NO	YES	NO
b1320	P77615	ECK1316	ycjW	1787580	P77615	JW1313	16129281	NP_415836.1	aa	332	Counterclockwise	1382963	1383961	36134.2	LacI family putative transcriptional repressor	Putative regulator; Not classified	N	1	9	10	YES	YES	7.47391	0.093	-7.98511	625.65	0.229607	0.117825	0.111782	6.36	0.422961	NO	NO	NO	NO	NO	NO	NO	NO	NO	NO	NO	NO	NO	NO	NO	NO	NO	NO
b1321	P76046	ECK1317	ycjX	1787581	P76046	JW1314	16129282	NP_415837.1	aa	465	Clockwise	1384117	1385514	52609.5	DUF463 family protein; puatative P-loop NTPase	Putative enzyme; Not classified	N	3	7	10	YES	NO	8.79374	0.07	-6.73764	484.39	0.25	0.140086	0.109914	8.43	0.4375	NO	NO	NO	NO	NO	NO	NO	NO	NO	NO	NO	NO	NO	NO	NO	NO	YES	NO
b1323	P07604	ECK1319	tyrR	1787583	P07604	JW1316	16129284	NP_415839.1	aa	513	Clockwise	1386720	1388261	57656.1	aromatic amino acid biosynthesis and transport regulon transcriptional regulator; autorepressor; ATPase; phosphatase	Regulator; Transport of small molecules: Amino acids; amines	N	2	7	9	YES	NO	9.46957	0.073	-7.24056	648	0.267578	0.132812	0.134766	5.97	0.429688	NO	NO	NO	NO	NO	NO	NO	NO	NO	NO	NO	NO	NO	NO	NO	NO	NO	NO
b1325	P51981	ECK1321	ycjG	87081876	P51981	JW1318	90111249	NP_415841.4	aa	321	Clockwise	1388930	1389895	34674	L-Ala-D/L-Glu epimerase	Putative enzyme; Not classified	NA	8	12	20	NO	NO	8.37815	0.083	-8.26547	NA	0.228125	0.103125	0.125	5.48	0.45625	NO	NO	NO	NO	NO	NO	NO	NO	NO	NO	NO	NO	NO	NO	NO	NO	NO	YES
b1327	P76049	ECK1324	ycjY	1787587	P76049	JW5804	16129288	NP_415843.2	aa	306	Counterclockwise	1390933	1391853	33658.5	S9 homolog non-peptidase family protein	NA	N	1	11	12	NO	NO	7.53706	0.096	-7.1767	757.43	0.213115	0.0983607	0.114754	5.88	0.42623	NO	NO	NO	NO	NO	NO	NO	NO	NO	NO	NO	NO	NO	NO	NO	NO	YES	NO
b1328	P77333	ECK1325	ycjZ	1787589	P77333	JW1321	16129289	NP_415844.1	aa	299	Clockwise	1391991	1392890	33481.8	murein peptide degradation regulator	Regulator; Not classified	N	4	9	13	YES	NO	7.33125	0.105	-7.51606	1018.36	0.281879	0.161074	0.120805	9.78	0.446309	NO	NO	NO	NO	NO	NO	NO	NO	NO	NO	NO	NO	NO	NO	NO	NO	NO	NO
b1333	P0AAC0	ECK1329	uspE	1787594	P0AAC0	JW1327	16129294	NP_415849.1	aa	316	Counterclockwise	1397672	1398622	35706.9	stress-induced protein	NA	N	3	10	13	NO	NO	10.8988	0.094	-7.4876	1047.56	0.273016	0.130159	0.142857	5.59	0.44127	NO	NO	NO	NO	NO	NO	NO	NO	NO	NO	NO	NO	NO	NO	NO	NO	NO	NO
b1335	P0AFH0	ECK1331	ogt	1787596	P0AFH0	JW1329	16129296	NP_415851.1	aa	171	Counterclockwise	1399721	1400236	19179.1	O-6-alkylguanine-DNA:cysteine-protein methyltransferase	Enzyme; DNA - replication; repair; restriction/modification	N	4	10	14	YES	NO	7.97969	0.084	-7.28756	84.77	0.247059	0.141176	0.105882	8.7	0.411765	NO	NO	NO	NO	NO	NO	NO	NO	NO	NO	YES	NO	NO	NO	NO	NO	NO	NO
b1339	P77744	ECK1335	abgR	1787601	P77744	JW1333	16129300	NP_415855.1	aa	302	Clockwise	1404741	1405649	34058.1	putative DNA-binding transcriptional regulator of abgABT operon	Putative regulator; Not classified	N	8	5	13	NO	NO	7.22624	0.095	-6.06829	205.06	0.229236	0.129568	0.0996678	8.08	0.41196	NO	NO	NO	NO	NO	NO	NO	NO	NO	NO	NO	NO	NO	NO	NO	NO	NO	NO
b1340	P76053	ECK1337	ydaL	1787602	P76053	JW1334	16129301	NP_415856.1	aa	187	Clockwise	1405979	1406542	21512.5	DNA endonuclease	NA	N	4	2	6	NO	NO	8.50632	0.084	-6.70601	266.44	0.306452	0.188172	0.11828	9.77	0.38172	NO	NO	NO	NO	NO	NO	NO	NO	NO	NO	NO	NO	NO	NO	NO	NO	NO	YES
b1343	P21693	ECK1340	dbpA	1787605	P21693	JW1337	16129304	NP_415859.1	aa	457	Clockwise	1409511	1410884	49187.8	ATP-dependent RNA helicase; specific for 23S rRNA	Enzyme; RNA synthesis; modification; DNA transcription	N	5	8	13	NO	NO	8.228	0.084	-6.88152	514.8	0.225877	0.125	0.100877	7.81	0.434211	NO	NO	NO	NO	NO	NO	NO	YES	NO	NO	NO	NO	NO	NO	NO	NO	NO	NO
b1344	P76055	ECK1341	ydaO	1787606	P76055	JW1338	16129305	NP_415860.1	aa	311	Counterclockwise	1411013	1411948	35560.9	tRNA 2-thiocytidine biosynthesis protein	Putative enzyme; Not classified	N	4	7	11	NO	NO	8.4863	0.046	-7.17316	676.1	0.290323	0.148387	0.141935	6.69	0.380645	NO	NO	YES	NO	NO	NO	NO	NO	NO	NO	NO	NO	NO	NO	NO	NO	NO	NO
b1345	P76056	ECK1342	intR	1787607	P76056	JW1339	16129306	NP_415861.1	aa	411	Counterclockwise	1412000	1413235	47539	Rac prophage; integrase	Phage or Prophage Related	N	2	5	7	NO	NO	7.39112	0.102	-7.00526	967.59	0.280488	0.187805	0.0926829	10.44	0.392683	NO	NO	NO	NO	NO	NO	NO	NO	NO	NO	NO	NO	NO	NO	NO	NO	NO	NO
b1346	P76057	ECK1343	ydaQ	87081882	P76057	JW5207	90111254	NP_415862.4	aa	71	Counterclockwise	1413237	1413452	8455.79	Rac prophage; conserved protein	Phage or Prophage Related	NA	1	5	6	NO	NO	5.74156	0.141	-5.69226	64.36	0.257143	0.157143	0.1	9.97	0.442857	NO	NO	NO	NO	NO	NO	NO	NO	NO	NO	NO	NO	NO	NO	NO	NO	NO	NO
b1347	P33230	ECK1344	ydaC	1787609	P33230	JW1341	16129308	NP_415863.1	aa	69	Counterclockwise	1413531	1413740	7863.08	double-strand break reduction protein; Rac prophage	Phage or Prophage Related	NA	3	10	13	YES	NO	4.10516	0.103	-4.31009	36.64	0.308824	0.205882	0.102941	10.27	0.308824	NO	NO	NO	NO	NO	NO	NO	NO	NO	NO	NO	NO	NO	NO	NO	NO	NO	NO
b1348	P33229	ECK1345	lar	1787610	P33229	JW5208	16129309	NP_415864.1	aa	64	Counterclockwise	1413733	1413927	7018.89	Rac prophage; restriction alleviation protein	Enzyme; Phage or Prophage Related	NA	15	4	19	NO	NO	5.7368	0.061	-4.22197	0	0.253968	0.174603	0.0793651	9.29	0.269841	NO	NO	NO	NO	NO	NO	NO	NO	NO	NO	NO	NO	NO	NO	NO	NO	NO	NO
b1349	P33228	ECK1346	recT	1787611	P33228	JW1343	16129310	NP_415865.1	aa	269	Counterclockwise	1413984	1414793	29721	Rac prophage; recombination and repair protein	Enzyme; DNA - replication; repair; restriction/modification: Phage or Prophage Related	N	10	8	18	NO	NO	7.58161	0.084	-6.17261	572.46	0.272388	0.149254	0.123134	8.95	0.395522	NO	NO	NO	NO	NO	NO	NO	NO	NO	NO	YES	NO	NO	NO	NO	NO	NO	NO
b1351	P15033	ECK1348	racC	1787614	P15033	JW1345	16129312	NP_415867.1	aa	91	Counterclockwise	1417488	1417763	10015.7	Rac prophage; uncharacterized protein	Membrane; Phage or Prophage Related	NA	4	16	20	NO	YES	4.71463	0.138	-5.46367	588.03	0.311111	0.155556	0.155556	7.35	0.411111	NO	NO	NO	NO	NO	NO	NO	NO	NO	NO	NO	NO	NO	NO	NO	NO	NO	NO
b1352	P38393	ECK1350	kil	87081884	P38393	JW1347	90111255	NP_415869.2	aa	73	Counterclockwise	1418008	1418229	8433.81	Rac prophage; inhibitor of ftsZ; killing protein	Phage or Prophage Related	NA	3	8	11	NO	NO	5.37375	0.136	-6.22012	0	0.305556	0.208333	0.0972222	10.41	0.402778	NO	NO	NO	NO	NO	NO	NO	NO	NO	NO	NO	NO	NO	NO	NO	NO	NO	NO
b1355	P76061	ECK1353	ydaG	87081887	P76061	JW5210	90111257	NP_415873.2	aa	44	Counterclockwise	1419322	1419456	5193.93	Rac prophage; uncharacterized protein	Phage or Prophage Related	NA	5	5	10	NO	YES	6.41256	0.147	-3.94384	7.46	0.209302	0.0930233	0.116279	7.25	0.511628	NO	NO	NO	NO	NO	NO	NO	NO	NO	NO	NO	NO	NO	NO	NO	NO	NO	NO
b1356	P76062	ECK1354	racR	1787619	P76062	JW1351	16129317	NP_415874.1	aa	158	Counterclockwise	1419765	1420241	17663.1	Rac prophage; putative DNA-binding transcriptional regulator	Phage or Prophage Related	NA	NA	NA	NA	NO	NO	9.88896	0.083	-6.10161	638.1	0.292994	0.159236	0.133758	9.29	0.401274	NO	NO	NO	NO	NO	NO	NO	NO	NO	NO	NO	NO	NO	NO	NO	NO	NO	NO
b1358	P76064	ECK1356	ydaT	1787621	P76064	JW1353	16129319	NP_415876.1	aa	140	Clockwise	1420684	1421106	15743	Rac prophage; uncharacterized protein	Phage or Prophage Related	NA	2	12	14	YES	NO	6.99512	0.084	-5.89815	593.04	0.309353	0.179856	0.129496	8.46	0.431655	NO	NO	NO	NO	NO	NO	NO	NO	NO	NO	NO	NO	NO	NO	NO	NO	NO	NO
b1359	P76065	ECK1357	ydaU	1787622	P76065	JW1354	16129320	NP_415877.1	aa	285	Clockwise	1421119	1421976	32509	Rac prophage; conserved protein	Phage or Prophage Related	N	4	6	10	NO	NO	7.22461	0.09	-7.31475	1503.8	0.292254	0.161972	0.130282	9.49	0.397887	NO	NO	NO	NO	NO	NO	NO	NO	NO	NO	NO	NO	NO	NO	NO	NO	NO	NO
b1360	P77546	ECK1358	ydaV	1787623	P77546	JW1355	16129321	NP_415878.1	aa	248	Clockwise	1421983	1422729	28128.2	Rac prophage; putative DNA replication protein	Phage or Prophage Related	N	13	9	22	YES	YES	8.02719	0.057	-10.3458	667.21	0.271255	0.157895	0.11336	9.69	0.384615	NO	NO	NO	NO	NO	NO	NO	NO	NO	NO	YES	NO	NO	NO	NO	NO	NO	NO
b1362	P77551	ECK1360	rzpR	87081889	P77551	JW5212	NA		aa	147	Clockwise	1423201	1423644	16485.8	pseudogene; Rac prophage; Bacteriophage Rz lysis protein family	Phage or Prophage Related	NA	NA	NA	NA	NO	YES	6.34306	0.12	-3.11816	2.71	0.308219	0.164384	0.143836	8.19	0.452055	NO	NO	NO	NO	NO	NO	NO	NO	NO	NO	NO	NO	NO	NO	NO	NO	NO	NO
b1365	P76068	ECK1363	ynaK	1787628	P76068	JW1359	16129326	NP_415883.1	aa	87	Clockwise	1425377	1425640	9787.31	Rac prophage; conserved protein	Phage or Prophage Related	N	4	6	10	NO	NO	8.65036	0.103	-6.73764	221.43	0.27907	0.151163	0.127907	8.21	0.418605	NO	NO	NO	NO	NO	NO	NO	NO	NO	YES	NO	NO	NO	NO	NO	NO	NO	NO
b1366	P76069	ECK1364	ydaY	1787629	P76069	JW1360	NA		aa	150	Clockwise	1425630	1426082	16705.6	pseudogene; Rac prophage	Phage or Prophage Related	NA	4	5	9	NO	YES	6.82594	0.063	-3.40815	43.92	0.330508	0.161017	0.169492	6.86	0.40678	NO	NO	NO	NO	NO	NO	NO	NO	NO	NO	NO	NO	NO	NO	NO	NO	NO	NO
b1368	P77658	ECK1365	ynaA	1787631	P77658	JW1361	NA		aa	311	Clockwise	1426454	1427386	33968.5	Rac prophage; pseudogene; tail protein family	Phage or Prophage Related	NA	10	9	19	YES	NO	6.27652	0.039	-6.17381	693.37	0.260997	0.131965	0.129032	7.38	0.410557	NO	NO	NO	NO	NO	NO	NO	NO	NO	NO	NO	NO	NO	NO	NO	NO	NO	NO
b1372	P76072	ECK1367	stfR	87081892	P76072	JW1366	90111261	NP_415890.2	aa	1120	Clockwise	1429049	1432411	113780	Rac prophage; putative tail fiber protein	Phage or Prophage Related	NA	3	10	13	YES	YES	7.30393	0.04	-7.49436	2152.29	0.19571	0.107239	0.0884719	7.8	0.390527	NO	NO	NO	NO	NO	NO	NO	NO	NO	NO	NO	NO	NO	NO	NO	NO	NO	NO
b1373	P77163	ECK1368	tfaR	1787637	P77163	JW1367	16129334	NP_415891.1	aa	191	Clockwise	1432411	1432986	21336.9	Rac prophage; putative tail fiber assembly protein	Phage or Prophage Related	NA	NA	NA	NA	NO	NO	NA	0.06	-5.28627	489.29	0.268421	0.1	0.168421	4.73	0.415789	NO	NO	NO	NO	NO	NO	NO	NO	NO	NO	NO	NO	NO	NO	NO	NO	NO	NO
b1374	P0ADI0	ECK1369	pinR	1787638	P0ADI0	JW1368	16129335	NP_415892.1	aa	196	Counterclockwise	1433084	1433674	21908.4	Rac prophage; putative site-specific recombinase	Phage or Prophage Related	N	0	11	11	NO	NO	6.66193	0.087	-4.81445	87.63	0.292308	0.179487	0.112821	10.45	0.374359	NO	NO	NO	NO	NO	NO	NO	NO	NO	NO	YES	NO	NO	NO	NO	NO	NO	NO
b1375	P76073	ECK1370	ynaE	1787639	P76073	JW1369	16129336	NP_415893.2	aa	77	Counterclockwise	1433991	1434224	8751.21	cold shock protein; Rac prophage	Phage or Prophage Related	NA	3	6	9	NO	NO	4.70094	0.092	-6.1424	140.55	0.276316	0.157895	0.118421	10.45	0.407895	NO	NO	NO	NO	NO	NO	NO	NO	NO	NO	NO	NO	NO	NO	NO	NO	NO	NO
b1376	P37903	ECK1371	uspF	87081893	P37903	JW1370	90111262	NP_415894.4	aa	144	Counterclockwise	1435185	1435619	16016.5	stress-induced protein; ATP-binding protein	Putative structure; Not classified	NA	1	6	7	NO	NO	9.60379	NA	-7.62484	598.93	0.314685	0.160839	0.153846	6.4	0.461538	NO	NO	NO	NO	NO	NO	NO	NO	NO	NO	NO	NO	NO	NO	NO	NO	NO	NO
b1378	P52647	ECK1374	ydbK	1787642	P52647	JW1372	16129339	NP_415896.1	aa	1174	Counterclockwise	1437260	1440784	128824	pyruvate-flavodoxin oxidoreductase	Putative enzyme; Not classified	N	2	3	5	YES	NO	7.96155	0.085	-7.76156	2207.08	0.234442	0.116795	0.117647	5.67	0.425405	NO	NO	NO	NO	NO	NO	NO	NO	NO	NO	NO	NO	NO	NO	NO	NO	NO	NO
b1384	Q47129	ECK1381	feaR	1787649	Q47129	JW1379	16129345	NP_415902.1	aa	301	Counterclockwise	1446378	1447283	34620.3	transcriptional activator for tynA and feaB	Regulator; Not classified	N	2	5	7	NO	NO	5.30281	0.066	-6.81838	1085.05	0.263333	0.14	0.123333	7.27	0.396667	NO	NO	NO	NO	NO	NO	NO	NO	NO	YES	NO	NO	NO	NO	NO	NO	NO	NO
b1387	P77455	ECK1384	maoC	1787653	P77455	JW1382	16129348	NP_415905.1	aa	681	Counterclockwise	1451597	1453642	73002.6	oxepin-CoA hydrolase and 3-oxo-5;6-dehydrosuberyl-CoA semialdehyde dehydrogenase	Enzyme; Phenylacetic acid degradation	N	1	1	2	NO	NO	7.73966	0.092	-7.59931	2843.6	0.226471	0.119118	0.107353	6.36	0.436765	NO	NO	NO	NO	NO	NO	NO	NO	NO	NO	NO	NO	NO	NO	NO	NO	NO	NO
b1391	P76080	ECK1388	paaD	87081897	P76080	JW5217	145698253	NP_415909.4	aa	165	Clockwise	1455925	1456422	18324.1	ring 1;2-phenylacetyl-CoA epoxidase subunit	Enzyme; Phenylacetic acid degradation	N	1	3	4	NO	YES	7.32864	0.122	-5.826	275.12	0.213415	0.109756	0.103659	6.5	0.390244	NO	NO	NO	NO	NO	NO	NO	NO	NO	NO	NO	NO	NO	NO	NO	NO	YES	NO
b1397	P0C7L2	ECK1394	paaJ	1787663	P0C7L2	JW1392	16129358	NP_415915.1	aa	401	Clockwise	1460893	1462098	42276.5	3-oxoadipyl-CoA/3-oxo-5;6-dehydrosuberyl-CoA thiolase	Enzyme; Phenylacetic acid degradation	N	1	6	7	NO	NO	8.2903	0.066	-4.47846	513.95	0.2275	0.1175	0.11	6.74	0.445	NO	NO	NO	NO	NO	NO	NO	YES	NO	NO	NO	NO	NO	NO	NO	NO	NO	NO
b1406	P25906	ECK1399	ydbC	1787674	P25906	JW1403	16129367	NP_415924.1	aa	286	Clockwise	1474221	1475081	30706	putative NAD(P)-binding oxidoreductase	Putative enzyme; Not classified	N	4	5	9	NO	NO	7.82226	0.09	-7.12902	907.27	0.214035	0.105263	0.108772	5.97	0.445614	NO	YES	NO	NO	NO	NO	NO	NO	NO	NO	NO	NO	NO	NO	NO	NO	NO	NO
b1410	P76092	ECK1403	ynbC	1787678	P76092	JW1407	16129371	NP_415928.1	aa	585	Clockwise	1479138	1480895	65455.7	putative esterase	NA	N	5	10	15	YES	YES	7.55473	0.099	-12.7725	3573.18	0.253425	0.148973	0.104452	9.42	0.433219	NO	NO	NO	NO	NO	NO	NO	NO	NO	NO	NO	NO	NO	NO	NO	NO	NO	NO
b1414	P34209	ECK1407	ydcF	1787683	P34209	JW1411	16129375	NP_415932.1	aa	266	Clockwise	1487235	1488035	29705.7	DUF218 superfamily protein; SAM-binding	NA	N	4	5	9	NO	YES	8.13688	0.111	-7.48251	663.02	0.222642	0.113208	0.109434	6.17	0.430189	NO	NO	NO	NO	NO	NO	NO	NO	NO	NO	NO	NO	NO	NO	NO	NO	NO	YES
b1423	P76097	ECK1417	ydcJ	1787692	P76097	JW1419	16129382	NP_415940.1	aa	447	Clockwise	1495288	1496631	51042.6	putative metalloenzyme	Putative enzyme; Not classified	N	2	4	6	YES	YES	6.96681	0.067	-5.77238	157.37	0.2713	0.132287	0.139013	5.71	0.392377	NO	NO	NO	NO	NO	NO	NO	NO	NO	NO	NO	NO	NO	NO	NO	NO	NO	YES
b1426	P0ACW6	ECK1419	ydcH	87081906	P0ACW6	JW5823	90111271	NP_415943.4	aa	74	Clockwise	1498651	1498875	8878.26	DUF465 family protein	NA	NA	NA	NA	NA	NO	NO	7.76098	0.044	-3.04275	23.46	0.424658	0.246575	0.178082	10.05	0.356164	NO	NO	NO	NO	NO	NO	NO	NO	NO	NO	NO	NO	NO	NO	NO	NO	NO	YES
b1427	P13857	ECK1420	rimL	1787697	P13857	JW1423	16129386	NP_415944.1	aa	179	Clockwise	1498938	1499477	20680.5	ribosomal-protein-L7/L12-serine acetyltransferase	Enzyme; Ribosomes - maturation and modification	N	17	17	34	NO	NO	7.99058	0.09	-6.29572	502.93	0.258427	0.134831	0.123596	6.71	0.41573	NO	NO	NO	NO	NO	NO	NO	NO	YES	NO	NO	NO	NO	NO	NO	NO	NO	NO
b1428	P76100	ECK1421	ydcK	1787698	P76100	JW1424	16129387	NP_415945.1	aa	326	Counterclockwise	1499469	1500449	35849.3	uncharacterized protein	Putative enzyme; Not classified	NA	6	9	15	YES	NO	7.56487	0.097	-7.45528	679.39	0.249231	0.116923	0.132308	5.49	0.443077	NO	NO	NO	NO	NO	NO	NO	NO	NO	NO	NO	NO	NO	NO	NO	NO	NO	NO
b1432	P76102	ECK1426	ydcM	1787702	P76102	JW5228	16129391	NP_415949.2	aa	382	Clockwise	1503717	1504865	43363.8	IS609 transposase B	IS; phage; Tn; Transposon-related functions; extrachromosomal; transposon related	N	1	1	2	YES	YES	7.98235	0.045	-7.48634	153.13	0.251969	0.186352	0.0656168	10.87	0.377953	NO	NO	NO	NO	NO	NO	NO	NO	NO	NO	YES	NO	NO	NO	NO	NO	NO	NO
b1434	P77626	ECK1428	ydcN	1787704	P77626	JW1430	16129393	NP_415951.1	aa	178	Clockwise	1506172	1506708	19731.3	putative DNA-binding transcriptional regulator	Putative regulator; Not classified	N	1	5	6	YES	NO	7.17351	0.121	-9.25777	116.08	0.20339	0.107345	0.0960452	6.56	0.389831	NO	NO	NO	NO	NO	NO	NO	NO	NO	YES	NO	NO	NO	NO	NO	NO	NO	NO
b1435	P76104	ECK1429	ydcP	87081910	P76104	JW1431	90111273	NP_415952.2	aa	653	Clockwise	1506781	1508742	72701.8	putative peptidase	Putative enzyme; Not classified	N	7	3	10	YES	YES	7.94297	0.066	-8.49146	1589.4	0.277607	0.154908	0.122699	7.06	0.411043	NO	NO	NO	NO	NO	NO	NO	NO	NO	NO	NO	NO	NO	YES	NO	NO	NO	NO
b1438	P67697	ECK1432	ydcQ	1787709	P67697	JW1433	145698257	NP_415955.2	aa	138	Clockwise	1509508	1509924	15246.6	antitoxin for the HicAB toxin-antitoxin system	NA	N	1	2	3	NO	YES	8.77118	0.142	-5.39775	546.06	0.240876	0.109489	0.131387	5.92	0.481752	NO	NO	NO	NO	NO	NO	NO	NO	NO	NO	NO	NO	NO	NO	NO	NO	NO	YES
b1446	P64455	ECK1440	ydcY	1787717	P64455	JW1441	16129405	NP_415963.1	aa	77	Clockwise	1517648	1517881	8799.88	uncharacterized protein	NA	NA	3	2	5	YES	YES	9.43292	0.055	-4.67089	52	0.407895	0.210526	0.197368	6.52	0.394737	NO	NO	NO	NO	NO	NO	NO	NO	NO	NO	NO	NO	NO	NO	NO	NO	NO	NO
b1448	P76112	ECK1442	yncA	1787719	P76112	JW5233	16129407	NP_415965.1	aa	172	Counterclockwise	1518328	1518846	19247.7	methionine N-acyltransferase; L-amino acid N-acyltransferase	Enzyme; Proteins - translation and modification	N	5	7	12	NO	NO	10.3871	NA	-6.94944	1080.51	0.263158	0.140351	0.122807	6.6	0.438596	NO	NO	NO	NO	NO	NO	NO	NO	NO	NO	NO	YES	NO	NO	NO	NO	NO	NO
b1450	P76114	ECK1444	yncC	87081914	P76114	JW1445	90111276	NP_415967.2	aa	221	Clockwise	1520262	1520927	25151.4	colanic acid and biofilm gene transcriptional regulator; MqsR-controlled	Putative regulator; Not classified	N	0	3	3	YES	YES	6.45971	0.126	-7.71552	553.41	0.259091	0.140909	0.118182	7.34	0.463636	NO	NO	NO	NO	NO	NO	NO	NO	NO	YES	NO	NO	NO	NO	NO	NO	NO	NO
b1454	P76117	ECK1448	yncG	1787726	P76117	JW1449	16129413	NP_415971.1	aa	205	Clockwise	1526247	1526864	23320.9	glutathione S-transferase homolog	Putative enzyme; Not classified	N	3	11	14	NO	NO	6.10319	0.164	-9.09535	1590.65	0.220588	0.0931373	0.127451	5.51	0.465686	NO	NO	NO	NO	NO	NO	NO	NO	NO	NO	NO	NO	NO	NO	NO	NO	NO	NO
b1455	P76118	ECK1449	yncH	1787727	P76118	JW5235	16129414	NP_415972.1	aa	70	Clockwise	1526940	1527152	8270.06	IPR020099 family protein	NA	NA	3	7	10	NO	NO	2.86084	0.494	-16.8036	1208.26	0.144928	0.101449	0.0434783	9.78	0.57971	NO	NO	NO	NO	NO	NO	NO	NO	NO	NO	NO	NO	NO	NO	NO	NO	NO	NO
b1456	P24211	ECK1450	rhsE	1787728	P24211	JW1451	NA		aa	678	Clockwise	1527902	1529938	76665.9	pseudogene; Rhs family	NA	N	5	7	12	NO	NO	5.77182	NA	NA	NA	NA	NA	NA	6.06	NA	NO	NO	NO	NO	NO	NO	NO	NO	NO	NO	NO	NO	NO	NO	NO	NO	NO	NO
b1459	P76119	ECK1452	yncI	1787731	P76119	JW1453	NA		aa	351	Clockwise	1530586	1531639	39664.7	pseudogene	NA	NA	3	0	3	NO	NO	5.92207	0.103	-5.25351	2.84	0.343164	0.190349	0.152815	10.05	0.402145	NO	NO	NO	NO	NO	NO	NO	NO	NO	NO	NO	NO	NO	NO	NO	NO	NO	NO
b1461	P31992	ECK1455	ydcE	1787734	P31992	JW1456	16129420	NP_415978.1	aa	77	Clockwise	1533052	1533285	8672.95	4-oxalocrotonate tautomerase	NA	N	24	3	27	NO	NO	8.2448	0.059	-6.51535	16.77	0.263158	0.118421	0.144737	6.51	0.447368	NO	NO	NO	NO	NO	NO	NO	NO	NO	NO	NO	NO	NO	NO	NO	NO	YES	NO
b1464	P37757	ECK1458	yddE	1787737	P37757	JW1459	16129423	NP_415981.1	aa	297	Counterclockwise	1534965	1535858	32318.8	PhzC-PhzF family protein	Putative enzyme; Not classified	N	7	11	18	NO	NO	8.27825	0.086	-7.25946	838.1	0.246622	0.131757	0.114865	6.32	0.402027	NO	NO	NO	NO	NO	NO	NO	NO	NO	NO	NO	NO	NO	NO	NO	NO	YES	NO
b1466	P19317	ECK1460	narW	1787739	P19317	JW1461	16129425	NP_415983.1	aa	231	Counterclockwise	1536614	1537309	26160.6	nitrate reductase 2 (NRZ); delta subunit (assembly subunit)	Enzyme; Energy metabolism; carbon: Anaerobic respiration	N	4	10	14	YES	YES	8.35108	0.101	-5.72398	NA	0.286957	0.108696	0.178261	4.61	0.434783	NO	YES	NO	NO	NO	NO	NO	NO	NO	NO	NO	NO	NO	NO	NO	NO	NO	NO
b1479	P26616	ECK1473	sfcA	87081919	P26616	JW5238	90111281	NP_415996.2	aa	565	Counterclockwise	1553972	1555669	63197.3	malate dehydrogenase; decarboxylating; NAD-requiring; malic enzyme	Enzyme; Central intermediary metabolism: Gluconeogenesis	N	2	3	5	NO	YES	9.22566	0.083	-8.69927	NA	0.228723	0.108156	0.120567	5.55	0.425532	NO	NO	NO	NO	NO	NO	NO	NO	NO	NO	NO	NO	NO	NO	NO	NO	NO	NO
b1480	P68191	ECK1474	sra	1787755	P68191	JW5962	16129439	NP_415997.1	aa	45	Counterclockwise	1555826	1555963	5095.82	stationary-phase-induced ribosome-associated protein	Structural component; Ribosomal proteins - synthesis; modification	NA	2	5	7	NO	NO	12.2455	0	-3.96442	0	0.386364	0.295455	0.0909091	NA	0.25	NO	NO	NO	NO	NO	NO	NO	NO	NO	NO	NO	NO	NO	NO	NO	NO	NO	NO
b1481	P76127	ECK1475	bdm	87081920	P76127	JW5239	90111282	NP_415998.4	aa	71	Counterclockwise	1556065	1556280	7986.83	biofilm-dependent modulation protein	NA	NA	7	5	12	NO	NO	7.93517	0.123	-6.58861	79.71	0.214286	0.0571429	0.157143	5.4	0.442857	NO	NO	NO	NO	NO	NO	NO	NO	NO	NO	NO	NO	NO	NO	NO	NO	NO	NO
b1488	P77790	ECK1482	ddpX	1787763	P77790	JW1483	16129447	NP_416005.1	aa	193	Counterclockwise	1562495	1563076	21213	D-ala-D-ala dipeptidase; Zn-dependent	NA	N	7	7	14	YES	NO	7.13845	0.115	-7.04422	131.82	0.208333	0.0989583	0.109375	5.95	0.447917	NO	NO	NO	NO	NO	NO	NO	NO	NO	NO	NO	YES	NO	NO	NO	NO	NO	NO
b1489	P76129	ECK1483	dos	87081921	P76129	JW1484	90111283	NP_416006.4	aa	799	Counterclockwise	1563334	1565733	90260.4	oxygen sensor; c-di-GMP phosphodiesterase; heme-regulated; cold- and stationary phase-induced bioflim regulator	Putative enzyme; Not classified	N	10	6	16	NO	YES	6.27034	0.088	-9.29904	2759.21	0.261905	0.12782	0.134085	5.5	0.431078	NO	NO	NO	NO	NO	NO	NO	NO	NO	NO	NO	NO	NO	NO	NO	NO	NO	NO
b1490	P0AA89	ECK1484	yddV	87081922	P0AA89	JW5241	145698262	NP_416007.3	aa	460	Counterclockwise	1565758	1567140	53177.7	diguanylate cyclase; cold- and stationary phase-induced oxygen-dependent biofilm regulator	NA	N	2	4	6	NO	NO	6.5413	0.133	-8.16059	2026.01	0.305011	0.156863	0.148148	7.11	0.444444	NO	NO	NO	NO	NO	NO	NO	NO	NO	NO	NO	NO	NO	NO	NO	NO	NO	NO
b1497	P76134	ECK1491	ydeM	87081923	P76134	JW1492	90111285	NP_416014.4	aa	385	Counterclockwise	1579633	1580790	44517.9	putative YdeN-specific sulfatase-maturating enzyme	Putative enzyme; Not classified	NA	2	8	10	NO	NO	3.75003	0.121	-10.0558	831.75	0.239583	0.140625	0.0989583	7.95	0.398438	NO	NO	NO	NO	NO	NO	NO	NO	NO	NO	NO	NO	NO	NO	NO	NO	YES	NO
b1499	P76135	ECK1493	ydeO	1787776	P76135	JW1494	16129458	NP_416016.1	aa	253	Counterclockwise	1582926	1583687	28725.2	UV-inducible global regulator; EvgA-; GadE-dependent	Regulator; Not classified	N	0	7	7	NO	YES	4.71435	0.165	-11.4119	2396.39	0.238095	0.154762	0.0833333	9.11	0.420635	NO	NO	NO	NO	NO	NO	NO	NO	NO	NO	NO	NO	NO	NO	NO	NO	NO	NO
b1501	P77561	ECK1494	ydeP	1787778	P77561	JW1495	16129460	NP_416018.1	aa	759	Counterclockwise	1584207	1586486	83495	putative oxidoreductase	Putative enzyme; Not classified	N	4	5	9	YES	YES	6.15384	0.067	-6.77649	1058.15	0.244063	0.130607	0.113456	6.64	0.411609	NO	NO	NO	NO	NO	NO	NO	NO	NO	NO	NO	NO	NO	NO	NO	NO	NO	NO
b1505	P76137	ECK1498	ydeT	1787782	P76137	JW1499	NA		aa	408	Counterclockwise	1588853	1590079	44517	pseudogene	NA	N	1	5	6	NO	NO	5.68466	0.072	-8.14659	593.95	0.15748	0.0839895	0.0734908	7.02	0.362205	NO	NO	NO	NO	NO	NO	NO	NO	NO	NO	NO	NO	NO	YES	NO	NO	NO	NO
b1506	P76138	ECK1499	yneL	1787784	P76138	JW5244	NA		aa	67	Counterclockwise	1590334	1590536	7941.02	pseudogene; AraC family	NA	N	2	7	9	NO	NO	6.56544	0.082	-3.92643	31.85	0.258621	0.155172	0.103448	9.17	0.413793	NO	NO	NO	NO	NO	NO	NO	NO	NO	NO	NO	NO	NO	NO	NO	NO	NO	NO
b1511	P77432	ECK1504	ydeV	1787789	P77432	JW1504	49176118	NP_416028.3	aa	530	Counterclockwise	1598617	1600209	57544.8	autoinducer-2 (AI-2) kinase	Enzyme; Not classified	NA	4	5	9	YES	NO	7.63652	0.106	-5.16742	788.78	0.20794	0.100189	0.10775	5.68	0.453686	NO	NO	NO	NO	NO	YES	NO	NO	NO	NO	NO	NO	NO	NO	NO	NO	NO	NO
b1512	P76141	ECK1505	ydeW	1787791	P76141	JW1505	16129471	NP_416029.1	aa	317	Counterclockwise	1600288	1601241	33796.8	lsr operon transcriptional repressor	Regulator; Transport of small molecules: Carbohydrates; organic acids; alcohols	N	4	4	8	NO	NO	8.22384	0.107	-6.67633	1159.36	0.199367	0.10443	0.0949367	7.26	0.449367	NO	NO	NO	NO	NO	NO	NO	NO	NO	YES	NO	NO	NO	NO	NO	NO	NO	NO
b1513	P77257	ECK1506	ego	1787792	P77257	JW1506	16129472	NP_416030.1	aa	511	Clockwise	1601490	1603025	55821.3	autoinducer 2 import ATP-binding protein	Transport; Transport of small molecules: Carbohydrates; organic acids; alcohols	N	11	4	15	NO	YES	6.56269	0.09	-7.50774	1682.33	0.233333	0.12549	0.107843	7.59	0.423529	NO	NO	NO	NO	NO	NO	NO	NO	NO	NO	NO	NO	NO	NO	NO	NO	NO	NO
b1518	P64461	ECK1511	lsrG	1787797	P64461	JW1511	16129477	NP_416035.1	aa	96	Clockwise	1606999	1607289	11254.8	autoinducer-2 (AI-2) degrading protein LsrG	Enzyme; Degradation of small molecules: Carbon compounds	N	2	8	10	NO	YES	6.40974	0.122	-6.27514	7.59	0.347368	0.178947	0.168421	6.68	0.4	NO	NO	NO	NO	NO	NO	NO	NO	NO	NO	NO	NO	NO	NO	NO	NO	NO	YES
b1519	P76145	ECK1512	tam	1787798	P76145	JW1512	16129478	NP_416036.1	aa	252	Clockwise	1607346	1608104	29006	trans-aconitate methyltransferase	Enzyme; Detoxification	N	7	2	9	NO	NO	8.75307	0.095	-5.62269	NA	0.227092	0.0996016	0.12749	5.36	0.458167	NO	NO	NO	NO	NO	NO	NO	NO	NO	NO	NO	NO	NO	NO	NO	NO	YES	NO
b1521	P0A6L7	ECK1514	uxaB	48994885	P0A6L7	JW1514	49176119	YP_025302.1	aa	483	Counterclockwise	1609229	1610680	54808.3	altronate oxidoreductase; NAD-dependent	Enzyme; Degradation of small molecules: Carbon compounds	NA	3	4	7	NO	NO	7.199	0.105	-8.01674	2902	0.271784	0.124481	0.147303	5.14	0.448133	NO	NO	NO	NO	NO	YES	NO	NO	NO	NO	NO	NO	NO	NO	NO	NO	NO	NO
b1523	P76148	ECK1516	yneG	1787803	P76148	JW1516	16129482	NP_416040.1	aa	119	Counterclockwise	1611966	1612325	13543.8	DUF4186 family protein	NA	NA	3	7	10	YES	YES	8.22922	0.109	-13.9044	1194.48	0.245763	0.177966	0.0677966	10.41	0.423729	NO	NO	NO	NO	NO	NO	NO	NO	NO	NO	NO	NO	NO	NO	NO	NO	NO	NO
b1526	P77309	ECK1519	yneJ	1787806	P77309	JW1519	16129485	NP_416043.1	aa	293	Clockwise	1614804	1615685	32483	putative DNA-binding transcriptional regulator	Putative regulator; Not classified	N	2	2	4	NO	NO	7.77293	0.092	-6.38273	542.76	0.219178	0.119863	0.0993151	7.08	0.441781	NO	NO	NO	NO	NO	NO	NO	NO	NO	NO	NO	NO	NO	NO	NO	NO	NO	NO
b1527	P76150	ECK1520	yneK	1787807	P76150	JW1520	16129486	NP_416044.1	aa	371	Clockwise	1615763	1616878	42841.2	uncharacterized protein	NA	NA	4	2	6	NO	NO	5.18685	0.117	-9.46476	2444.27	0.259459	0.143243	0.116216	6.94	0.405405	NO	NO	NO	NO	NO	NO	NO	NO	NO	NO	NO	NO	NO	NO	NO	NO	NO	NO
b1531	P0ACH5	ECK1524	marA	87081928	P0ACH5	JW5249	90111290	NP_416048.2	aa	127	Clockwise	1619574	1619957	15184.2	multiple antibiotic resistance transcriptional regulator	Regulator; Drug/analog sensitivity	N	2	0	2	YES	NO	7.87062	0.053	-7.39296	144.41	0.31746	0.198413	0.119048	10.03	0.34127	NO	NO	NO	NO	NO	NO	NO	NO	NO	NO	NO	NO	NO	NO	NO	NO	NO	NO
b1535	P31129	ECK1528	ydeH	1787816	P31129	JW1528	16129494	NP_416052.1	aa	296	Counterclockwise	1622960	1623850	33863.5	diguanylate cyclase; zinc-sensing	NA	N	4	5	9	NO	NO	6.55257	0.138	-8.81107	2435.93	0.284746	0.142373	0.142373	5.91	0.444068	NO	NO	NO	NO	NO	NO	NO	NO	NO	NO	NO	NO	NO	NO	NO	NO	NO	NO
b1537	P31131	ECK1530	ydeJ	1787818	P31131	JW1530	16129496	NP_416055.1	aa	172	Clockwise	1624773	1625291	18320.8	inactive PncC family protein	NA	N	1	4	5	NO	NO	6.95207	0.153	-6.16579	1295.58	0.204678	0.0877193	0.116959	5.88	0.461988	NO	NO	NO	NO	NO	NO	NO	NO	NO	NO	NO	NO	NO	NO	NO	NO	YES	NO
b1538	P24171	ECK1531	dcp	1787819	P24171	JW1531	16129497	NP_416056.1	aa	681	Counterclockwise	1625335	1627380	77515.8	dipeptidyl carboxypeptidase II	Enzyme; Degradation of proteins; peptides; glyco	N	7	8	15	NO	NO	8.84821	0.072	-6.87538	1811.61	0.251471	0.125	0.126471	5.78	0.455882	NO	NO	NO	YES	NO	NO	NO	NO	NO	NO	NO	NO	NO	NO	NO	NO	NO	NO
b1540	P0ACM2	ECK1533	ydfH	1787821	P0ACM2	JW1533	16129499	NP_416058.1	aa	228	Clockwise	1628352	1629038	26565.1	transcriptional repressor for rspAB	Regulator; Degradation of small molecules	N	2	12	14	NO	NO	9.21709	0.029	-6.69371	242.18	0.281938	0.145374	0.136564	6.71	0.39207	NO	NO	NO	NO	NO	NO	NO	NO	NO	YES	NO	NO	NO	NO	NO	NO	NO	NO
b1541	P64463	ECK1534	ydfZ	1787822	P64463	JW1534	16129500	NP_416059.1	aa	67	Clockwise	1629215	1629418	7276.35	selenoprotein; function unknown	NA	NA	3	4	7	NO	YES	13.6332	0.142	-6.0933	0	0.272727	0.151515	0.121212	9.29	0.348485	NO	NO	NO	NO	NO	NO	NO	NO	NO	NO	NO	NO	NO	NO	NO	NO	NO	NO
b1542	P77260	ECK1535	ydfI	1787823	P77260	JW1535	16129501	NP_416060.1	aa	486	Counterclockwise	1629453	1630913	53685.3	putative NAD-dependent D-mannonate oxidoreductase	Putative enzyme; Not classified	N	4	3	7	NO	NO	7.45061	0.097	-7.95616	1568.62	0.23299	0.115464	0.117526	5.79	0.465979	NO	NO	NO	NO	NO	YES	NO	NO	NO	NO	NO	NO	NO	NO	NO	NO	NO	NO
b1544	P76154	ECK1537	ydfK	1787826	P76154	JW1537	16129503	NP_416062.2	aa	77	Clockwise	1633072	1633305	8778.27	cold shock protein; function unknown; Qin prophage	Phage or Prophage Related	NA	NA	NA	NA	NO	NO	NA	0.092	-6.1424	140.45	0.289474	0.171053	0.118421	10.53	0.407895	NO	NO	NO	NO	NO	NO	NO	NO	NO	NO	NO	NO	NO	NO	NO	NO	NO	NO
b1545	P77170	ECK1538	pinQ	1787827	P77170	JW1538	16129504	NP_416063.1	aa	196	Clockwise	1633622	1634212	21852.3	Qin prophage; putative site-specific recombinase	Phage or Prophage Related	N	NA	NA	NA	YES	NO	NA	0.084	-4.81445	92.08	0.287179	0.174359	0.112821	10.32	0.374359	NO	NO	NO	NO	NO	NO	NO	NO	NO	NO	YES	NO	NO	NO	NO	NO	NO	NO
b1546	P76155	ECK1539	tfaQ	2367120	P76155	JW1539	16129505	NP_416064.1	aa	191	Counterclockwise	1634310	1634885	21337.8	Qin prophage; putative tail fibre assembly protein	Phage or Prophage Related	NA	NA	NA	NA	NO	NO	7.43795	0.056	-5.28627	483.34	0.273684	0.1	0.173684	4.66	0.415789	NO	NO	NO	NO	NO	NO	NO	NO	NO	NO	NO	NO	NO	NO	NO	NO	NO	NO
b1547	P77515	ECK1540	stfQ	1787829	P77515	JW1540	16129506	NP_416065.1	aa	320	Counterclockwise	1634885	1635847	32902	Qin prophage; putative side tail fibre assembly protein	Phage or Prophage Related	NA	7	8	15	NO	YES	6.36659	0.052	-7.47376	128.8	0.163009	0.106583	0.0564263	8.23	0.360502	NO	NO	NO	NO	NO	NO	NO	NO	NO	NO	NO	NO	NO	NO	NO	NO	NO	NO
b1548	P31061	ECK1541	nohA	1787830	P31061	JW1541	NA		aa	176	Counterclockwise	1635840	1636367	19984.6	pseudogene; Qin prophage; Phage DNA packaging protein Nu1 family	Phage or Prophage Related	N	NA	NA	NA	NO	NO	7.33196	0.081	-7.3628	522.37	0.324468	0.154255	0.170213	6.3	0.404255	NO	NO	NO	NO	NO	NO	NO	NO	NO	NO	YES	NO	NO	NO	NO	NO	NO	NO
b1549	P76156	ECK1543	ydfO	87081931	P76156	JW5252	90111292	NP_416067.2	aa	136	Clockwise	1637047	1637457	16496.9	Qin prophage; uncharacterized protein	Phage or Prophage Related	NA	11	0	11	NO	NO	5.17357	0.172	-11.7571	718.9	0.296296	0.2	0.0962963	10.35	0.422222	NO	NO	NO	NO	NO	NO	NO	NO	NO	NO	NO	NO	NO	NO	NO	NO	YES	NO
b1550	P77695	ECK1544	gnsB	87081932	P77695	JW5253	90111293	NP_416068.2	aa	57	Counterclockwise	1637609	1637782	6547.67	Qin prophage; multicopy suppressor of secG(Cs) and fabA6(Ts)	Phage or Prophage Related	NA	NA	NA	NA	NO	YES	8.54336	0.089	-5.3449	8.7	0.357143	0.196429	0.160714	9.84	0.392857	NO	NO	NO	NO	NO	NO	NO	NO	NO	NO	NO	NO	NO	NO	NO	NO	NO	NO
b1551	P76157	ECK1545	ynfN	87081933	P76157	JW5254	90111294	NP_416069.2	aa	51	Counterclockwise	1637954	1638109	5639.44	Qin prophage; cold shock-induced protein	Phage or Prophage Related	NA	3	4	7	NO	NO	5.45009	0.177	-6.41489	465.72	0.3	0.16	0.14	7.48	0.46	NO	NO	NO	NO	NO	NO	NO	NO	NO	NO	NO	NO	NO	NO	NO	NO	NO	NO
b1552	P0A986	ECK1546	cspI	1787834	P0A986	JW1544	16129511	NP_416070.1	aa	70	Counterclockwise	1638455	1638667	7683.74	Qin prophage; cold shock protein	Phage or Prophage Related	N	4	2	6	NO	NO	5.48134	0.211	-6.51014	244.06	0.246377	0.130435	0.115942	8.21	0.391304	NO	NO	NO	NO	NO	NO	NO	NO	NO	NO	NO	NO	NO	NO	NO	NO	NO	NO
b1555	P76160	ECK1549	ydfR	1787837	P76160	JW1547	16129514	NP_416073.1	aa	103	Counterclockwise	1640054	1640365	12090.6	Qin prophage; uncharacterized protein	Phage or Prophage Related	NA	13	8	21	NO	NO	5.18548	0.081	-6.43019	537.66	0.372549	0.186275	0.186275	6.64	0.431373	NO	NO	NO	NO	NO	NO	NO	NO	NO	NO	NO	NO	NO	NO	NO	NO	NO	NO
b1557	P36995	ECK1551	cspB	1787839	P36995	JW1549	16129516	NP_416075.1	aa	71	Counterclockwise	1641339	1641554	7716.72	Qin prophage; cold shock protein	Phenotype; Adaptations; atypical conditions; Phage or Prophage Related	N	5	1	6	NO	NO	4.57027	0.229	-6.51014	301.18	0.214286	0.114286	0.1	9.08	0.428571	NO	NO	NO	NO	NO	NO	NO	NO	NO	YES	NO	NO	NO	NO	NO	NO	NO	NO
b1558	P0A976	ECK1552	cspF	1787840	P0A976	JW1550	16129517	NP_416076.1	aa	70	Clockwise	1641855	1642067	7562.71	Qin prophage; cold shock protein	Phage or Prophage Related	N	8	1	9	NO	NO	6.0431	0.125	-4.14436	3.42	0.26087	0.15942	0.101449	10.34	0.376812	NO	NO	NO	NO	NO	NO	NO	NO	NO	YES	NO	NO	NO	NO	NO	NO	NO	NO
b1559	P76161	ECK1553	ydfT	87081935	P76161	JW1551	90111296	NP_416077.4	aa	250	Counterclockwise	1642489	1643241	27926.2	Qin prophage; putative antitermination protein Q	Phage or Prophage Related	NA	4	8	12	YES	YES	7.99196	0.107	-5.53543	782.56	0.269076	0.168675	0.100402	9.3	0.401606	NO	NO	NO	NO	NO	NO	NO	NO	NO	NO	NO	NO	NO	NO	NO	NO	NO	NO
b1561	P07010	ECK1555	rem	1787844	P07010	JW1553	16129520	NP_416079.1	aa	83	Counterclockwise	1644651	1644902	9234.71	Qin prophage; uncharacterized protein	Phage or Prophage Related	NA	3	6	9	NO	NO	7.09089	0.157	-5.60071	125.05	0.256098	0.121951	0.134146	7.2	0.47561	NO	NO	NO	NO	NO	NO	NO	NO	NO	NO	NO	NO	NO	NO	NO	NO	NO	NO
b1565	P76163	ECK1559	ydfV	1787848	P76163	JW1557	16129524	NP_416083.1	aa	101	Clockwise	1645897	1646202	11308.2	Qin prophage; uncharacterized protein	Phage or Prophage Related	NA	3	3	6	NO	NO	6.40787	0.295	-12.6682	1003.08	0.21	0.17	0.04	10.59	0.44	NO	NO	NO	NO	NO	NO	NO	NO	NO	NO	NO	NO	NO	NO	NO	NO	NO	NO
b1566	P77609	ECK1560	flxA	1787849	P77609	JW1558	16129525	NP_416084.1	aa	110	Clockwise	1646405	1646737	12207.7	Qin prophage; uncharacterized protein	Phage or Prophage Related	NA	2	3	5	YES	YES	6.95232	0.058	-4.97676	17.13	0.284404	0.12844	0.155963	6.73	0.321101	NO	NO	NO	NO	NO	NO	NO	NO	NO	NO	NO	NO	NO	NO	NO	NO	NO	NO
b1567	P76164	ECK1561	ydfW	1787850	P76164	JW1559	145698265		aa	60	Counterclockwise	1647174	1647356	7155.16	pseudogene; integrase fragment; Qin prophage	Phage or Prophage Related	NA	1	2	3	NO	NO	6.71577	0.149	-2.39343	0	0.283784	0.202703	0.0810811	10.81	0.445946	NO	NO	NO	NO	NO	NO	NO	NO	NO	NO	NO	NO	NO	NO	NO	NO	NO	NO
b1568	P76165	ECK1562	ydfX	1787851	P76165	JW1560	16129527		aa	93	Counterclockwise	1647358	1647636	10716.4	pseudogene; Qin prophage	Phage or Prophage Related	NA	8	4	12	NO	NO	6.85319	0.097	-4.8633	237.99	0.305263	0.157895	0.147368	9.16	0.431579	NO	NO	NO	NO	NO	NO	NO	NO	NO	NO	NO	NO	NO	NO	NO	NO	NO	NO
b1569	P06965	ECK1563	dicC	1787852	P06965	JW1561	16129528	NP_416087.1	aa	76	Counterclockwise	1647620	1647850	8577.74	Qin prophage; DNA-binding transcriptional regulator for DicB	Regulator; Cell division; Phage or Prophage Related	NA	5	10	15	NO	NO	5.63123	0.083	-2.83663	158.32	0.306667	0.186667	0.12	10.21	0.4	NO	NO	NO	NO	NO	NO	NO	NO	NO	NO	NO	NO	NO	NO	NO	NO	NO	NO
b1570	P06966	ECK1564	dicA	1787853	P06966	JW1562	16129529	NP_416088.1	aa	135	Clockwise	1647934	1648341	15656	Qin prophage; putative regulator for DicB	Regulator; Cell division; Phage or Prophage Related	E	NA	NA	NA	NO	NO	9.99347	0.087	-4.60045	128.67	0.335821	0.201493	0.134328	10.35	0.343284	NO	NO	NO	NO	NO	NO	NO	NO	NO	YES	NO	NO	NO	NO	NO	NO	NO	NO
b1571	P0ACW8	ECK1565	ydfA	1787854	P0ACW8	JW1563	16129530	NP_416089.1	aa	51	Clockwise	1648508	1648663	5792.36	Qin prophage; uncharacterized protein	Phage or Prophage Related	NA	5	11	16	NO	NO	5.92512	0.127	-4.75332	40.48	0.26	0.12	0.14	8.21	0.32	NO	NO	NO	NO	NO	NO	NO	NO	NO	NO	NO	NO	NO	NO	NO	NO	NO	NO
b1572	P29009	ECK1566	ydfB	87081937	P29009	JW1564	90111298	NP_416090.2	aa	42	Clockwise	1648665	1648793	4688.08	Qin prophage; uncharacterized protein	Phage or Prophage Related	NA	NA	NA	NA	NO	NO	6.79317	0.038	-1.63392	0	0.317073	0.0731707	0.243902	5.51	0.414634	NO	NO	NO	NO	NO	NO	NO	NO	NO	NO	NO	NO	NO	NO	NO	NO	NO	NO
b1573	P21418	ECK1567	ydfC	1787856	P21418	JW1565	NA	NP_416091.1	aa	72	Clockwise	1648823	1649041	8350.49	uncharacterized protein; Qin prophage	Phage or Prophage Related	NA	2	7	9	NO	NO	7.10426	0.063	-5.44872	2.46	0.309859	0.140845	0.169014	7.38	0.464789	NO	NO	NO	NO	NO	NO	NO	NO	NO	NO	NO	NO	NO	NO	NO	NO	NO	NO
b1575	P09557	ECK1569	dicB	1787857	P09557	JW1566	16129533	NP_416092.1	aa	62	Clockwise	1649609	1649797	6964.27	Qin prophage; cell division inhibition protein	Regulator; Cell division; Phage or Prophage Related	NA	NA	NA	NA	NO	YES	4.42456	0.183	-6.44154	45.45	0.245902	0.147541	0.0983607	9.37	0.393443	NO	NO	NO	NO	NO	NO	NO	NO	NO	NO	NO	NO	NO	NO	NO	NO	NO	NO
b1576	P29010	ECK1570	ydfD	1787858	P29010	JW1567	16129534	NP_416093.1	aa	63	Clockwise	1649794	1649985	6841.95	Qin prophage; uncharacterized protein	Phage or Prophage Related	NA	2	18	20	NO	NO	5.96059	0.242	-12.1461	1114.39	0.193548	0.0806452	0.112903	6.51	0.467742	NO	NO	NO	NO	NO	NO	NO	NO	NO	NO	NO	NO	NO	NO	NO	NO	NO	NO
b1580	P38105	ECK1575	rspB	1787863	P38105	JW1572	16129538	NP_416097.1	aa	339	Counterclockwise	1652896	1653915	36564.1	putative Zn-dependent NAD(P)-binding oxidoreductase	Enzyme; Global regulatory functions	N	7	7	14	NO	YES	5.17493	0.132	-13.1449	1315.58	0.236686	0.12426	0.112426	6.51	0.428994	NO	YES	NO	NO	NO	NO	NO	NO	NO	NO	NO	NO	NO	NO	NO	NO	NO	NO
b1581	P38104	ECK1576	rspA	1787864	P38104	JW1573	16129539	NP_416098.1	aa	404	Counterclockwise	1653927	1655141	45968.5	bifunctional D-altronate/D-mannonate dehydratase	Phenotype; Global regulatory functions	N	4	2	6	YES	NO	5.75361	0.076	-5.07929	412.07	0.260546	0.133995	0.126551	6.11	0.426799	NO	NO	NO	NO	NO	NO	NO	NO	NO	NO	NO	NO	NO	NO	NO	NO	NO	YES
b1591	P69853	ECK1586	dmsD	87081942	P69853	JW5262	90111302	NP_416108.2	aa	204	Clockwise	1664506	1665120	23344.6	twin-argninine leader-binding protein for DmsA and TorA	Putative enzyme; Not classified	N	1	2	3	YES	NO	8.44394	0.143	-5.10198	1341.5	0.211823	0.0935961	0.118227	5.71	0.477833	NO	NO	NO	NO	NO	NO	NO	NO	NO	NO	NO	NO	NO	NO	NO	NO	YES	NO
b1593	P0A6E9	ECK1588	ynfK	87081944	P0A6E9	JW5264	90111304	NP_416110.4	aa	231	Counterclockwise	1666524	1667219	24981	putative dethiobiotin synthetase	NA	NA	4	9	13	NO	YES	9.91969	0.147	-7.58549	663.52	0.208696	0.108696	0.1	7.33	0.456522	NO	NO	NO	NO	NO	NO	YES	NO	NO	NO	NO	NO	NO	NO	NO	NO	NO	NO
b1595	P77559	ECK1590	ynfL	1787879	P77559	JW1587	16129553	NP_416112.1	aa	297	Counterclockwise	1668699	1669592	33281.3	LysR family putative transcriptional regulator	Putative regulator; Not classified	N	9	2	11	NO	NO	8.41781	0.108	-6.61826	932.77	0.253378	0.138514	0.114865	6.62	0.462838	NO	NO	NO	NO	NO	NO	NO	NO	NO	NO	NO	NO	NO	NO	NO	NO	NO	NO
b1606	P0AFS3	ECK1601	folM	1787891	P0AFS3	JW1598	16129564	NP_416123.1	aa	240	Clockwise	1680976	1681698	26348.3	dihydromonapterin reductase; NADPH-dependent; dihydrofolate reductase isozyme	Enzyme; Not classified	N	2	5	7	NO	NO	7.9543	0.118	-8.17005	NA	0.246862	0.150628	0.0962343	8.35	0.451883	NO	NO	NO	NO	NO	NO	NO	NO	NO	NO	NO	NO	NO	NO	NO	NO	NO	NO
b1608	P52108	ECK1603	rstA	1787893	P52108	JW1600	145698268	NP_416125.2	aa	239	Clockwise	1682159	1682878	26703.8	response regulator of RstAB two-component system	Regulator; Not classified	N	4	2	6	NO	NO	9.53161	0.114	-9.26838	1133.82	0.273109	0.134454	0.138655	6.21	0.44958	NO	NO	NO	NO	NO	NO	NO	NO	NO	NO	NO	NO	NO	NO	NO	NO	NO	NO
b1610	P16525	ECK1605	tus	1787895	P16525	JW1602	16129568	NP_416127.1	aa	309	Clockwise	1684259	1685188	35783.2	inhibitor of replication at Ter; DNA-binding protein	Factor; DNA - replication; repair; restriction/modification	NA	0	3	3	NO	NO	7.74038	0.059	-6.90549	390.88	0.301948	0.194805	0.107143	10.14	0.418831	NO	NO	NO	NO	NO	NO	NO	NO	NO	NO	NO	NO	NO	NO	NO	NO	NO	NO
b1613	P00946	ECK1608	manA	1787899	P00946	JW1605	49176125	NP_416130.3	aa	391	Clockwise	1688576	1689751	42849.9	mannose-6-phosphate isomerase	Enzyme; Degradation of small molecules: Carbon compounds	NA	5	7	12	YES	YES	9.92437	0.09	-6.25655	742.66	0.223077	0.107692	0.115385	5.83	0.441026	NO	NO	NO	NO	NO	YES	NO	NO	NO	NO	NO	NO	NO	NO	NO	NO	NO	NO
b1614	P77804	ECK1609	ydgA	1787900	P77804	JW1606	16129572	NP_416131.1	aa	502	Clockwise	1689852	1691360	54689	DUF945 family protein	NA	N	4	7	11	YES	NO	9.94917	0.072	-12.822	1530.36	0.207585	0.0958084	0.111776	5.45	0.399202	NO	NO	NO	NO	NO	NO	NO	NO	NO	NO	NO	NO	NO	NO	NO	NO	NO	YES
b1618	P0ACT6	ECK1613	uidR	1787904	P0ACT6	JW1610	16129576	NP_416135.1	aa	196	Counterclockwise	1696462	1697052	21799.1	transcriptional repressor	Regulator; Degradation of small molecules: Carbon compounds	N	12	7	19	YES	YES	8.07558	0.142	-6.77382	342.77	0.251282	0.128205	0.123077	6.52	0.461538	NO	NO	NO	NO	NO	NO	NO	NO	NO	YES	NO	NO	NO	NO	NO	NO	NO	NO
b1620	P18811	ECK1615	malI	1787906	P18811	JW1612	16129578	NP_416137.1	aa	342	Counterclockwise	1698152	1699180	36624.8	transcriptional repressor of Mal regulon	Regulator; Degradation of small molecules: Carbon compounds	N	9	7	16	NO	YES	7.78623	0.111	-9.99327	2033.71	0.222874	0.120235	0.102639	7.36	0.442815	NO	NO	NO	NO	NO	NO	NO	NO	NO	NO	NO	NO	NO	NO	NO	NO	NO	NO
b1623	P22333	ECK1618	add	1787910	P22333	JW1615	16129581	NP_416140.1	aa	333	Clockwise	1702233	1703234	36397.5	adenosine deaminase	Enzyme; Salvage of nucleosides and nucleotides	N	2	5	7	YES	NO	8.01948	0.063	-5.0319	NA	0.262048	0.129518	0.13253	5.84	0.445783	NO	NO	NO	NO	YES	NO	NO	NO	NO	NO	NO	NO	NO	NO	NO	NO	NO	NO
b1624	P77376	ECK1619	ydgJ	87081947	P77376	JW5265	90111307	NP_416141.4	aa	346	Counterclockwise	1703268	1704308	38257.4	putative oxidoreductase	NA	NA	4	6	10	YES	YES	9.15591	0.093	-7.19133	336.46	0.26087	0.130435	0.130435	6.03	0.426087	NO	NO	NO	NO	NO	NO	NO	NO	NO	NO	NO	NO	NO	NO	NO	NO	YES	NO
b1625	P64467	ECK1621	ydgT	1787912	P64467	JW1617	16129583	NP_416142.1	aa	71	Clockwise	1704949	1705164	8416.58	nucleoid-associated oriC-binding protein; H-NS and StpA stabilizing factor	NA	NA	11	7	18	NO	NO	8.777	0.069	-5.26077	80.98	0.314286	0.171429	0.142857	8.21	0.442857	NO	NO	NO	NO	NO	NO	NO	NO	NO	NO	NO	NO	NO	NO	NO	NO	NO	NO
b1629	P77611	ECK1625	rsxC	1787916	P77611	JW1621	16129587	NP_416146.1	aa	740	Clockwise	1706919	1709141	80171.6	SoxR iron-sulfur cluster reduction factor component; putative membrane-associated NADH oxidoreductase of electron transport complex	Putative membrane; Not classified	N	2	11	13	NO	NO	8.67036	0.044	-6.28448	400.71	0.280108	0.155616	0.124493	8.7	0.411367	NO	YES	NO	NO	NO	NO	NO	NO	NO	NO	NO	NO	NO	NO	NO	NO	NO	NO
b1633	P0AB83	ECK1629	nth	1787920	P0AB83	JW1625	16129591	NP_416150.1	aa	211	Clockwise	1711523	1712158	23562.4	DNA glycosylase and apyrimidinic (AP) lyase (endonuclease III)	Enzyme; Degradation of DNA	N	2	3	5	YES	NO	6.90719	0.123	-6.50305	726.76	0.271429	0.157143	0.114286	8.28	0.419048	NO	NO	NO	NO	NO	NO	NO	NO	NO	NO	YES	NO	NO	NO	NO	NO	NO	NO
b1635	P0A9D2	ECK1631	gst	1787923	P0A9D2	JW1627	16129593	NP_416152.1	aa	201	Clockwise	1714377	1714982	22868.4	glutathionine S-transferase	Enzyme; Biosynthesis of cofactors; carriers: Thioredoxin; glutaredoxin; glutathione	N	7	14	21	NO	NO	9.47908	0.108	-6.61708	1142.55	0.275	0.14	0.135	6.92	0.455	NO	NO	NO	NO	NO	NO	NO	NO	NO	NO	NO	NO	NO	NO	NO	NO	NO	NO
b1640	P77570	ECK1636	ydhH	1787928	P77570	JW1632	16129598	NP_416157.1	aa	369	Counterclockwise	1718493	1719602	39496.3	anhydro-N-acetylmuramic acid kinase	Enzyme; Murein recycling	N	3	3	6	NO	NO	8.53849	0.102	-7.24698	NA	0.184783	0.0951087	0.0896739	6.35	0.4375	NO	NO	NO	NO	NO	NO	NO	NO	NO	NO	NO	NO	NO	YES	NO	NO	NO	NO
b1642	P0A8W2	ECK1638	slyA	87081950	P0A8W2	JW5267	90111310	NP_416159.2	aa	144	Counterclockwise	1720390	1720824	16353	global transcriptional regulator	Regulator; Adaptations; atypical conditions	N	0	4	4	NO	NO	9.98278	0.071	-5.67535	392.59	0.314685	0.174825	0.13986	7.97	0.405594	NO	NO	NO	NO	NO	NO	NO	NO	NO	YES	NO	NO	NO	NO	NO	NO	NO	NO
b1647	P76187	ECK1643	ydhF	48994888	P76187	JW1639	49176131	YP_025305.1	aa	298	Counterclockwise	1724736	1725632	33675.7	putative oxidoreductase	NA	NA	3	9	12	NO	NO	9.24416	0.079	-7.60389	893.69	0.259259	0.13468	0.124579	6.32	0.447811	NO	NO	NO	NO	NO	NO	NO	NO	NO	NO	NO	NO	NO	NO	NO	NO	YES	NO
b1648	P64474	ECK1644	ydhL	87081952	P64474	JW5827	90111312	NP_416165.2	aa	79	Counterclockwise	1725681	1725920	9358.65	DUF1289 family protein	NA	N	1	7	8	NO	NO	7.4553	0.016	-2.44191	0	0.346154	0.192308	0.153846	8.58	0.282051	NO	NO	NO	NO	NO	NO	NO	NO	NO	NO	NO	NO	NO	NO	NO	NO	YES	NO
b1649	P67430	ECK1645	ydhM	87081953	P67430	JW5874	145698269	NP_416166.3	aa	199	Clockwise	1726023	1726622	22275.4	transcriptional repressor for the nemRA-gloA operon; quinone-; glyoxal-; and HOCl-activated	NA	N	1	1	2	YES	YES	8.16621	0.099	-5.10895	1232.54	0.247475	0.141414	0.106061	7.56	0.414141	NO	NO	NO	NO	NO	NO	NO	NO	NO	NO	NO	NO	NO	NO	NO	NO	NO	NO
b1650	P77258	ECK1646	nemA	1787939	P77258	JW1642	16129608	NP_416167.1	aa	365	Clockwise	1726659	1727756	39516.4	chromate reductase; quinone reductase; FMN-linked; N-Ethylmaleimide reductase; old yellow enzyme	Enzyme; Central intermediary metabolism: Pool; multipurpose conversions	N	5	11	16	NO	NO	8.06399	0.045	-4.90469	NA	0.244505	0.126374	0.118132	6.33	0.417582	NO	YES	NO	NO	NO	NO	NO	NO	NO	NO	NO	NO	NO	NO	NO	NO	NO	NO
b1653	P30015	ECK1649	lhr	1787942	P30015	JW1645	16129611	NP_416170.1	aa	1538	Clockwise	1729087	1733703	169381	putative ATP-dependent helicase	Enzyme; DNA - replication; repair; restriction/modification	N	3	12	15	YES	NO	7.91744	0.074	-6.82877	4128.14	0.251139	0.131425	0.119714	6.53	0.425504	NO	NO	NO	NO	NO	NO	NO	NO	NO	NO	NO	NO	NO	NO	NO	NO	YES	NO
b1654	P0AC69	ECK1650	ydhD	1787943	P0AC69	JW1646	16129612	NP_416171.1	aa	115	Counterclockwise	1733754	1734101	12878.8	glutaredoxin-4	NA	N	3	10	13	YES	NO	10.384	0.097	-4.62351	88.9	0.236842	0.0964912	0.140351	6.08	0.429825	NO	NO	NO	NO	NO	NO	NO	NO	NO	NO	NO	NO	NO	YES	NO	NO	NO	NO
b1659	P0ACR2	ECK1655	ydhB	1787949	P0ACR2	JW1651	16129617	NP_416176.1	aa	310	Counterclockwise	1738866	1739798	35250.1	LysR family putative transcriptional regulator	Putative regulator; Not classified	N	13	9	22	NO	NO	7.91589	0.088	-6.19986	403.4	0.255663	0.119741	0.135922	5.71	0.430421	NO	NO	NO	NO	NO	NO	NO	NO	NO	NO	NO	NO	NO	NO	NO	NO	NO	NO
b1664	P77552	ECK1660	ydhQ	1787954	P77552	JW1656	16129622	NP_416181.1	aa	418	Counterclockwise	1744871	1746127	42876	autotransporter adhesin-related protein	Putative enzyme; Not classified	N	NA	NA	NA	YES	NO	9.31885	0.072	-8.73814	1060.54	0.196643	0.0719424	0.1247	4.44	0.386091	NO	NO	NO	NO	NO	NO	NO	NO	NO	NO	NO	NO	NO	NO	NO	NO	YES	NO
b1668	P77148	ECK1664	ydhS	1787957	P77148	JW1658	16129624	NP_416183.1	aa	534	Clockwise	1747131	1748735	60755.1	putative oxidoreductase	Putative enzyme; Not classified	N	11	9	20	NO	NO	7.52989	0.097	-6.84775	1360.59	0.287054	0.135084	0.15197	5.29	0.424015	NO	NO	NO	NO	NO	NO	NO	NO	NO	NO	NO	NO	NO	NO	NO	NO	NO	YES
b1669	P77147	ECK1665	ydhT	1787958	P77147	JW1659	16129625	NP_416184.1	aa	270	Counterclockwise	1748747	1749559	29340.7	FNR; Nar; NarP-regulated protein; putative subunit of YdhYVWXUT oxidoreductase complex	NA	NA	2	6	8	NO	NO	7.97808	0.083	-8.78191	321.3	0.245353	0.133829	0.111524	6.82	0.412639	NO	NO	NO	NO	NO	NO	NO	NO	NO	NO	NO	NO	NO	NO	NO	NO	NO	NO
b1672	P77564	ECK1668	ydhW	1787961	P77564	JW1662	16129628	NP_416187.1	aa	215	Counterclockwise	1751077	1751724	24420.7	FNR; Nar; NarP-regulated protein; putative subunit of YdhYVWXUT oxidoreductase complex	NA	NA	11	9	20	NO	NO	7.6156	0.106	-4.84082	572.42	0.242991	0.0934579	0.149533	4.82	0.476636	NO	NO	NO	NO	NO	NO	NO	NO	NO	NO	NO	NO	NO	NO	NO	NO	NO	NO
b1673	P76192	ECK1669	ydhV	1787962	P76192	JW5272	16129629	NP_416188.1	aa	700	Counterclockwise	1751728	1753830	77876.6	putative oxidoreductase subunit	NA	N	0	5	5	NO	NO	6.14262	0.075	-9.42235	786.08	0.250358	0.133047	0.11731	6.68	0.397711	NO	YES	NO	NO	NO	NO	NO	NO	NO	NO	NO	NO	NO	NO	NO	NO	NO	NO
b1674	P0AAL6	ECK1670	ydhY	1787963	P0AAL6	JW1664	16129630	NP_416189.1	aa	208	Counterclockwise	1753851	1754477	22366.9	putative 4Fe-4S ferridoxin-type protein; FNR; Nar; NarP-regulated protein; putative subunit of YdhYVWXUT oxidoreductase complex	Putative enzyme; Not classified	N	13	4	17	NO	YES	7.9073	0.112	-5.28972	94.51	0.207729	0.120773	0.0869565	7.83	0.342995	NO	YES	NO	NO	NO	NO	NO	NO	NO	NO	NO	NO	NO	NO	NO	NO	NO	NO
b1675	P0ACX5	ECK1671	ydhZ	1787964	P0ACX5	JW1665	16129631	NP_416190.1	aa	69	Counterclockwise	1754932	1755141	7907.33	uncharacterized protein	NA	NA	2	2	4	NO	NO	7.58585	0.2	-6.87466	512.21	0.352941	0.205882	0.147059	10.13	0.426471	NO	NO	NO	NO	NO	NO	NO	NO	NO	NO	NO	NO	NO	NO	NO	NO	NO	NO
b1685	P64476	ECK1682	ydiH	1787975	P64476	JW1675	16129641	NP_416200.2	aa	62	Counterclockwise	1764934	1765122	7266.34	uncharacterized protein	NA	NA	1	8	9	NO	NO	11.0766	0.147	-4.74716	324.21	0.278689	0.131148	0.147541	8.21	0.459016	NO	NO	NO	NO	NO	NO	NO	NO	NO	NO	NO	NO	NO	NO	NO	NO	NO	NO
b1686	P77781	ECK1683	ydiI	1787976	P77781	JW1676	16129642	NP_416201.1	aa	136	Counterclockwise	1765222	1765632	14945.2	1;4-dihydroxy-2-naphthoyl-CoA hydrolase	Enzyme; Biosynthesis of cofactors; carriers: Menaquinone; ubiquinone	N	1	4	5	NO	NO	9.23113	0.1	-4.26453	59.44	0.274074	0.155556	0.118519	7.93	0.4	NO	NO	NO	NO	NO	NO	NO	NO	NO	NO	NO	NO	NO	NO	NO	YES	NO	NO
b1687	P77748	ECK1684	ydiJ	1787977	P77748	JW1677	16129643	NP_416202.1	aa	1018	Counterclockwise	1765629	1768685	113248	putative FAD-linked oxidoreductase	Putative enzyme; Not classified	N	7	10	17	YES	NO	10.519	0.068	-7.71613	2110.09	0.245821	0.132743	0.113078	6.98	0.425762	NO	NO	NO	NO	NO	NO	NO	NO	NO	NO	NO	NO	NO	NO	NO	NO	NO	NO
b1689	P76196	ECK1687	ydiL	87081956	P76196	JW1679	90111316	NP_416204.2	aa	118	Clockwise	1770615	1770971	13928.9	putative HTH domain DNA-binding protein	NA	NA	NA	NA	NA	NO	YES	5.52787	0.047	-4.59314	193.67	0.282051	0.153846	0.128205	7.69	0.444444	NO	NO	NO	NO	NO	NO	NO	NO	NO	NO	NO	NO	NO	NO	NO	NO	NO	NO
b1695	P0A9U8	ECK1693	ydiO	87081958	P0A9U8	JW5275	90111318	NP_416210.4	aa	383	Clockwise	1777196	1778347	43002.1	putative acyl-CoA dehydrogenase	Putative enzyme; Not classified	NA	0	8	8	NO	NO	6.34654	0.084	-6.56188	1613.07	0.251309	0.120419	0.13089	5.9	0.424084	NO	NO	NO	NO	NO	NO	NO	YES	NO	NO	NO	NO	NO	NO	NO	NO	NO	NO
b1696	P77402	ECK1694	ydiP	1787987	P77402	JW1686	16129652	NP_416211.1	aa	303	Counterclockwise	1778390	1779301	34894.5	putative DNA-binding transcriptional regulator	Putative regulator; Not classified	N	7	9	16	NO	NO	4.98176	0.106	-8.62207	1786.5	0.261589	0.142384	0.119205	7.24	0.413907	NO	NO	NO	NO	NO	NO	NO	NO	NO	NO	NO	NO	NO	NO	NO	NO	NO	NO
b1697	P76201	ECK1695	ydiQ	2367123	P76201	JW5276	16129653	NP_416212.1	aa	254	Clockwise	1779617	1780381	27470.4	putative electron transfer flavoprotein subunit	Putative enzyme; Not classified	N	3	9	12	NO	YES	7.16475	0.127	-6.71793	175.76	0.241107	0.0948617	0.146245	4.77	0.454545	NO	YES	NO	NO	NO	NO	NO	NO	NO	NO	NO	NO	NO	NO	NO	NO	NO	NO
b1698	P77378	ECK1696	ydiR	1787990	P77378	JW1688	16129654	NP_416213.1	aa	312	Clockwise	1780401	1781339	33769.7	putative electron transfer flavoprotein; FAD-binding subunit	Putative enzyme; Not classified	N	4	11	15	NO	YES	7.87119	0.1	-7.45291	1554.02	0.21865	0.118971	0.0996785	7.52	0.459807	NO	NO	NO	NO	NO	NO	NO	NO	NO	NO	NO	NO	NO	NO	NO	NO	NO	NO
b1699	P77337	ECK1697	ydiS	1787991	P77337	JW1689	16129655	NP_416214.1	aa	429	Clockwise	1781395	1782684	45923	putative oxidoreductase	Putative enzyme; Not classified	N	2	11	13	NO	NO	7.41017	0.103	-8.67758	1737.78	0.231308	0.116822	0.114486	6.18	0.453271	NO	YES	NO	NO	NO	NO	NO	NO	NO	NO	NO	NO	NO	NO	NO	NO	NO	NO
b1702	P23538	ECK1700	pps	1787994	P23538	JW1692	16129658	NP_416217.1	aa	792	Counterclockwise	1784734	1787112	87435.1	phosphoenolpyruvate synthase	Enzyme; Central intermediary metabolism: Gluconeogenesis	N	NA	NA	NA	YES	NO	9.13711	0.073	-8.21971	NA	0.262958	0.118837	0.144121	4.89	0.417193	NO	NO	NO	NO	NO	YES	NO	NO	NO	NO	NO	NO	NO	NO	NO	NO	NO	NO
b1703	P0A8A4	ECK1701	ydiA	1787995	P0A8A4	JW1693	16129659	NP_416218.1	aa	277	Clockwise	1787445	1788278	31210.9	PEP synthase kinase and PEP synthase pyrophosphorylase	Regulatory enzyme; Central intermediary metabolism: Gluconeogenesis	N	6	7	13	YES	YES	8.55677	0.139	-8.15165	1394.23	0.242754	0.126812	0.115942	6.75	0.456522	NO	NO	NO	NO	NO	NO	NO	NO	NO	NO	NO	NO	NO	NO	NO	NO	NO	YES
b1707	P76204	ECK1705	ydiV	1788000	P76204	JW1697	16129663	NP_416222.1	aa	237	Counterclockwise	1791307	1792020	27046.2	anti-FlhD4C2 factor; inactive EAL family phosphodiesterase	NA	N	2	8	10	NO	NO	6.39769	0.184	-6.42948	637.51	0.199153	0.101695	0.0974576	6.3	0.444915	NO	NO	NO	NO	NO	NO	NO	NO	NO	NO	NO	NO	NO	NO	NO	NO	NO	NO
b1710	P06610	ECK1708	btuE	1788003	P06610	JW1700	16129666	NP_416225.1	aa	183	Counterclockwise	1793558	1794109	20469.6	glutathione peroxidase	Transport; Transport of small molecules: Other	N	6	4	10	NO	NO	9.41941	0.142	-9.47657	1108.24	0.241758	0.104396	0.137363	5.77	0.423077	NO	NO	NO	NO	NO	NO	NO	NO	NO	NO	NO	NO	NO	YES	NO	NO	NO	NO
b1715	P0AD74	ECK1713	pheM	1788008	P0AD74	JW1705	16129671	NP_416230.1	aa	14	Counterclockwise	1799226	1799270	1762.06	phenylalanyl-tRNA synthetase operon leader peptide	Leader; Aminoacyl tRNA synthetases; tRNA modification	NA	2	6	8	NO	NO	6.92578	0.702	-5.61594	518.25	0.0769231	0.0769231	0	11.15	0.769231	NO	NO	NO	NO	NO	NO	NO	NO	NO	NO	NO	NO	NO	NO	NO	NO	NO	NO
b1716	P0A7L3	ECK1714	rplT	1788009	P0A7L3	JW1706	16129672	NP_416231.1	aa	118	Counterclockwise	1799393	1799749	13497	50S ribosomal subunit protein L20	Structural component; Ribosomal proteins - synthesis; modification	E	NA	NA	NA	YES	NO	10.8181	0.131	-7.01447	839.68	0.316239	0.264957	0.0512821	12	0.512821	NO	NO	NO	NO	NO	NO	NO	NO	YES	NO	NO	NO	NO	NO	NO	NO	NO	NO
b1717	P0A7Q1	ECK1715	rpmI	1788010	P0A7Q1	JW1707	49176137	NP_416232.3	aa	65	Counterclockwise	1799802	1799999	7288.93	50S ribosomal subunit protein L35	Structural component; Ribosomal proteins - synthesis; modification	NA	4	11	15	NO	YES	12.161	0.091	-5.06009	73.96	0.390625	0.375	0.015625	12.25	0.375	NO	NO	NO	NO	NO	NO	NO	NO	YES	NO	NO	NO	NO	NO	NO	NO	NO	NO
b1718	P0A707	ECK1716	infC	1788012	P0A707	JW5829	16129674	NP_416233.1	aa	180	Counterclockwise	1800096	1800638	20563.9	translation initiation factor IF-3	Factor; Proteins - translation and modification	E	11	35	46	NO	NO	13.1809	0.06	-5.09071	86.84	0.363128	0.206704	0.156425	10.15	0.363128	NO	NO	NO	NO	NO	NO	NO	NO	YES	NO	NO	NO	NO	NO	NO	NO	NO	NO
b1724	P64479	ECK1722	ydiZ	1788018	P64479	JW1713	16129678	NP_416238.1	aa	96	Clockwise	1807400	1807690	10865	uncharacterized protein	NA	NA	17	4	21	NO	NO	10.3351	0.12	-8.94266	688.32	0.273684	0.0842105	0.189474	4.85	0.347368	NO	NO	NO	NO	NO	NO	NO	NO	NO	NO	NO	NO	NO	NO	NO	NO	NO	NO
b1725	P77739	ECK1723	yniA	1788019	P77739	JW1714	16129679	NP_416239.1	aa	286	Clockwise	1807796	1808656	32458.6	fructosamine kinase family protein	NA	N	2	17	19	YES	NO	9.05548	0.048	-4.96577	319.65	0.235088	0.108772	0.126316	5.56	0.424561	NO	NO	NO	NO	NO	YES	NO	NO	NO	NO	NO	NO	NO	NO	NO	NO	NO	NO
b1727	P77247	ECK1725	yniC	1788021	P77247	JW1716	16129681	NP_416241.1	aa	222	Clockwise	1809380	1810048	24330.2	2-deoxyglucose-6-P phosphatase	Putative enzyme; Not classified	N	3	6	9	NO	NO	8.8531	0.117	-5.93179	739.32	0.257919	0.113122	0.144796	5.54	0.470588	NO	NO	NO	NO	NO	NO	NO	NO	NO	NO	NO	NO	NO	NO	NO	NO	YES	NO
b1730	P76210	ECK1728	ydjO	1788025	P76210	JW1719	16129684	NP_416244.2	aa	267	Counterclockwise	1812329	1813132	30159.7	uncharacterized protein	NA	NA	4	11	15	NO	NO	4.50182	0.17	-9.17635	1139.51	0.203008	0.101504	0.101504	6.89	0.451128	NO	NO	NO	NO	NO	NO	NO	NO	NO	NO	NO	NO	NO	NO	NO	NO	NO	NO
b1731	P0AE60	ECK1729	cedA	1788026	P0AE60	JW1720	145698276	NP_416245.2	aa	80	Counterclockwise	1813421	1813663	9376.81	cell division modulator	NA	NA	2	20	22	YES	NO	7.20711	0.137	-5.76635	652.24	0.278481	0.164557	0.113924	10.84	0.405063	NO	NO	NO	NO	NO	NO	NO	NO	NO	NO	NO	NO	NO	NO	NO	NO	NO	NO
b1733	P37794	ECK1731	chbG	1788028	P37794	JW1722	16129687	NP_416247.1	aa	249	Counterclockwise	1816386	1817135	27773.7	chito-oligosaccharide deacetylase	Enzyme; Degradation of small molecules: N;N'-diacetylchitobiose	N	7	9	16	NO	NO	7.82382	0.097	-5.81338	292.59	0.245968	0.125	0.120968	6.24	0.439516	NO	NO	NO	NO	NO	NO	NO	NO	NO	NO	NO	NO	NO	NO	NO	NO	NO	YES
b1735	P17410	ECK1733	chbR	1788030	P17410	JW1724	16129689	NP_416249.1	aa	280	Counterclockwise	1818605	1819447	32967.6	repressor of chb operon for N;N'-diacetylchitobiose utilization	Regulator; Degradation of small molecules: Carbon compounds	N	3	7	10	NO	YES	6.8584	0.146	-7.8356	1390.38	0.250896	0.143369	0.107527	9.11	0.426523	NO	NO	NO	NO	NO	NO	NO	NO	NO	NO	NO	NO	NO	NO	NO	NO	NO	NO
b1741	P76213	ECK1739	ydjQ	1788037	P76213	JW1730	16129695	NP_416255.1	aa	295	Clockwise	1823515	1824402	33738.9	endonuclease of nucleotide excision repair	Putative enzyme; Not classified	N	3	10	13	YES	YES	8.27013	0.085	-6.39382	374.4	0.278912	0.166667	0.112245	8.97	0.414966	NO	NO	NO	NO	NO	NO	NO	NO	NO	NO	YES	NO	NO	NO	NO	NO	NO	NO
b1742	P76214	ECK1740	ydjR	87081963	P76214	JW1731	90111320	NP_416256.2	aa	191	Counterclockwise	1824362	1824937	21576.9	cold- and stress-inducible protein	NA	N	NA	NA	NA	NO	NO	7.98689	0.082	-8.87434	788.49	0.236842	0.131579	0.105263	8.71	0.442105	NO	NO	NO	NO	NO	NO	NO	NO	NO	NO	NO	NO	NO	NO	NO	NO	NO	YES
b1744	P76215	ECK1742	astE	1788040	P76215	JW1733	16129698	NP_416258.1	aa	322	Counterclockwise	1825955	1826923	35800.2	succinylglutamate desuccinylase	Enzyme; Not classified	N	3	15	18	NO	YES	6.00744	0.107	-6.24689	1606.05	0.242991	0.130841	0.11215	6.58	0.426791	NO	NO	NO	YES	NO	NO	NO	NO	NO	NO	NO	NO	NO	NO	NO	NO	NO	NO
b1746	P76217	ECK1744	astD	1788042	P76217	JW5282	16129700	NP_416260.1	aa	492	Counterclockwise	1828256	1829734	53026.3	succinylglutamic semialdehyde dehydrogenase	Enzyme; Not classified	N	3	10	13	YES	NO	7.28437	0.069	-7.6413	855.69	0.205703	0.10387	0.101833	6.25	0.435845	NO	YES	NO	NO	NO	NO	NO	NO	NO	NO	NO	NO	NO	NO	NO	NO	NO	NO
b1747	P0AE37	ECK1745	astA	1788043	P0AE37	JW1736	16129701	NP_416261.1	aa	344	Counterclockwise	1829731	1830765	38455.9	arginine succinyltransferase	Enzyme; Not classified	N	2	6	8	NO	NO	7.56107	0.064	-6.76928	827.2	0.268222	0.139942	0.12828	6.62	0.425656	NO	NO	NO	YES	NO	NO	NO	NO	NO	NO	NO	NO	NO	NO	NO	NO	NO	NO
b1749	P09030	ECK1747	xthA	1788046	P09030	JW1738	16129703	NP_416263.1	aa	268	Clockwise	1832428	1833234	30969.2	exonuclease III	Enzyme; Degradation of DNA	N	4	7	11	YES	NO	9.07117	0.081	-6.21815	276.92	0.307116	0.157303	0.149813	6.45	0.385768	NO	NO	NO	NO	NO	NO	NO	NO	NO	NO	YES	NO	NO	NO	NO	NO	NO	NO
b1753	P76222	ECK1751	ynjA	1788050	P76222	JW1742	16129707	NP_416267.1	aa	182	Clockwise	1835515	1836063	20533	carboxymuconolactone decarboxylase family protein	NA	N	6	15	21	NO	NO	9.5424	0.143	-9.67498	1329.51	0.243094	0.138122	0.104972	8.82	0.464088	NO	NO	NO	NO	NO	NO	NO	NO	NO	NO	NO	NO	NO	NO	NO	NO	NO	YES
b1759	P77788	ECK1757	nudG	1788056	P77788	JW1748	16129713	NP_416273.1	aa	135	Clockwise	1841490	1841897	15046.1	CTP pyrophosphohydrolase; also hydrolyzes 2-hydroxy-dATP; 8-hydroxy-dGTP; 5-hydroxy-CTP; dCTP and 5-methyl-dCTP	NA	N	7	6	13	YES	NO	8.21588	0.105	-6.95235	586.85	0.298507	0.141791	0.156716	6.01	0.462687	NO	NO	NO	NO	NO	NO	NO	NO	NO	NO	NO	NO	NO	NO	NO	NO	NO	NO
b1763	P14294	ECK1761	topB	1788061	P14294	JW1752	16129717	NP_416277.1	aa	653	Counterclockwise	1844999	1846960	73216.8	DNA topoisomerase III	Enzyme; DNA - replication; repair; restriction/modification	N	0	2	2	YES	YES	8.52878	0.065	-7.12905	873.23	0.291411	0.162577	0.128834	8.18	0.404908	NO	NO	NO	NO	NO	NO	NO	NO	NO	NO	YES	NO	NO	NO	NO	NO	NO	NO
b1768	P21369	ECK1766	pncA	87081970	P21369	JW1757	90111327	NP_416282.4	aa	213	Clockwise	1851887	1852528	23362	nicotinamidase/pyrazinamidase	NA	NA	11	6	17	YES	NO	9.06448	0.081	-9.21852	516.7	0.235849	0.0990566	0.136792	5.17	0.410377	NO	NO	NO	NO	NO	NO	NO	NO	NO	NO	NO	NO	NO	NO	NO	YES	NO	NO
b1770	P77721	ECK1768	ydjF	1788069	P77721	JW1759	16129724	NP_416284.1	aa	252	Counterclockwise	1854096	1854854	28261.5	putative DNA-binding transcriptional regulator	Putative regulator; Not classified	N	5	4	9	NO	NO	6.61838	0.082	-6.77943	304.3	0.278884	0.14741	0.131474	7.8	0.430279	NO	NO	NO	NO	NO	NO	NO	NO	NO	NO	NO	NO	NO	NO	NO	NO	NO	NO
b1772	P77493	ECK1770	ydjH	87081971	P77493	JW5289	90111328	NP_416286.4	aa	315	Counterclockwise	1855981	1856928	34121.3	putative kinase	Putative enzyme; Not classified	NA	7	4	11	NO	YES	6.80188	0.106	-8.14573	697.3	0.248408	0.111465	0.136943	5.42	0.442675	NO	NO	NO	NO	NO	YES	NO	NO	NO	NO	NO	NO	NO	NO	NO	NO	NO	NO
b1773	P77704	ECK1771	ydjI	1788072	P77704	JW1762	16129727	NP_416287.1	aa	278	Counterclockwise	1856933	1857769	30809.8	putative aldolase	Putative enzyme; Not classified	N	11	35	46	YES	NO	7.0225	0.081	-6.47683	613.07	0.281588	0.133574	0.148014	5.58	0.447653	NO	NO	NO	NO	NO	YES	NO	NO	NO	NO	NO	NO	NO	NO	NO	NO	NO	NO
b1774	P77280	ECK1772	ydjJ	1788073	P77280	JW1763	16129728	NP_416288.1	aa	347	Counterclockwise	1857790	1858833	37700.8	putative Zn-dependent NAD(P)-binding oxidoreductase	Putative enzyme; Not classified	N	1	10	11	NO	NO	6.47975	0.122	-6.87787	641.57	0.245665	0.127168	0.118497	6.7	0.424855	NO	YES	NO	NO	NO	NO	NO	NO	NO	NO	NO	NO	NO	NO	NO	NO	NO	NO
b1776	P77539	ECK1774	ydjL	1788075	P77539	JW1765	16129730	NP_416290.1	aa	358	Counterclockwise	1860256	1861332	38731.7	putative Zn-dependent NAD(P)-binding oxidoreductase	Putative enzyme; Not classified	N	4	1	5	YES	YES	6.68873	0.105	-10.8165	1124.95	0.235294	0.117647	0.117647	6.26	0.436975	NO	NO	NO	NO	NO	NO	NO	NO	NO	NO	NO	NO	NO	NO	NO	NO	NO	NO
b1778	P0A746	ECK1776	yeaA	1788077	P0A746	JW1767	16129732	NP_416292.1	aa	137	Counterclockwise	1862016	1862429	15451.2	methionine sulfoxide reductase B	NA	N	6	7	13	NO	YES	9.02417	0.046	-5.22561	18.32	0.286765	0.147059	0.139706	6.39	0.301471	NO	NO	NO	NO	NO	NO	NO	NO	NO	NO	NO	NO	NO	YES	NO	NO	NO	NO
b1780	P39173	ECK1778	yeaD	87081973	P39173	JW1769	90111330	NP_416294.4	aa	294	Clockwise	1863850	1864734	32666.1	D-hexose-6-phosphate epimerase-like protein	Putative enzyme; Central intermediary metabolism: Pool; multipurpose conversions	NA	9	13	22	NO	NO	9.10756	0.091	-7.17471	151.76	0.269625	0.143345	0.12628	6.39	0.40273	NO	NO	NO	NO	NO	YES	NO	NO	NO	NO	NO	NO	NO	NO	NO	NO	NO	NO
b1781	P76234	ECK1779	yeaE	1788081	P76234	JW1770	16129735	NP_416295.1	aa	284	Counterclockwise	1864782	1865636	30986.6	aldo-keto reductase; methylglyoxal to acetol; NADPH-dependent	Enzyme; Degradation of small molecules: Carbon compounds	N	1	18	19	NO	NO	7.91675	0.109	-9.05298	NA	0.201413	0.102473	0.0989399	6.52	0.484099	NO	NO	NO	NO	NO	NO	NO	NO	NO	NO	NO	NO	NO	NO	NO	NO	YES	NO
b1783	P0ACY3	ECK1781	yeaG	1788083	P0ACY3	JW1772	16129737	NP_416297.1	aa	644	Clockwise	1866908	1868842	74480.3	protein kinase; endogenous substrate unidentified; autokinase	NA	N	2	2	4	NO	NO	9.59286	0.099	-7.6049	1708.85	0.290824	0.144635	0.14619	5.95	0.407465	NO	NO	NO	NO	NO	NO	NO	NO	NO	NO	NO	NO	NO	NO	NO	NO	NO	NO
b1784	P76235	ECK1782	yeaH	1788084	P76235	JW1773	16129738	NP_416298.1	aa	427	Clockwise	1868955	1870238	49392.4	UPF0229 family protein	NA	N	2	9	11	NO	NO	7.81637	0.07	-10.6821	1060.87	0.309859	0.169014	0.140845	7.49	0.373239	NO	NO	NO	NO	NO	NO	NO	NO	NO	NO	NO	NO	NO	NO	NO	NO	NO	YES
b1787	P64483	ECK1785	yeaK	1788087	P64483	JW1776	16129741	NP_416301.1	aa	167	Clockwise	1873574	1874077	17850.6	aminoacyl-tRNA editing domain protein	NA	N	6	10	16	NO	YES	9.6938	0.096	-5.4552	579.31	0.240964	0.13253	0.108434	7.7	0.463855	NO	NO	NO	NO	NO	NO	NO	NO	NO	NO	NO	NO	NO	NO	NO	NO	NO	YES
b1790	P76241	ECK1788	yeaM	1788091	P76241	JW1779	16129744	NP_416304.1	aa	273	Counterclockwise	1874755	1875576	30553.5	putative DNA-binding transcriptional regulator	Putative regulator; Not classified	N	4	7	11	NO	NO	7.18035	0.145	-6.72944	1755.4	0.209559	0.136029	0.0735294	9.22	0.411765	NO	NO	NO	NO	NO	NO	NO	NO	NO	NO	NO	NO	NO	NO	NO	NO	NO	NO
b1792	P76243	ECK1790	yeaO	87081976	P76243	JW1781	90111333	NP_416306.2	aa	115	Clockwise	1876909	1877256	13386.2	DUF488 family protein	NA	N	2	8	10	YES	NO	8.41751	0.064	-3.9182	97.06	0.333333	0.175439	0.157895	7.94	0.412281	NO	NO	NO	NO	NO	NO	NO	NO	NO	NO	NO	NO	NO	NO	NO	NO	NO	YES
b1794	P76245	ECK1792	yeaP	87081977	P76245	JW5292	90111334	NP_416308.4	aa	341	Clockwise	1877715	1878740	38545.6	diguanylate cyclase	NA	N	9	8	17	YES	YES	7.93797	NA	-6.87836	1678.57	0.258824	0.120588	0.138235	5.49	0.426471	NO	NO	NO	NO	NO	NO	NO	NO	NO	NO	NO	NO	NO	NO	NO	NO	NO	NO
b1796	P64496	ECK1794	yoaG	1788097	P64496	JW1785	16129750	NP_416310.1	aa	60	Counterclockwise	1879403	1879585	6608.29	uncharacterized protein	NA	NA	NA	NA	NA	NO	NO	6.24186	0.101	-6.04094	97.47	0.237288	0.0677966	0.169492	5.71	0.389831	NO	NO	NO	NO	NO	NO	NO	NO	NO	NO	NO	NO	NO	NO	NO	NO	NO	NO
b1797	P64488	ECK1795	yeaR	1788098	P64488	JW1786	16129751	NP_416311.1	aa	119	Counterclockwise	1879589	1879948	13611.5	DUF1971 family protein; nitrate-inducible	NA	N	7	8	15	NO	YES	6.68491	0.117	-6.70601	11.18	0.262712	0.144068	0.118644	7.03	0.423729	NO	NO	NO	NO	NO	NO	NO	NO	NO	NO	NO	NO	NO	NO	YES	NO	NO	NO
b1799	P76250	ECK1797	yeaT	87081978	P76250	JW1788	90111335	NP_416313.4	aa	307	Counterclockwise	1880886	1881809	34630.9	transcriptional activator of dmlA	Regulator; Not classified	NA	2	10	12	NO	NO	7.83757	0.111	-7.57578	1161.98	0.248366	0.133987	0.114379	6.85	0.470588	NO	NO	NO	NO	NO	NO	NO	NO	NO	NO	NO	NO	NO	NO	NO	NO	NO	NO
b1800	P76251	ECK1798	yeaU	1788101	P76251	JW1789	16129754	NP_416314.1	aa	361	Clockwise	1881912	1882997	40314.9	D-malate oxidase; NAD-dependent; putative tartrate dehydrogenase	Enzyme; Not classified	N	7	6	13	NO	NO	7.51161	0.085	-6.47006	372.67	0.252778	0.122222	0.130556	5.83	0.425	NO	NO	NO	NO	NO	NO	NO	NO	NO	NO	NO	YES	NO	NO	NO	NO	NO	NO
b1803	P76254	ECK1801	yeaX	1788104	P76254	JW1792	16129757	NP_416317.1	aa	321	Clockwise	1885845	1886810	35661.2	putative YeaWX dioxygenase beta subunit; reductase component	Putative enzyme; Not classified	N	5	11	16	NO	NO	7.84012	0.054	-5.89815	727.61	0.275	0.134375	0.140625	5.76	0.384375	NO	YES	NO	NO	NO	NO	NO	NO	NO	NO	NO	NO	NO	NO	NO	NO	NO	NO
b1804	P09155	ECK1802	rnd	1788105	P09155	JW1793	16129758	NP_416318.1	aa	375	Counterclockwise	1886864	1887991	42734.2	ribonuclease D	Enzyme; Degradation of RNA	N	6	5	11	NO	NO	8.99531	0.088	-7.13597	1222.75	0.254011	0.120321	0.13369	5.7	0.457219	NO	NO	NO	NO	NO	NO	NO	NO	YES	NO	NO	NO	NO	NO	NO	NO	NO	NO
b1807	P76256	ECK1805	yeaZ	1788109	P76256	JW1796	16129761	NP_416321.1	aa	231	Counterclockwise	1890572	1891267	25180.8	tRNA(ANN) t(6)A37 threonylcarbamoyladenosine modification protein; binding partner and protease for TsaD	Enzyme; tRNA modification	E	2	13	15	YES	YES	9.477	0.085	-4.99032	204.25	0.230435	0.104348	0.126087	5.73	0.443478	NO	NO	NO	NO	NO	NO	NO	NO	NO	NO	NO	NO	NO	YES	NO	NO	NO	NO
b1808	P76257	ECK1806	yoaA	1788110	P76257	JW1797	16129762	NP_416322.1	aa	636	Counterclockwise	1891325	1893235	70377.9	putative ATP-dependent helicase; DinG family	Putative enzyme; Not classified	N	0	8	8	YES	NO	7.69731	0.081	-12.4311	1723.25	0.23937	0.124409	0.114961	7.29	0.426772	NO	NO	NO	NO	NO	NO	NO	NO	NO	NO	NO	NO	NO	NO	NO	NO	NO	NO
b1809	P0AEB7	ECK1807	yoaB	87081979	P0AEB7	JW5295	90111336	NP_416323.4	aa	114	Clockwise	1893367	1893711	12493.2	putative reactive intermediate deaminase	Putative enzyme; Not classified	NA	1	2	3	NO	NO	10.1484	NA	-8.30954	238.77	0.230088	0.106195	0.123894	6.52	0.504425	NO	NO	NO	NO	NO	NO	NO	NO	NO	NO	NO	NO	NO	NO	NO	NO	NO	NO
b1810	P64490	ECK1808	yoaC	1788112	P64490	JW5296	16129764	NP_416324.2	aa	99	Clockwise	1894133	1894432	10835.4	DUF1889 family protein	NA	NA	5	4	9	NO	NO	9.70972	0.073	-8.64835	465.39	0.255102	0.112245	0.142857	7.38	0.438776	NO	NO	NO	NO	NO	NO	NO	NO	NO	NO	NO	NO	NO	NO	NO	NO	NO	NO
b1811	P67338	ECK1809	yoaH	1788113	P67338	JW1800	16129765	NP_416325.1	aa	59	Counterclockwise	1894552	1894731	6554.3	UPF0181 family protein	NA	N	2	7	9	NO	NO	9.80941	0.096	-4.23289	73.1	0.310345	0.12069	0.189655	6.07	0.413793	NO	NO	NO	NO	NO	NO	NO	NO	NO	NO	NO	NO	NO	NO	NO	NO	NO	YES
b1814	P16095	ECK1812	sdaA	1788116	P16095	JW1803	16129768	NP_416328.1	aa	454	Clockwise	1896932	1898296	48906.7	L-serine dehydratase 1	Enzyme; Degradation of small molecules: Amino acids	N	0	2	2	NO	NO	7.71334	0.094	-8.35722	525.51	0.231788	0.110375	0.121413	5.57	0.434879	NO	NO	NO	YES	NO	NO	NO	NO	NO	NO	NO	NO	NO	NO	NO	NO	NO	NO
b1822	P36999	ECK1820	rrmA	1788125	P36999	JW1811	16129776	NP_416336.1	aa	269	Counterclockwise	1906251	1907060	30418.9	23S rRNA m(1)G745 methyltransferase; SAM-dependent	Enzyme; rRNA modification	N	1	1	2	NO	NO	8.29128	0.088	-5.1024	210.21	0.268657	0.152985	0.115672	7.47	0.429104	NO	NO	NO	NO	NO	NO	NO	NO	NO	NO	NO	NO	NO	NO	NO	NO	NO	NO
b1823	P0A9Y6	ECK1821	cspC	1788126	P0A9Y6	JW1812	16129777	NP_416337.1	aa	69	Counterclockwise	1907226	1907435	7402.37	stress protein; member of the CspA-family	Phenotype; Not classified	N	3	9	12	YES	YES	12.6562	0.143	-6.51014	224.88	0.220588	0.117647	0.102941	9.08	0.411765	NO	NO	NO	NO	NO	NO	NO	NO	NO	YES	NO	NO	NO	NO	NO	NO	NO	NO
b1827	P76268	ECK1826	kdgR	1788131	P76268	JW1816	16129781	NP_416341.1	aa	263	Counterclockwise	1909308	1910099	30029.3	KDG regulon transcriptional repressor	Regulator; Not classified	N	3	6	9	YES	YES	9.59333	0.143	-6.9339	1107.36	0.290076	0.141221	0.148855	6.26	0.427481	NO	NO	NO	NO	NO	NO	NO	NO	NO	YES	NO	NO	NO	NO	NO	NO	NO	NO
b1831	P45577	ECK1830	proQ	48994892	P45577	JW5300	49176156	YP_026161.1	aa	232	Counterclockwise	1914836	1915534	25892.5	RNA chaperone; putative ProP translation regulator	NA	NA	8	16	24	YES	YES	10.6766	0.073	-5.12212	572.44	0.341991	0.203463	0.138528	10.25	0.354978	NO	NO	NO	NO	NO	NO	NO	NO	NO	NO	NO	NO	NO	NO	NO	NO	NO	NO
b1832	P76270	ECK1831	yebR	1788136	P76270	JW1821	49176157	NP_416346.4	aa	165	Counterclockwise	1915631	1916128	18121.6	free methionine-(R)-sulfoxide reductase	NA	NA	2	8	10	YES	NO	10.9919	0.136	-9.11761	768.04	0.231707	0.097561	0.134146	5.69	0.469512	NO	NO	NO	NO	NO	NO	NO	NO	NO	NO	NO	NO	NO	NO	NO	NO	NO	NO
b1835	P76273	ECK1834	yebU	87081985	P76273	JW5301	90111341	NP_416349.2	aa	479	Clockwise	1920223	1921662	53227.6	16S rRNA m(5)C1407 methyltransferase; SAM-dependent	Enzyme; rRNA modification	N	1	8	9	NO	NO	7.65448	0.077	-6.04579	765.55	0.238494	0.117155	0.121339	5.94	0.435146	NO	NO	NO	NO	NO	NO	NO	NO	NO	NO	NO	NO	NO	NO	NO	NO	NO	NO
b1836	P64503	ECK1835	yebV	87081986	P64503	JW5302	90111342	NP_416350.4	aa	78	Clockwise	1921780	1922016	8752.8	uncharacterized protein	NA	NA	2	2	4	YES	YES	9.5435	0.066	-2.89075	0	0.298701	0.116883	0.181818	5.86	0.376623	NO	NO	NO	NO	NO	NO	NO	NO	NO	NO	NO	NO	NO	NO	NO	NO	NO	NO
b1837	P76275	ECK1836	yebW	87081987	P76275	JW5303	90111343	NP_416351.2	aa	63	Clockwise	1922121	1922312	7315.24	uncharacterized protein	NA	NA	2	3	5	NO	YES	8.53541	0.224	-8.2395	930.62	0.225806	0.0483871	0.177419	5.18	0.451613	NO	NO	NO	NO	NO	NO	NO	NO	NO	NO	NO	NO	NO	NO	NO	NO	NO	NO
b1838	P55798	ECK1837	pphA	87081988	P55798	JW1827	90111344	NP_416352.4	aa	218	Counterclockwise	1922313	1922969	25273.8	serine/threonine-specific protein phosphatase 1	Regulator; Not classified	NA	3	4	7	NO	NO	7.44952	0.061	-5.9788	359.14	0.285714	0.175115	0.110599	7.63	0.40553	NO	NO	NO	NO	NO	NO	NO	NO	NO	NO	NO	NO	NO	NO	NO	NO	NO	NO
b1843	P76280	ECK1844	yobB	1788148	P76280	JW1832	16129796	NP_416357.1	aa	218	Clockwise	1925440	1926096	24395.1	C-N hydrolase family protein	Putative enzyme; Not classified	N	2	5	7	NO	NO	7.89237	0.118	-6.1424	471.3	0.211982	0.129032	0.0829493	8.92	0.43318	NO	NO	NO	NO	NO	NO	NO	NO	NO	NO	NO	NO	NO	NO	NO	NO	YES	NO
b1844	P0AEK0	ECK1845	exoX	1788149	P0AEK0	JW1833	16129797	NP_416358.1	aa	220	Clockwise	1926120	1926782	25133.1	exodeoxyribonuclease 10; DNA exonuclease X	NA	N	1	6	7	NO	NO	9.06194	0.108	-6.6552	370.72	0.255708	0.146119	0.109589	8.04	0.438356	NO	NO	NO	NO	NO	NO	NO	NO	NO	NO	YES	NO	NO	NO	NO	NO	NO	NO
b1845	P24555	ECK1846	ptrB	1788150	P24555	JW1834	16129798	NP_416359.1	aa	686	Counterclockwise	1926779	1928839	79490.6	protease II	Enzyme; Degradation of proteins; peptides; glyco	N	8	6	14	NO	NO	6.60854	0.08	-8.72497	3351.72	0.277372	0.141606	0.135766	5.93	0.420438	NO	NO	NO	YES	NO	NO	NO	NO	NO	NO	NO	NO	NO	NO	NO	NO	NO	NO
b1848	P0ACY9	ECK1849	yebG	1788153	P0ACY9	JW1837	16129801	NP_416362.1	aa	96	Counterclockwise	1930457	1930747	10717	DNA damage-inducible protein regulated by LexA	NA	N	4	12	16	NO	NO	9.96953	0.093	-7.07995	705.97	0.336842	0.115789	0.221053	4.92	0.410526	NO	NO	NO	NO	NO	NO	NO	NO	NO	NO	NO	NO	NO	NO	NO	NO	NO	YES
b1849	P33221	ECK1850	purT	1788155	P33221	JW1838	16129802	NP_416363.1	aa	392	Clockwise	1930881	1932059	42433.7	phosphoribosylglycinamide formyltransferase 2	Enzyme; Purine ribonucleotide biosynthesis	N	NA	NA	NA	YES	YES	9.71032	0.105	-8.91213	1046.57	0.242967	0.120205	0.122762	6.04	0.452685	NO	NO	NO	NO	NO	NO	NO	NO	NO	NO	NO	NO	NO	NO	NO	NO	NO	NO
b1851	P0ADF6	ECK1852	edd	1788157	P0ADF6	JW1840	16129804	NP_416365.1	aa	603	Counterclockwise	1932793	1934604	64639	6-phosphogluconate dehydratase	Enzyme; Central intermediary metabolism: Entner-Douderoff	N	1	4	5	NO	NO	10.8635	0.075	-9.64522	NA	0.225914	0.119601	0.106312	6.27	0.431894	NO	NO	NO	YES	NO	NO	NO	NO	NO	NO	NO	NO	NO	NO	NO	NO	NO	NO
b1852	P0AC53	ECK1853	zwf	1788158	P0AC53	JW1841	16129805	NP_416366.1	aa	491	Counterclockwise	1934839	1936314	55704.4	glucose-6-phosphate 1-dehydrogenase	Enzyme; Energy metabolism; carbon: Oxidative branch; pentose pathway	N	8	9	17	YES	NO	10.6561	0.062	-8.71345	1632.55	0.277551	0.136735	0.140816	6.11	0.416327	NO	NO	NO	NO	NO	YES	NO	NO	NO	NO	NO	NO	NO	NO	NO	NO	NO	NO
b1853	P46118	ECK1854	yebK	1788159	P46118	JW1842	16129806	NP_416367.1	aa	289	Clockwise	1936652	1937521	31975.6	putative DNA-binding transcriptional regulator	NA	N	3	9	12	NO	NO	9.2742	0.104	-8.74183	934.26	0.270833	0.142361	0.128472	7.01	0.4375	NO	NO	NO	NO	NO	NO	NO	NO	NO	YES	NO	NO	NO	NO	NO	NO	NO	NO
b1856	P0AFS9	ECK1857	yebA	87081989	P0AFS9	JW5304	90111345	NP_416370.2	aa	440	Counterclockwise	1940313	1941635	49057.8	murein DD-endopeptidase; space-maker hydrolase; septation protein	Enzyme; Murein sacculus; peptidoglycan	N	1	6	7	NO	NO	8.01589	0.057	-9.28293	1465.45	0.268793	0.154897	0.113895	10.11	0.396355	NO	NO	NO	NO	NO	NO	NO	NO	NO	NO	NO	NO	NO	NO	NO	NO	NO	NO
b1862	P24238	ECK1863	yebB	87081991	P24238	JW5306	90111347	NP_416376.2	aa	200	Clockwise	1946251	1946853	22704	DUF830 family protein	NA	NA	2	5	7	NO	NO	6.27574	0.151	-9.93631	1043.58	0.236181	0.135678	0.100503	8.19	0.417085	NO	NO	NO	NO	NO	NO	NO	NO	NO	NO	NO	NO	NO	NO	NO	NO	NO	NO
b1864	P0A8A0	ECK1865	yebC	1788171	P0A8A0	JW1853	16129817	NP_416378.1	aa	246	Counterclockwise	1947411	1948151	26422.6	UPF0082 family protein	NA	N	9	16	25	YES	YES	11.0329	0.064	-5.80865	256.3	0.314286	0.134694	0.179592	5.02	0.408163	NO	NO	NO	NO	NO	NO	NO	NO	NO	NO	NO	NO	NO	NO	NO	NO	NO	YES
b1865	P0AFC0	ECK1866	nudB	1788172	P0AFC0	JW1854	16129818	NP_416379.1	aa	150	Counterclockwise	1948180	1948632	17305.8	dihydroneopterin triphosphate pyrophosphatase	Enzyme; folate metabolism	N	4	8	12	NO	NO	10.5583	0.158	-10.4824	830.99	0.288591	0.147651	0.14094	6.92	0.449664	NO	NO	NO	NO	NO	NO	NO	NO	NO	NO	NO	NO	NO	NO	NO	NO	NO	NO
b1867	P0ADI7	ECK1868	yecD	87081992	P0ADI7	JW5307	90111348	NP_416381.2	aa	188	Clockwise	1950832	1951398	20452.2	isochorismatase family protein	NA	N	2	3	5	NO	NO	8.79477	0.094	-8.0422	648.03	0.229947	0.112299	0.117647	6.42	0.459893	NO	NO	NO	NO	NO	NO	NO	NO	NO	NO	NO	NO	NO	NO	NO	YES	NO	NO
b1868	P37348	ECK1869	yecE	1788175	P37348	JW1857	16129821	NP_416382.1	aa	272	Clockwise	1951395	1952213	31479.1	UPF0759 family protein	NA	N	5	16	21	YES	YES	7.52492	0.095	-5.46645	216.91	0.258303	0.154982	0.103321	8.36	0.409594	NO	NO	NO	NO	NO	NO	NO	NO	NO	NO	NO	NO	NO	NO	NO	NO	NO	YES
b1870	P76290	ECK1871	yecO	1788177	P76290	JW1859	16129823	NP_416384.1	aa	247	Clockwise	1952702	1953445	27776.6	carboxy-SAM synthase	Enzyme; tRNA modification	N	0	11	11	NO	NO	9.14207	0.108	-6.86054	944.46	0.272358	0.134146	0.138211	6.02	0.434959	NO	NO	NO	NO	NO	NO	NO	NO	NO	NO	NO	NO	NO	NO	NO	NO	NO	NO
b1871	P76291	ECK1872	yecP	1788178	P76291	JW1860	16129824	NP_416385.1	aa	323	Clockwise	1953442	1954413	37006.6	tRNA (cmo5U34)-carboxymethyltransferase; carboxy-SAM-dependent	Enzyme; tRNA modification	N	2	6	8	NO	NO	7.61375	0.099	-5.71052	411.42	0.267081	0.142857	0.124224	6.7	0.431677	NO	NO	NO	NO	NO	NO	NO	NO	NO	NO	NO	NO	NO	NO	NO	NO	NO	NO
b1874	P67826	ECK1875	cutC	87081995	P67826	JW1863	90111351	YP_025309.2	aa	248	Counterclockwise	1958520	1959266	26761.8	copper homeostasis protein	Putative transport; Detoxification	NA	5	10	15	NO	NO	8.07197	0.091	-3.6415	44.79	0.246964	0.125506	0.121457	6.31	0.449393	NO	NO	NO	NO	NO	NO	NO	NO	NO	NO	NO	NO	NO	NO	NO	NO	NO	NO
b1875	P52007	ECK1876	yecM	87081996	P52007	JW5309	90111352	NP_416389.4	aa	188	Counterclockwise	1959280	1959846	21205	putative metal-binding enzyme	NA	NA	1	8	9	NO	NO	9.16849	0.055	-5.65862	62.48	0.283422	0.139037	0.144385	6.02	0.374332	NO	NO	NO	NO	NO	NO	NO	NO	NO	NO	NO	NO	NO	NO	NO	NO	NO	YES
b1876	P11875	ECK1877	argS	1788184	P11875	JW1865	16129828	NP_416390.1	aa	577	Clockwise	1960062	1961795	64683	arginyl-tRNA synthetase	Enzyme; Aminoacyl tRNA synthetases; tRNA modification	E	NA	NA	NA	YES	NO	8.72434	0.07	-6.45831	1657.91	0.282986	0.137153	0.145833	5.59	0.453125	NO	NO	NO	NO	NO	NO	NO	NO	YES	NO	NO	NO	NO	NO	NO	NO	NO	NO
b1882	P0AE67	ECK1883	cheY	1788191	P0AE67	JW1871	16129834	NP_416396.1	aa	129	Counterclockwise	1967048	1967437	14097.4	chemotaxis regulator transmitting signal to flagellar motor component	Regulator; Chemotaxis and mobility	N	8	8	16	YES	NO	8.24021	0.116	-5.65432	175.96	0.265625	0.117188	0.148438	6.37	0.492188	NO	NO	NO	NO	NO	NO	NO	NO	NO	NO	NO	NO	NO	NO	NO	NO	NO	NO
b1883	P07330	ECK1884	cheB	1788192	P07330	JW1872	16129835	NP_416397.1	aa	349	Counterclockwise	1967452	1968501	37467.7	fused chemotaxis regulator: protein-glutamate methylesterase in two-component regulatory system with CheA	Enzyme; Chemotaxis and mobility	N	1	2	3	NO	NO	7.29211	0.065	-6.19119	486.53	0.232759	0.132184	0.100575	8.68	0.445402	NO	NO	NO	NO	NO	NO	NO	NO	NO	NO	NO	NO	NO	NO	NO	NO	NO	NO
b1884	P07364	ECK1885	cheR	1788193	P07364	JW1873	16129836	NP_416398.1	aa	286	Counterclockwise	1968504	1969364	32849.4	chemotaxis regulator; protein-glutamate methyltransferase	Enzyme; Chemotaxis and mobility	N	3	3	6	NO	YES	7.022	0.086	-7.13963	746.81	0.259649	0.157895	0.101754	9.8	0.421053	NO	NO	NO	NO	YES	NO	NO	NO	NO	NO	NO	NO	NO	NO	NO	NO	NO	NO
b1895	P46888	ECK1894	yecG	1788205	P46888	JW1884	16129847	NP_416409.1	aa	142	Clockwise	1979753	1980181	15632.9	universal stress protein	Putative regulator; Not classified	N	4	5	9	NO	YES	7.79642	0.168	-7.82144	827.57	0.248227	0.12766	0.120567	6.3	0.453901	NO	NO	NO	NO	NO	NO	NO	NO	NO	NO	NO	NO	NO	NO	NO	NO	NO	NO
b1896	P31677	ECK1895	otsA	1788206	P31677	JW5312	16129848	NP_416410.1	aa	474	Counterclockwise	1980188	1981612	53611.2	trehalose-6-phosphate synthase	Enzyme; Osmotic adaptation	N	4	4	8	YES	NO	7.91362	0.089	-7.11349	NA	0.255814	0.137421	0.118393	6.93	0.443975	NO	NO	NO	NO	NO	YES	NO	NO	NO	NO	NO	NO	NO	NO	NO	NO	NO	NO
b1897	P31678	ECK1896	otsB	1788207	P31678	JW1886	16129849	NP_416411.1	aa	266	Counterclockwise	1981587	1982387	29175.3	trehalose-6-phosphate phosphatase; biosynthetic	Enzyme; Osmotic adaptation	N	5	5	10	NO	NO	9.39175	0.083	-6.6084	NA	0.237736	0.116981	0.120755	6.14	0.437736	NO	NO	NO	NO	NO	YES	NO	NO	NO	NO	NO	NO	NO	NO	NO	NO	NO	NO
b1902	P0A9A2	ECK1900	yecI	1788212	P0A9A2	JW1890	16129852	NP_416415.1	aa	167	Clockwise	1986925	1987428	18894.5	ferritin B; putative ferrous iron reservoir	Putative carrier; Transport of small molecules: Cations	N	4	5	9	NO	YES	8.13319	0.104	-6.7473	104.36	0.240964	0.114458	0.126506	6.14	0.409639	NO	NO	NO	NO	NO	NO	NO	NO	NO	NO	NO	NO	NO	NO	YES	NO	NO	NO
b1905	P0A998	ECK1904	ftn	1788216	P0A998	JW1893	16129855	NP_416418.1	aa	165	Clockwise	1988716	1989213	19423.8	ferritin iron storage protein (cytoplasmic)	Carrier; Transport of small molecules: Cations	N	2	3	5	YES	NO	11.8666	0.094	-4.49946	229.06	0.27439	0.115854	0.158537	5.39	0.408537	NO	NO	NO	NO	NO	NO	NO	NO	NO	NO	NO	NO	NO	NO	NO	NO	NO	NO
b1906	P46887	ECK1905	yecH	1788217	P46887	JW1894	16129856	NP_416419.1	aa	79	Counterclockwise	1989251	1989490	8628.77	DUF2492 family protein	NA	NA	4	6	10	NO	NO	8.62311	0.078	-5.06873	536.16	0.294872	0.166667	0.128205	7.36	0.397436	NO	NO	NO	NO	NO	NO	NO	NO	NO	NO	NO	NO	NO	NO	NO	NO	NO	NO
b1908	P0AD05	ECK1907	yecA	1788219	P0AD05	JW1896	16129858	NP_416421.1	aa	221	Counterclockwise	1990954	1991619	25039.3	UPF0149 family protein	NA	N	4	7	11	NO	NO	9.2026	0.076	-6.06695	604.47	0.3	0.113636	0.186364	4.63	0.409091	NO	NO	NO	NO	NO	NO	NO	NO	NO	NO	NO	NO	NO	NO	NO	NO	YES	NO
b1914	P0AED5	ECK1913	uvrY	1788222	P0AED5	JW1899	16129861	NP_416424.1	aa	218	Counterclockwise	1994703	1995359	23892.7	response regulator in two-component regulatory system with BarA	Putative regulator; Not classified	N	8	2	10	YES	NO	10.501	0.09	-7.65101	845.4	0.248848	0.133641	0.115207	7.7	0.43318	NO	NO	NO	NO	NO	NO	NO	NO	NO	NO	NO	NO	NO	NO	NO	NO	NO	NO
b1915	P0AD07	ECK1914	yecF	1788223	P0AD07	JW1900	16129862	NP_416425.1	aa	74	Clockwise	1995818	1996042	8238.55	DUF2594 family protein	NA	NA	3	8	11	NO	NO	8.8468	0.144	-3.03394	46.5	0.232877	0.109589	0.123288	7.93	0.452055	NO	NO	NO	NO	NO	NO	NO	NO	NO	NO	NO	NO	NO	NO	NO	NO	NO	NO
b1916	P07026	ECK1915	sdiA	1788224	P07026	JW1901	16129863	NP_416426.1	aa	240	Counterclockwise	1996110	1996832	28117.4	quorum-sensing transcriptional activator	Regulator; Cell division	N	4	4	8	NO	YES	6.61545	0.107	-5.68652	251.09	0.251046	0.133891	0.117155	7.7	0.451883	NO	NO	NO	NO	NO	NO	NO	NO	NO	YES	NO	NO	NO	NO	NO	NO	NO	NO
b1919	P76316	ECK1918	yedO	87082000	P76316	JW5313	90111355	NP_416429.4	aa	328	Counterclockwise	1998494	1999480	35153.3	D-cysteine desulfhydrase; PLP-dependent	Putative enzyme; Not classified	NA	4	4	8	YES	NO	9.97585	0.091	-8.63549	626.41	0.217125	0.0978593	0.119266	5.4	0.464832	NO	NO	NO	YES	NO	NO	NO	NO	NO	NO	NO	NO	NO	NO	NO	NO	NO	NO
b1921	P52627	ECK1920	fliZ	87082001	P52627	JW1906	90111356	NP_416431.2	aa	183	Counterclockwise	2000473	2001024	21657.8	RpoS antagonist; putative regulator of FliA activity	Structural component; Unknown	NA	2	6	8	NO	YES	6.34797	0.05	-4.81419	45.17	0.302198	0.192308	0.10989	9.46	0.357143	NO	NO	NO	NO	NO	NO	NO	NO	NO	NO	NO	NO	NO	NO	NO	NO	NO	NO
b1925	P26608	ECK1924	fliS	1788234	P26608	JW1910	16129872	NP_416435.1	aa	136	Clockwise	2005303	2005713	14950.1	flagellar protein potentiates polymerization	Regulator; Surface structures	N	5	9	14	NO	NO	7.74373	0.147	-6.19936	801.01	0.2	0.0814815	0.118519	6.08	0.481481	NO	NO	NO	NO	NO	NO	NO	NO	NO	NO	YES	NO	NO	NO	NO	NO	NO	NO
b1926	P0ABY2	ECK1925	fliT	1788235	P0ABY2	JW1911	16129873	NP_416436.1	aa	121	Clockwise	2005713	2006078	13828.8	putative flagellar synthesis and assembly chaperone	Regulator; Surface structures	NA	5	16	21	NO	YES	7.56131	0.113	-3.9198	277.77	0.241667	0.1	0.141667	5.8	0.458333	NO	NO	NO	NO	NO	NO	NO	NO	NO	NO	NO	NO	NO	NO	NO	NO	NO	NO
b1927	P26612	ECK1926	amyA	1788236	P26612	JW1912	16129874	NP_416437.1	aa	495	Clockwise	2006156	2007643	56639.4	cytoplasmic alpha-amylase	Enzyme; Degradation of polysaccharides	N	1	6	7	NO	NO	9.25541	0.083	-9.51494	1956.16	0.279352	0.109312	0.17004	4.44	0.421053	NO	NO	NO	NO	NO	YES	NO	NO	NO	NO	NO	NO	NO	NO	NO	NO	NO	NO
b1930	P0AA31	ECK1929	yedF	1788239	P0AA31	JW1915	16129877	NP_416440.1	aa	77	Clockwise	2009479	2009712	8638.99	putative TusA family sulfurtransferase	NA	N	0	6	6	NO	NO	9.18758	0.087	-4.11634	4.06	0.236842	0.105263	0.131579	6.76	0.407895	NO	NO	NO	NO	NO	NO	NO	NO	NO	NO	NO	NO	NO	YES	NO	NO	NO	NO
b1931	P76318	ECK1930	yedK	48994894	P76318	JW1916	49176171	YP_025310.1	aa	222	Clockwise	2009821	2010489	24979.3	DUF159 family protein	NA	NA	6	3	9	NO	NO	8.32432	0.064	-5.70343	767.05	0.276018	0.131222	0.144796	6.01	0.420814	NO	NO	NO	NO	NO	NO	NO	NO	NO	NO	NO	NO	NO	NO	NO	NO	NO	YES
b1932	P76319	ECK1931	yedL	1788242	P76319	JW1917	16129879	NP_416442.1	aa	159	Clockwise	2010600	2011079	17891.5	putative acyl transferase	NA	N	5	4	9	NO	NO	7.59969	0.113	-6.29132	NA	0.259494	0.151899	0.107595	7.33	0.405063	NO	NO	NO	NO	NO	NO	YES	NO	NO	NO	NO	NO	NO	NO	NO	NO	NO	NO
b1943	P52614	ECK1941	fliK	1788253	P52614	JW1927	16129890	NP_416453.1	aa	375	Clockwise	2018386	2019513	39311.8	flagellar hook-length control protein	Structural component; Surface structures	N	2	4	6	NO	YES	6.6837	0.033	-4.55287	277.93	0.18984	0.0695187	0.120321	4.47	0.368984	NO	NO	NO	NO	NO	NO	NO	NO	NO	NO	NO	NO	YES	NO	NO	NO	NO	NO
b1952	P0AEG8	ECK1950	dsrB	1788263	P0AEG8	JW1936	16129899	NP_416462.1	aa	62	Counterclockwise	2024635	2024823	6945.84	uncharacterized protein	NA	NA	4	3	7	NO	YES	8.93755	0.249	-6.26871	556.66	0.295082	0.114754	0.180328	6.19	0.42623	NO	NO	NO	NO	NO	NO	NO	NO	NO	NO	NO	NO	NO	NO	NO	NO	NO	NO
b1953	P64519	ECK1951	yodD	87082006	P64519	JW5317	90111359	NP_416463.4	aa	75	Clockwise	2024986	2025213	8579.26	uncharacterized protein	NA	NA	4	6	10	YES	YES	8.39	0.047	-4.35649	17.47	0.405405	0.162162	0.243243	5.57	0.378378	NO	NO	NO	NO	NO	NO	NO	NO	NO	NO	NO	NO	NO	NO	NO	NO	NO	NO
b1955	P76329	ECK1953	yedP	1788265	P76329	JW1938	16129901	NP_416464.1	aa	271	Clockwise	2025511	2026326	30439.3	putative mannosyl-3-phosphoglycerate phosphatase	NA	N	1	7	8	NO	NO	8.78316	0.094	-6.60991	1224.72	0.251852	0.114815	0.137037	5.51	0.422222	NO	NO	NO	NO	NO	NO	NO	NO	NO	NO	NO	NO	NO	NO	NO	NO	YES	NO
b1957	P64517	ECK1955	yodC	1788267	P64517	JW1940	16129903	NP_416466.1	aa	60	Counterclockwise	2028188	2028370	6678.47	uncharacterized protein	NA	NA	9	2	11	NO	NO	8.67723	0.125	-4.2361	5.77	0.305085	0.118644	0.186441	6.19	0.372881	NO	NO	NO	NO	NO	NO	NO	NO	NO	NO	NO	NO	NO	NO	NO	NO	NO	YES
b1960	P09184	ECK1958	vsr	1788270	P09184	JW1943	16129906	NP_416469.1	aa	156	Counterclockwise	2030448	2030918	18015.6	DNA mismatch endonuclease of very short patch repair	Enzyme; Degradation of DNA	N	NA	NA	NA	NO	YES	8.66169	0.121	-8.10627	723.16	0.341935	0.193548	0.148387	7.85	0.406452	NO	NO	NO	NO	NO	NO	NO	NO	NO	NO	YES	NO	NO	NO	NO	NO	NO	NO
b1961	P0AED9	ECK1959	dcm	1788271	P0AED9	JW1944	16129907	NP_416470.1	aa	472	Counterclockwise	2030899	2032317	53464.8	DNA cytosine methyltransferase	Enzyme; DNA - replication; repair; restriction/modification	N	2	13	15	YES	YES	8.43614	0.081	-7.83295	1535.99	0.292994	0.174098	0.118896	8.77	0.40552	NO	NO	NO	NO	NO	NO	NO	NO	NO	NO	YES	NO	NO	NO	NO	NO	NO	NO
b1962	P46144	ECK1960	yedJ	1788273	P46144	JW1945	16129908	NP_416471.1	aa	231	Counterclockwise	2032384	2033079	25904.3	putative HD superfamily phosphohydrolase	NA	N	5	8	13	NO	YES	8.97342	0.107	-9.65716	1769.68	0.304348	0.165217	0.13913	6.35	0.452174	NO	NO	NO	NO	NO	NO	NO	NO	NO	NO	NO	NO	NO	NO	NO	NO	YES	NO
b1969	P76340	ECK1965	yedW	87082012	P76340	JW5322	90111362	NP_416478.2	aa	223	Counterclockwise	2038152	2038823	25017.8	response regulator family protein	Putative regulator; Not classified	N	2	3	5	NO	YES	9.18754	0.136	-6.87921	1134.09	0.265766	0.135135	0.130631	7.38	0.445946	NO	NO	NO	NO	NO	NO	NO	NO	NO	NO	NO	NO	NO	NO	NO	NO	NO	NO
b1976	P76346	ECK1972	yeeI	87082014	P76346	JW1958	90111364	NP_416484.2	aa	265	Clockwise	2043651	2044448	30279.2	anti-repressor for DgsA(Mlc)	NA	N	2	11	13	NO	YES	8.21513	0.113	-6.85473	376.31	0.242424	0.0984848	0.143939	4.85	0.443182	NO	NO	NO	NO	NO	NO	NO	NO	NO	NO	NO	NO	NO	NO	NO	NO	NO	YES
b1978	P76347	ECK1974	yeeJ	87082015	P76347	JW5833	145698281	NP_416485.4	aa	2358	Clockwise	2044938	2052014	248569	putative adhesin	Putative factor; Not classified	NA	0	4	4	NO	NO	6.44714	NA	-9.59372	6038.23	0.181162	0.0806109	0.100552	4.7	0.37972	NO	NO	NO	NO	NO	NO	NO	NO	NO	NO	NO	NO	NO	NO	NO	NO	NO	NO
b1983	P0A8A2	ECK1978	yeeN	1788294	P0A8A2	JW1964	16129927	NP_416490.1	aa	238	Clockwise	2056858	2057574	25867.1	UPF0082 family protein	NA	N	4	10	14	YES	NO	8.3032	0.092	-7.19341	547.04	0.291139	0.122363	0.168776	5	0.413502	NO	NO	NO	NO	NO	NO	NO	NO	NO	NO	NO	NO	NO	NO	NO	NO	NO	YES
b1987	Q47083	ECK1982	cbl	1788296	Q47083	JW1966	16129929	NP_416492.1	aa	316	Counterclockwise	2059964	2060914	35855.9	ssuEADCB/tauABCD operon transcriptional activator	Regulator; Amino acid biosynthesis: Cysteine	N	3	3	6	NO	NO	7.94642	0.102	-6.89793	1346.1	0.269841	0.130159	0.139683	5.92	0.425397	NO	NO	NO	NO	NO	NO	NO	NO	NO	YES	NO	NO	NO	NO	NO	NO	NO	NO
b1988	Q47005	ECK1983	nac	1788297	Q47005	JW1967	16129930	NP_416493.1	aa	305	Counterclockwise	2061016	2061933	32835.1	nitrogen assimilation regulon transcriptional regulator; autorepressor	Regulator; Central intermediary metabolism	N	5	3	8	NO	NO	7.71494	0.13	-7.13997	799.8	0.177632	0.0986842	0.0789474	8.04	0.473684	NO	NO	NO	NO	NO	NO	NO	NO	NO	NO	NO	NO	NO	NO	NO	NO	NO	NO
b1999	P76359	ECK1991	yeeP	87082019	P76359	JW5327	NA		aa	183	Clockwise	2070660	2071211	20829.8	pseudogene; CP4-44 prophage; 50S ribosome-binding GTPase family	Phage or Prophage Related	N	22	24	46	NO	NO	7.74044	0.185	-14.2074	706.42	0.259574	0.140426	0.119149	7.31	0.459574	NO	NO	NO	NO	NO	NO	NO	NO	NO	NO	NO	NO	NO	NO	NO	NO	YES	NO
b2002	P76362	ECK1995	yeeS	1788312	P76362	JW1984	16129943	NP_416506.1	aa	148	Clockwise	2076308	2076754	16557	CP4-44 prophage; putative DNA repair protein	Phage or Prophage Related	N	19	4	23	NO	NO	7.5253	0.119	-5.23717	507.18	0.272109	0.163265	0.108844	9.14	0.435374	NO	NO	NO	NO	NO	NO	NO	NO	NO	NO	YES	NO	NO	NO	NO	NO	NO	NO
b2003	P64521	ECK1996	yeeT	1788313	P64521	JW1985	16129944	NP_416507.1	aa	73	Clockwise	2076817	2077038	8410.71	CP4-44 prophage; uncharacterized protein	Phage or Prophage Related	NA	5	2	7	NO	NO	7.4145	0.158	-5.15376	581.49	0.277778	0.194444	0.0833333	10.75	0.402778	NO	NO	NO	NO	NO	NO	NO	NO	NO	NO	NO	NO	NO	NO	NO	NO	NO	NO
b2004	P76364	ECK1997	yeeU	1788314	P76364	JW1986	16129945	NP_416508.1	aa	122	Clockwise	2077112	2077480	13683.6	CP4-44 prophage; cytoskeleton bundling-enhancing factor A; CbtA antitoxin	Phage or Prophage Related	NA	2	10	12	NO	YES	7.01013	0.111	-5.56642	381.23	0.239669	0.123967	0.115702	6.66	0.396694	NO	NO	NO	NO	NO	NO	NO	NO	NO	NO	NO	NO	NO	NO	NO	NO	NO	NO
b2005	P64524	ECK1998	yeeV	1788315	P64524	JW1987	16129946	NP_416509.1	aa	124	Clockwise	2077569	2077943	13898.9	CP4-44 prophage; toxin of the YeeV-YeeU toxin-antitoxin system	Phage or Prophage Related	NA	2	6	8	NO	NO	6.77563	0.106	-5.77839	489.01	0.235772	0.130081	0.105691	8.62	0.414634	NO	NO	NO	NO	NO	NO	NO	NO	NO	NO	NO	NO	NO	NO	NO	NO	NO	NO
b2006	P64526	ECK1999	yeeW	1788316	P64526	JW1988	NA		aa	56	Clockwise	2077940	2078107	6048.72	CP4-44 prophage; uncharacterized protein	Phage or Prophage Related	NA	16	4	20	NO	YES	7.80375	0.095	-7.86989	0	0.253968	0.0793651	0.174603	5.64	0.444444	NO	NO	NO	NO	NO	NO	NO	NO	NO	NO	NO	NO	NO	NO	NO	NO	NO	NO
b2007	P0A8M6	ECK2001	yeeX	1788317	P0A8M6	JW1989	145698283	NP_416511.4	aa	109	Counterclockwise	2079032	2079361	12777.8	UPF0265 family protein	Phenotype; Not classified	NA	1	10	11	NO	NO	12.0064	0.079	-5.20429	107.31	0.407407	0.222222	0.185185	9.81	0.37037	NO	NO	NO	NO	NO	NO	NO	NO	NO	NO	NO	NO	NO	NO	NO	NO	NO	YES
b2009	P33012	ECK2003	sbmC	1788319	P33012	JW1991	16129950	NP_416513.1	aa	157	Counterclockwise	2080789	2081262	18081.5	DNA gyrase inhibitor	NA	N	NA	NA	NA	NO	YES	9.50593	0.176	-6.17404	690.56	0.25641	0.102564	0.153846	5.28	0.442308	NO	NO	NO	NO	NO	NO	NO	NO	NO	NO	YES	NO	NO	NO	NO	NO	NO	NO
b2011	P04995	ECK2005	sbcB	1788321	P04995	JW1993	16129952	NP_416515.1	aa	475	Clockwise	2082756	2084183	54500.8	exodeoxyribonuclease I; exonuclease I	Enzyme; Degradation of DNA	N	5	19	24	YES	NO	8.65735	0.073	-6.36959	1415.06	0.280591	0.139241	0.14135	5.86	0.436709	NO	NO	NO	NO	NO	NO	NO	NO	NO	NO	YES	NO	NO	NO	NO	NO	NO	NO
b2012	P33014	ECK2006	yeeD	1788322	P33014	JW1994	16129953	NP_416516.1	aa	75	Counterclockwise	2084226	2084453	8148.32	putative TusA family sulfurtransferase	NA	N	8	5	13	NO	YES	10.9766	0.101	-5.47654	45.31	0.22973	0.0675676	0.162162	5.46	0.5	NO	NO	NO	NO	NO	NO	NO	NO	NO	NO	NO	NO	NO	YES	NO	NO	NO	NO
b2015	P76369	ECK2009	yeeY	87082024	P76369	JW5834	90111371	NP_416519.4	aa	309	Counterclockwise	2087329	2088258	34169.1	LysR family putative transcriptional regulator	Putative regulator; Not classified	NA	0	1	1	NO	NO	7.5343	0.09	-6.02187	347.04	0.266234	0.136364	0.12987	6.36	0.448052	NO	NO	NO	NO	NO	NO	NO	NO	NO	NO	NO	NO	NO	NO	NO	NO	NO	NO
b2018	P60995	ECK2013	hisL	1788329	P60995	JW2000	16129959	NP_416522.1	aa	16	Clockwise	2089996	2090046	2081.31	his operon leader peptide	Leader; Amino acid biosynthesis: Histidine	NA	3	20	23	NO	NO	11.8446	0	-4.91311	0	0.666667	0.6	0.0666667	11.18	0.2	NO	NO	NO	NO	NO	NO	NO	NO	NO	NO	NO	NO	NO	NO	NO	NO	NO	NO
b2024	P10371	ECK2019	hisA	87082028	P10371	JW2006	90111374	NP_416528.2	aa	245	Clockwise	2095125	2095862	26032.7	N-(5'-phospho-L-ribosyl-formimino)-5-amino-1-(5'-phosphoribosyl)-4-imidazolecarboxamide isomerase	Enzyme; Amino acid biosynthesis: Histidine	N	14	12	26	NO	NO	11.1383	0.124	-6.38265	176.83	0.233607	0.106557	0.127049	5.83	0.446721	NO	NO	NO	YES	NO	NO	NO	NO	NO	NO	NO	NO	NO	NO	NO	NO	NO	NO
b2026	P06989	ECK2021	hisI	2367128	P06989	JW2008	16129967	NP_416530.1	aa	203	Clockwise	2096614	2097225	22755.8	phosphoribosyl-AMP cyclohydrolase and phosphoribosyl-ATP pyrophosphatase	Enzyme; Amino acid biosynthesis: Histidine	N	1	2	3	NO	NO	9.9442	0.118	-6.93898	1282.89	0.267327	0.128713	0.138614	6.08	0.391089	NO	NO	NO	NO	NO	NO	NO	NO	NO	NO	NO	NO	NO	NO	NO	NO	NO	NO
b2032	P37751	ECK2026	wbbK	1788344	P37751	JW2017	16129972	NP_416536.1	aa	372	Counterclockwise	2103391	2104509	43188.2	lipopolysaccharide biosynthesis protein	Putative enzyme; Not classified	N	3	2	5	YES	YES	9.63536	0.19	-11.2757	2822.73	0.277628	0.161725	0.115903	9.43	0.447439	NO	NO	NO	NO	NO	NO	NO	NO	NO	NO	NO	YES	NO	NO	NO	NO	NO	NO
b2033	P37750	ECK2027	wbbJ	1788345	P37750	JW2018	16129973	NP_416537.1	aa	196	Counterclockwise	2104494	2105084	21675.1	putative lipopolysaccharide biosynthesis O-acetyl transferase	Putative enzyme; Not classified	N	5	4	9	YES	NO	9.69754	0.181	-11.7294	543.3	0.225641	0.14359	0.0820513	10.12	0.430769	NO	NO	NO	NO	NO	NO	NO	NO	NO	NO	NO	NO	NO	NO	NO	NO	NO	NO
b2036	P37747	ECK2030	glf	1788348	P37747	JW2021	16129976	NP_416540.1	aa	367	Counterclockwise	2107226	2108329	42965.9	UDP-galactopyranose mutase; FAD/NAD(P)-binding	Enzyme; Degradation of small molecules: Carbon compounds	N	NA	NA	NA	YES	NO	9.14766	0.078	-6.73764	294.63	0.303279	0.163934	0.139344	7.45	0.423497	NO	NO	NO	NO	NO	NO	NO	NO	NO	NO	NO	YES	NO	NO	NO	NO	NO	NO
b2042	P0AAB6	ECK2036	galF	1788355	P0AAB6	JW2027	16129982	NP_416546.1	aa	297	Counterclockwise	2113434	2114327	32829.2	putative regulatory subunit for GalU	Putative enzyme; Central intermediary metabolism: Sugar-nucleotide biosynthesis; conversions	N	8	2	10	NO	NO	10.6861	0.118	-7.88884	NA	0.263514	0.131757	0.131757	6.63	0.442568	NO	NO	NO	NO	NO	NO	NO	NO	NO	NO	NO	YES	NO	NO	NO	NO	NO	NO
b2044	P71243	ECK2038	wcaL	1788357	P71243	JW2029	16129984	NP_416548.1	aa	406	Counterclockwise	2115907	2117127	45361.6	putative glycosyl transferase	Putative enzyme; Not classified	N	8	9	17	NO	NO	8.29046	0.109	-6.68957	500.12	0.266667	0.153086	0.11358	9.64	0.446914	NO	NO	NO	NO	NO	NO	NO	NO	NO	NO	NO	YES	NO	NO	NO	NO	NO	NO
b2045	P71242	ECK2039	wcaK	1788358	P71242	JW2030	16129985	NP_416549.1	aa	426	Counterclockwise	2117124	2118404	47343.5	colanic acid biosynthesis protein	Putative enzyme; Not classified	N	5	7	12	NO	NO	7.21289	0.106	-5.46645	305.4	0.237647	0.134118	0.103529	7.16	0.451765	NO	NO	NO	NO	NO	NO	NO	NO	NO	NO	NO	NO	NO	NO	NO	NO	NO	YES
b2048	P24175	ECK2042	cpsG	1788361	P24175	JW2033	16129988	NP_416552.1	aa	456	Counterclockwise	2121609	2122979	50462.6	phosphomannomutase	Enzyme; Central intermediary metabolism: Pool; multipurpose conversions	N	6	18	24	NO	NO	8.88326	0.076	-5.65685	NA	0.283516	0.140659	0.142857	6	0.41978	NO	NO	NO	NO	NO	YES	NO	NO	NO	NO	NO	NO	NO	NO	NO	NO	NO	NO
b2049	P24174	ECK2043	cpsB	1788362	P24174	JW2034	16129989	NP_416553.1	aa	478	Counterclockwise	2123084	2124520	53016.3	mannose-1-phosphate guanyltransferase	Enzyme; Central intermediary metabolism: Sugar-nucleotide biosynthesis; conversions	N	6	7	13	NO	NO	7.91158	0.084	-9.59215	1986.78	0.280922	0.134172	0.146751	5.48	0.442348	NO	NO	NO	NO	NO	NO	NO	NO	NO	NO	NO	NO	NO	NO	NO	NO	NO	NO
b2050	P32057	ECK2044	wcaI	1788363	P32057	JW2035	16129990	NP_416554.1	aa	407	Counterclockwise	2124523	2125746	44914	putative glycosyl transferase	Putative enzyme; Not classified	N	4	3	7	NO	NO	7.67244	0.098	-7.09467	917.96	0.236453	0.133005	0.103448	8.98	0.453202	NO	NO	NO	NO	NO	NO	NO	NO	NO	NO	NO	YES	NO	NO	NO	NO	NO	NO
b2051	P32056	ECK2045	nudD	87082031	P32056	JW5335	90111376	NP_416555.2	aa	159	Counterclockwise	2125743	2126222	18273.5	GDP-mannose mannosyl hydrolase	Enzyme; Central intermediary metabolism: Sugar-nucleotide biosynthesis; conversions	N	4	2	6	NO	NO	7.09872	0.142	-6.23045	NA	0.272152	0.126582	0.14557	6.08	0.43038	NO	NO	NO	NO	NO	NO	NO	NO	NO	NO	NO	NO	NO	NO	NO	NO	NO	NO
b2054	P0ACD2	ECK2048	wcaF	1788367	P0ACD2	JW2039	16129994	NP_416558.1	aa	182	Counterclockwise	2128340	2128888	19962.1	putative acyl transferase	Putative enzyme; Not classified	N	1	11	12	NO	NO	6.49549	0.171	-6.67529	956.57	0.187845	0.121547	0.0662983	9.96	0.464088	NO	NO	NO	NO	NO	NO	NO	NO	NO	NO	NO	NO	NO	NO	NO	NO	NO	NO
b2055	P71239	ECK2049	wcaE	1788368	P71239	JW2040	16129995	NP_416559.1	aa	248	Counterclockwise	2128904	2129650	27894.1	putative glycosyl transferase	Putative enzyme; Not classified	N	NA	NA	NA	YES	YES	5.49215	0.123	-7.79127	976.12	0.246964	0.153846	0.0931174	9.9	0.45749	NO	NO	NO	NO	NO	NO	NO	NO	NO	NO	NO	YES	NO	NO	NO	NO	NO	NO
b2057	P71237	ECK2051	wcaC	1788370	P71237	JW2042	16129997	NP_416561.1	aa	405	Counterclockwise	2130853	2132070	45259.9	putative glycosyl transferase	Putative enzyme; Not classified	N	2	7	9	YES	YES	7.73142	0.093	-12.331	763.15	0.235149	0.14604	0.0891089	8.87	0.420792	NO	NO	NO	NO	NO	NO	NO	NO	NO	NO	NO	YES	NO	NO	NO	NO	NO	NO
b2058	P0ACC9	ECK2052	wcaB	1788371	P0ACC9	JW2043	16129998	NP_416562.1	aa	162	Counterclockwise	2132067	2132555	17615.5	putative acyl transferase	Putative enzyme; Not classified	N	7	8	15	YES	NO	6.62517	0.207	-11.9745	1246.63	0.204969	0.130435	0.0745342	8.87	0.490683	NO	NO	NO	YES	NO	NO	NO	NO	NO	NO	NO	NO	NO	NO	NO	NO	NO	NO
b2059	P77414	ECK2053	wcaA	1788372	P77414	JW2044	16129999	NP_416563.1	aa	279	Counterclockwise	2132558	2133397	33034.8	putative glycosyl transferase	Putative regulator; Not classified	N	2	7	9	NO	NO	7.78148	0.111	-6.55629	686.83	0.258993	0.158273	0.100719	9.75	0.42446	NO	NO	NO	NO	NO	NO	NO	NO	NO	NO	NO	YES	NO	NO	NO	NO	NO	NO
b2066	P0A8F4	ECK2060	udk	87082034	P0A8F4	JW2051	90111379	NP_416570.2	aa	213	Counterclockwise	2142307	2142948	24353.1	uridine/cytidine kinase	Enzyme; Central intermediary metabolism: Nucleotide interconversions	N	3	4	7	YES	YES	8.6859	0.132	-7.07318	NA	0.306604	0.165094	0.141509	7.34	0.415094	NO	NO	NO	NO	YES	NO	NO	NO	NO	NO	NO	NO	NO	NO	NO	NO	NO	NO
b2068	P04395	ECK2062	alkA	1788383	P04395	JW2053	16130008	NP_416572.1	aa	282	Counterclockwise	2146692	2147540	31393.3	3-methyl-adenine DNA glycosylase II	Enzyme; DNA - replication; repair; restriction/modification	N	5	7	12	YES	NO	7.79195	0.102	-5.5611	779.01	0.206406	0.113879	0.0925267	8.45	0.491103	NO	NO	NO	NO	NO	NO	NO	NO	NO	NO	YES	NO	NO	NO	NO	NO	NO	NO
b2069	P36928	ECK2063	yegD	87082035	P36928	JW2054	90111380	NP_416573.4	aa	450	Clockwise	2147674	2149026	49371.4	Hsp70 chaperone family protein	Putative regulator; Not classified	NA	1	4	5	NO	NO	7.30515	0.066	-7.2546	631.72	0.242762	0.113586	0.129176	5.54	0.436526	NO	NO	NO	NO	NO	NO	NO	NO	NO	NO	NO	NO	NO	NO	NO	NO	NO	NO
b2072	P76395	ECK2066	yegK	1788387	P76395	JW2057	16130012	NP_416576.1	aa	253	Counterclockwise	2151711	2152472	27207.9	ser/thr phosphatase-related protein	NA	NA	2	7	9	NO	NO	6.66778	0.109	-7.31192	1454.99	0.190476	0.0714286	0.119048	4.76	0.460317	NO	NO	NO	NO	NO	NO	NO	NO	NO	NO	NO	NO	NO	NO	NO	NO	NO	NO
b2073	P76396	ECK2067	yegL	1788388	P76396	JW2058	16130013	NP_416577.1	aa	219	Counterclockwise	2152469	2153128	24217.7	VMA domain protein	NA	N	3	8	11	YES	YES	6.35535	0.118	-6.573	966.48	0.215596	0.100917	0.114679	6.45	0.426606	NO	NO	NO	NO	NO	NO	NO	NO	NO	NO	NO	NO	NO	NO	NO	NO	YES	NO
b2079	P69228	ECK2075	baeR	1788394	P69228	JW2064	16130019	NP_416583.1	aa	240	Clockwise	2164276	2164998	27655.9	response regulator in two-component regulatory system with BaeS	Regulator; RNA synthesis; modification; DNA transcription	N	2	4	6	NO	YES	8.96926	0.079	-6.70601	160.08	0.313808	0.154812	0.158996	6.42	0.414226	NO	NO	NO	NO	NO	NO	NO	NO	NO	NO	NO	YES	NO	NO	NO	NO	NO	NO
b2080	P76402	ECK2076	yegP	87082037	P76402	JW5339	90111382	NP_416584.4	aa	110	Clockwise	2165189	2165521	12024.3	UPF0339 family protein	NA	NA	3	3	6	NO	NO	9.69054	0.05	-3.35447	3.55	0.229358	0.137615	0.0917431	10.12	0.33945	NO	NO	NO	NO	NO	NO	NO	NO	NO	NO	NO	NO	NO	NO	NO	NO	NO	YES
b2081	P76403	ECK2077	yegQ	1788397	P76403	JW2066	16130021	NP_416585.1	aa	453	Clockwise	2165668	2167029	51193.2	putative peptidase	NA	N	3	1	4	NO	NO	8.03264	0.071	-9.28633	1246.58	0.269912	0.139381	0.130531	6.2	0.411504	NO	NO	NO	NO	NO	NO	NO	NO	NO	NO	NO	NO	NO	YES	NO	NO	NO	NO
b2082	P37057	ECK2079	ogrK	1788398	P37057	JW2067	16130022	NP_416586.1	aa	72	Counterclockwise	2167302	2167520	8429.68	orphan Ogr protein; positive regulator of P2 growth	Phage or Prophage Related	NA	6	4	10	NO	NO	8.06325	0.104	-5.92978	31.92	0.239437	0.183099	0.056338	8.83	0.366197	NO	NO	NO	NO	NO	NO	NO	NO	NO	NO	NO	NO	NO	NO	NO	NO	NO	NO
b2086	P76407	ECK2082	yegS	1788402	P76407	JW2070	16130026	NP_416590.1	aa	299	Clockwise	2168712	2169611	32038.6	phosphatidylglycerol kinase; metal-dependent	NA	N	7	9	16	YES	YES	7.68422	0.108	-5.89025	800.89	0.224832	0.0939597	0.130872	4.97	0.419463	NO	NO	NO	NO	NO	NO	NO	NO	NO	NO	NO	YES	NO	NO	NO	NO	NO	NO
b2099	P76418	ECK2092	yegU	1788416	P76418	JW2086	16130037	NP_416602.1	aa	334	Clockwise	2180095	2181099	35620.6	ADP-ribosylglycohydrolase family protein	NA	N	3	7	10	NO	NO	7.3772	0.085	-7.85356	1338.98	0.228228	0.108108	0.12012	5.94	0.459459	NO	NO	NO	NO	NO	NO	NO	NO	NO	NO	NO	NO	NO	YES	NO	NO	NO	NO
b2100	P76419	ECK2093	yegV	1788417	P76419	JW2087	16130038	NP_416603.1	aa	321	Clockwise	2181096	2182061	34385.5	putative kinase	Putative enzyme; Not classified	N	NA	NA	NA	NO	NO	7.53696	0.117	-10.3213	1468.53	0.203125	0.0875	0.115625	NA	0.471875	NO	NO	NO	NO	NO	YES	NO	NO	NO	NO	NO	NO	NO	NO	NO	NO	NO	NO
b2101	P0ACM5	ECK2094	yegW	1788418	P0ACM5	JW2088	16130039	NP_416604.1	aa	248	Counterclockwise	2182035	2182781	28277.2	putative DNA-binding transcriptional regulator	Putative regulator; Not classified	N	5	4	9	NO	NO	8.0699	0.084	-6.73764	364.09	0.283401	0.149798	0.133603	7.01	0.417004	NO	NO	NO	NO	NO	NO	NO	NO	NO	YES	NO	NO	NO	NO	NO	NO	NO	NO
b2104	P76423	ECK2097	thiM	1788421	P76423	JW2091	16130042	NP_416607.1	aa	262	Counterclockwise	2184513	2185301	27339.2	hydoxyethylthiazole kinase	Enzyme; Biosynthesis of cofactors; carriers: Thiamine	N	2	2	4	NO	NO	9.85513	0.114	-8.06585	1426.14	0.183908	0.0957854	0.0881226	6.21	0.467433	NO	NO	NO	NO	NO	NO	NO	NO	NO	NO	NO	NO	NO	NO	NO	NO	NO	NO
b2105	P64530	ECK2098	yohL	1788422	P64530	JW2092	16130043	NP_416608.1	aa	90	Counterclockwise	2185524	2185796	10133.9	transcriptional repressor of rcnA	NA	N	2	7	9	NO	YES	9.09518	0.101	-6.44024	212.71	0.370787	0.224719	0.146067	9.59	0.426966	NO	NO	NO	NO	NO	NO	NO	NO	NO	NO	NO	NO	NO	NO	NO	NO	NO	YES
b2113	P0AF08	ECK2106	mrp	87082045	P0AF08	JW2100	90111388	NP_416616.4	aa	369	Counterclockwise	2193059	2194168	39938.1	antiporter inner membrane protein	Putative enzyme; Not classified	NA	1	11	12	NO	NO	10.217	0.101	-6.70741	720.25	0.220109	0.116848	0.103261	6.33	0.4375	NO	NO	YES	NO	NO	NO	NO	NO	NO	NO	NO	NO	NO	NO	NO	NO	NO	NO
b2119	P33348	ECK2111	yehL	87082049	P33348	JW5349	90111389	NP_416623.2	aa	362	Clockwise	2204596	2205684	39682.3	putative hexameric AAA+ MoxR family ATPase	NA	N	0	3	3	NO	NO	7.27801	0.075	-6.37328	626.25	0.249307	0.130194	0.119114	6.79	0.437673	NO	NO	NO	NO	NO	NO	NO	NO	NO	NO	NO	NO	NO	NO	NO	NO	YES	NO
b2121	P33352	ECK2113	yehP	1788440	P33352	JW5350	16130059	NP_416625.1	aa	378	Clockwise	2207967	2209103	42119.2	VMA domain putative YehL ATPase stimulator	NA	NA	0	3	3	NO	NO	7.15756	0.09	-8.71019	1385.08	0.249337	0.129973	0.119363	6.52	0.427056	NO	NO	NO	NO	NO	NO	NO	NO	NO	NO	NO	NO	NO	NO	NO	NO	NO	NO
b2122	P33353	ECK2114	yehQ	87082050	P33353	JW2110	NA		aa	666	Clockwise	2209100	2211100	73419.6	pseudogene	NA	NA	8	6	14	NO	NO	7.52756	0.085	-7.95562	1627.89	0.218597	0.112561	0.106036	6.24	0.420881	NO	NO	NO	NO	NO	NO	NO	NO	NO	NO	NO	NO	NO	NO	NO	NO	NO	NO
b2124	P33355	ECK2116	yehS	1788443	P33355	JW2112	16130062	NP_416628.1	aa	156	Counterclockwise	2211726	2212196	17972.8	DUF1456 family protein	NA	N	4	5	9	NO	NO	7.35051	0.162	-6.85387	617.56	0.309677	0.174194	0.135484	9.8	0.432258	NO	NO	NO	NO	NO	NO	NO	NO	NO	NO	NO	NO	NO	NO	NO	NO	NO	YES
b2125	P0AFT5	ECK2117	yehT	87082052	P0AFT5	JW5352	90111392	NP_416629.4	aa	239	Counterclockwise	2212243	2212962	27399.7	putative response regulator in two-component system withYehU	NA	NA	NA	NA	NA	YES	YES	7.52664	0.111	-7.54969	874.83	0.302521	0.155462	0.147059	6.57	0.432773	NO	NO	NO	NO	NO	NO	NO	NO	NO	NO	NO	NO	NO	YES	NO	NO	NO	NO
b2127	P33358	ECK2119	mlrA	1788448	P33358	JW2115	16130065	NP_416631.1	aa	243	Clockwise	2214866	2215597	28046.2	transcriptional activator of csgD and csgBA	Regulator; Not classified	N	0	15	15	NO	YES	7.9098	0.126	-10.3371	1663.71	0.235537	0.136364	0.0991736	9.17	0.409091	NO	NO	NO	NO	NO	NO	NO	NO	NO	YES	NO	NO	NO	NO	NO	NO	NO	NO
b2137	P33368	ECK2130	yohF	1788459	P33368	JW2125	16130075	NP_416641.1	aa	253	Counterclockwise	2226509	2227270	26950.8	putative oxidoreductase	Putative enzyme; Not classified	N	1	11	12	YES	NO	7.98449	0.117	-7.31469	899.08	0.22619	0.107143	0.119048	5.89	0.452381	NO	NO	NO	NO	NO	NO	NO	NO	NO	NO	NO	NO	NO	NO	NO	NO	NO	NO
b2139	P33369	ECK2131	yohG	87082057	P33369	JW5838	NA		aa	478	Counterclockwise	2227323	2228758	52167	pseudogene	NA	N	9	13	22	NO	NO	6.99254	NA	-6.30252	115.98	0.203354	0.106918	0.0964361	9.53	0.444444	NO	NO	NO	NO	NO	NO	NO	NO	NO	NO	NO	NO	NO	NO	NO	NO	NO	NO
b2140	P33371	ECK2133	dusC	1788462	P33371	JW2128	16130078	NP_416645.1	aa	315	Counterclockwise	2229438	2230385	35199.5	tRNA-dihydrouridine synthase C	Enzyme; tRNA modification	N	5	5	10	YES	NO	7.84772	0.083	-5.91176	421.09	0.251592	0.130573	0.121019	6.93	0.436306	NO	NO	NO	NO	NO	NO	NO	NO	YES	NO	NO	NO	NO	NO	NO	NO	NO	NO
b2159	P0A6C1	ECK2152	nfo	1788483	P0A6C1	JW2146	16130097	NP_416664.1	aa	285	Clockwise	2250840	2251697	31479.5	endonuclease IV with intrinsic 3'-5' exonuclease activity	Enzyme; Degradation of DNA	N	3	6	9	YES	NO	9.10007	0.069	-5.5611	485.77	0.274648	0.137324	0.137324	5.98	0.429577	NO	NO	NO	NO	NO	NO	NO	NO	NO	NO	YES	NO	NO	NO	NO	NO	NO	NO
b2163	P0A9E9	ECK2156	yeiL	1788487	P0A9E9	JW2150	49176193	NP_416668.3	aa	219	Clockwise	2255355	2256014	25294.3	putative transcriptional regulator	Putative regulator; Not classified	NA	7	19	26	NO	NO	6.14593	0.168	-6.65696	1890.59	0.256881	0.151376	0.105505	8.3	0.463303	NO	NO	NO	NO	NO	NO	NO	NO	NO	NO	NO	NO	NO	NO	NO	NO	NO	NO
b2165	P33025	ECK2158	yeiN	1788490	P33025	JW2152	16130103	NP_416670.1	aa	312	Counterclockwise	2257429	2258367	32909.9	pseudouridine 5'-phosphate glycosidase	Enzyme; pseudouridine catabolism	N	3	3	6	YES	NO	7.06409	0.138	-6.65056	1142.86	0.205788	0.0996785	0.106109	6.16	0.453376	NO	NO	NO	NO	NO	NO	NO	NO	NO	NO	NO	NO	NO	NO	NO	YES	NO	NO
b2166	P30235	ECK2159	yeiC	1788491	P30235	JW2153	16130104	NP_416671.1	aa	313	Counterclockwise	2258355	2259296	33573	pseudouridine kinase	Enzyme; pseudouridine utilization	N	15	2	17	NO	YES	7.36583	0.085	-8.38744	842.81	0.185897	0.0801282	0.105769	5.29	0.448718	NO	NO	NO	NO	NO	YES	NO	NO	NO	NO	NO	NO	NO	NO	NO	NO	NO	NO
b2171	P0A6N8	ECK2165	yeiP	87082061	P0A6N8	JW5362	90111399	NP_416676.4	aa	190	Clockwise	2265450	2266022	21532.6	elongation factor P-like protein	NA	NA	12	8	20	NO	NO	9.06529	0.071	-6.6066	43.98	0.296296	0.132275	0.164021	5.79	0.412698	NO	NO	NO	NO	NO	NO	NO	NO	YES	NO	NO	NO	NO	NO	NO	NO	NO	NO
b2183	P0AA43	ECK2177	rsuA	1788510	P0AA43	JW2171	16130121	NP_416688.1	aa	231	Counterclockwise	2279788	2280483	25865.3	16S rRNA pseudouridine(516) synthase	Enzyme; rRNA modification	N	1	6	7	YES	NO	9.94079	0.067	-4.92156	630.12	0.3	0.156522	0.143478	6.32	0.4	NO	NO	NO	NO	NO	NO	NO	NO	YES	NO	NO	NO	NO	NO	NO	NO	NO	NO
b2185	P68919	ECK2179	rplY	1788512	P68919	JW2173	16130123	NP_416690.1	aa	94	Clockwise	2282517	2282801	10693.4	50S ribosomal subunit protein L25	Structural component; Ribosomal proteins - synthesis; modification	N	NA	NA	NA	YES	NO	12.7148	0.099	-8.82257	493.52	0.344086	0.215054	0.129032	10.27	0.44086	NO	NO	NO	NO	NO	NO	NO	NO	YES	NO	NO	NO	NO	NO	NO	NO	NO	NO
b2186	P33920	ECK2180	yejK	1788513	P33920	JW2174	16130124	NP_416691.1	aa	335	Counterclockwise	2282940	2283947	37822.5	spermidine nucleoid-associated protein	NA	N	5	6	11	NO	NO	9.1598	0.085	-10.0656	1675.43	0.278443	0.122754	0.155689	5.09	0.416168	NO	NO	NO	NO	NO	NO	NO	NO	NO	NO	NO	NO	NO	NO	NO	NO	YES	NO
b2187	P0AD24	ECK2181	yejL	1788514	P0AD24	JW2175	16130125	NP_416692.1	aa	75	Clockwise	2284129	2284356	8288.46	UPF0352 family protein	NA	N	13	10	23	YES	NO	10.5037	0.142	-8.76636	77.02	0.216216	0.108108	0.108108	7.45	0.445946	NO	NO	NO	NO	NO	NO	NO	NO	NO	NO	NO	NO	NO	NO	NO	NO	NO	YES
b2193	P31802	ECK2185	narP	1788521	P31802	JW2181	16130130	NP_416697.1	aa	215	Clockwise	2290500	2291147	23575	response regulator in two-component regulatory system with NarQ	Regulator; Energy metabolism; carbon: Anaerobic respiration	N	4	3	7	NO	YES	9.44849	0.093	-8.90981	NA	0.275701	0.121495	0.154206	5.5	0.453271	NO	NO	NO	YES	NO	NO	NO	NO	NO	NO	NO	NO	NO	NO	NO	NO	NO	NO
b2207	P0A9I5	ECK2199	napD	1788535	P0A9I5	JW2195	16130144	NP_416711.1	aa	87	Counterclockwise	2302750	2303013	9468.51	assembly protein for periplasmic nitrate reductase	NA	N	4	3	7	YES	YES	8.25777	0.179	-8.74183	1198.27	0.22093	0.0581395	0.162791	4.97	0.395349	NO	NO	NO	NO	NO	NO	NO	NO	NO	NO	NO	NO	NO	NO	YES	NO	NO	NO
b2208	P0AAL0	ECK2200	napF	1788536	P0AAL0	JW2196	16130145	NP_416712.1	aa	164	Counterclockwise	2303003	2303497	18047.5	ferredoxin-type protein; role in electron transfer to periplasmic nitrate reductase NapA	Carrier; Energy metabolism; carbon: Electron transport	N	2	5	7	NO	NO	7.72192	0.076	-4.89141	291.82	0.202454	0.122699	0.0797546	7.68	0.349693	NO	YES	NO	NO	NO	NO	NO	NO	NO	NO	NO	NO	NO	NO	NO	NO	NO	NO
b2212	P05050	ECK2204	alkB	1788541	P05050	JW2200	16130149	NP_416716.1	aa	216	Counterclockwise	2308691	2309341	24075.5	oxidative demethylase of N1-methyladenine or N3-methylcytosine DNA lesions	Putative enzyme; DNA - replication; repair; restriction/modification	N	7	10	17	YES	YES	7.34082	0.09	-6.91377	176.05	0.223256	0.130233	0.0930233	8.19	0.418605	NO	NO	NO	NO	NO	NO	NO	NO	NO	NO	YES	NO	NO	NO	NO	NO	NO	NO
b2213	P06134	ECK2205	ada	1788542	P06134	JW2201	16130150	NP_416717.1	aa	354	Counterclockwise	2309341	2310405	39323.9	fused DNA-binding transcriptional dual regulator/O6-methylguanine-DNA methyltransferase	Enzyme; DNA - replication; repair; restriction/modification	N	3	2	5	NO	YES	8.28902	0.031	-6.17381	759.56	0.263456	0.155807	0.107649	8.7	0.405099	NO	NO	NO	NO	NO	NO	NO	NO	NO	NO	NO	NO	NO	NO	NO	NO	NO	NO
b2220	Q06065	ECK2213	atoC	1788550	Q06065	JW2214	16130157	NP_416724.1	aa	461	Clockwise	2321866	2323251	52176.4	fused response regulator of ato operon; in two-component system with AtoS: response regulator/sigma54 interaction protein	Regulator; Degradation of small molecules: Fatty acids	N	NA	NA	NA	NO	NO	7.36407	0.101	-8.94539	439.28	0.284783	0.147826	0.136957	6.47	0.432609	NO	NO	NO	NO	NO	NO	NO	NO	NO	NO	NO	NO	NO	NO	NO	NO	NO	NO
b2236	P0ABW3	ECK2228	yfaE	1788568	P0ABW3	JW2230	16130171	NP_416739.1	aa	84	Clockwise	2348514	2348768	9292.76	ferredoxin involved with ribonucleotide reductase diferric-tyrosyl radical (Y*) cofactor maintenance	NA	N	3	6	9	NO	NO	7.97016	0.083	-3.64572	13.43	0.240964	0.108434	0.13253	6.48	0.409639	NO	YES	NO	NO	NO	NO	NO	NO	NO	NO	NO	NO	NO	NO	NO	NO	NO	NO
b2237	P27294	ECK2229	inaA	1788569	P27294	JW2231	16130172	NP_416740.1	aa	216	Counterclockwise	2348822	2349472	25296.1	acid-inducible Kdo/WaaP family putative kinase	Phenotype; Adaptations; atypical conditions	NA	3	12	15	NO	NO	8.34208	0.111	-5.9607	234.35	0.330233	0.2	0.130233	9.61	0.451163	NO	NO	NO	NO	NO	NO	NO	NO	NO	NO	NO	NO	NO	NO	NO	NO	NO	NO
b2238	P45505	ECK2230	yfaH	1788571	P45505	JW2232	NA		aa	80	Clockwise	2349651	2349893	8866.53	pseudogene	NA	N	2	4	6	NO	NO	5.34869	0.218	-4.23289	72.75	0.179104	0.0895522	0.0895522	8.2	0.477612	NO	NO	NO	NO	NO	NO	NO	NO	NO	NO	NO	NO	NO	NO	NO	NO	NO	NO
b2244	P37014	ECK2236	yfaD	1788577	P37014	JW2238	16130179	NP_416747.1	aa	299	Clockwise	2356904	2357803	34922.8	transposase_31 family protein	NA	NA	3	6	9	NO	NO	7.36355	0.115	-8.94965	957.72	0.288591	0.137584	0.151007	5.69	0.412752	NO	NO	NO	NO	NO	NO	NO	NO	NO	NO	NO	NO	NO	NO	NO	NO	NO	YES
b2248	P77732	ECK2241	yfaX	1788581	P77732	JW2242	16130183	NP_416751.1	aa	260	Counterclockwise	2361429	2362211	28904.2	putative DNA-binding transcriptional regulator for the rhm operon	Putative regulator; Not classified	N	1	4	5	YES	YES	6.75145	0.128	-6.14466	606.69	0.23166	0.127413	0.104247	7.77	0.436293	NO	NO	NO	NO	NO	NO	NO	NO	NO	YES	NO	NO	NO	NO	NO	NO	NO	NO
b2249	P77808	ECK2242	yfaY	1788583	P77808	JW2243	16130184	NP_416752.1	aa	400	Counterclockwise	2362431	2363633	44225.6	inactive PncC family protein	NA	N	5	14	19	YES	YES	7.30697	0.093	-6.73764	353.55	0.22807	0.112782	0.115288	5.99	0.431078	NO	NO	NO	NO	NO	NO	NO	NO	NO	NO	NO	NO	NO	NO	NO	NO	YES	NO
b2251	P52006	ECK2244	yfaO	1788585	P52006	JW2245	16130186	NP_416754.1	aa	141	Clockwise	2364554	2364979	16370.7	nucleoside triphosphatase	NA	N	6	7	13	NO	NO	7.40929	0.132	-9.1976	716.85	0.321429	0.142857	0.178571	5.98	0.414286	NO	NO	NO	NO	NO	NO	NO	NO	NO	NO	NO	NO	NO	YES	NO	NO	NO	NO
b2253	P77690	ECK2246	yfbE	87082073	P77690	JW5372	145698288	NP_416756.5	aa	379	Clockwise	2365928	2367067	41649.8	uridine 5'-(beta-1-threo-pentapyranosyl-4-ulose diphosphate) aminotransferase; PLP-dependent	Putative enzyme; Not classified	NA	5	2	7	NO	NO	7.33971	0.085	-8.58531	430.86	0.227513	0.126984	0.100529	6.94	0.452381	NO	NO	NO	NO	NO	NO	NO	NO	NO	NO	NO	YES	NO	NO	NO	NO	NO	NO
b2255	P77398	ECK2248	yfbG	1788589	P77398	JW2249	16130190	NP_416758.1	aa	660	Clockwise	2368039	2370021	74288.9	fused UDP-L-Ara4N formyltransferase/UDP-GlcA C-4'-decarboxylase	Putative enzyme; Not classified	N	9	10	19	YES	YES	8.75253	0.098	-7.78847	2568.28	0.265554	0.147193	0.118361	6.68	0.424886	NO	NO	NO	NO	NO	NO	NO	NO	NO	NO	NO	NO	NO	NO	NO	NO	NO	NO
b2256	P76472	ECK2249	yfbH	1788590	P76472	JW2250	16130191	NP_416759.1	aa	296	Clockwise	2370018	2370908	33111.8	undecaprenyl phosphate-alpha-L-ara4FN deformylase	NA	N	3	9	12	NO	NO	6.41008	0.065	-5.08929	324.55	0.267797	0.152542	0.115254	7.86	0.413559	NO	NO	NO	NO	NO	YES	NO	NO	NO	NO	NO	NO	NO	NO	NO	NO	NO	NO
b2259	P37590	ECK2253	pmrD	87082076	P37590	JW2254	90111410	NP_416762.2	aa	88	Counterclockwise	2373272	2373538	9870.51	inactive two-component system connector protein	Putative transport; Drug/analog sensitivity	NA	1	8	9	NO	YES	9.21427	0.143	-4.18065	48.44	0.287356	0.172414	0.114943	8.56	0.402299	NO	NO	NO	NO	NO	NO	NO	NO	NO	NO	NO	NO	NO	NO	NO	NO	NO	NO
b2261	P29208	ECK2255	menC	1788596	P29208	JW2256	16130196	NP_416764.1	aa	320	Counterclockwise	2375000	2375962	35476.6	O-succinylbenzoyl-CoA synthase	Enzyme; Biosynthesis of cofactors; carriers: Menaquinone; ubiquinone	N	9	13	22	NO	NO	9.62738	0.083	-7.53643	NA	0.257053	0.112853	0.144201	5.18	0.448276	NO	NO	NO	NO	NO	NO	YES	NO	NO	NO	NO	NO	NO	NO	NO	NO	NO	NO
b2263	P37355	ECK2257	yfbB	1788598	P37355	JW2258	16130198	NP_416766.1	aa	252	Counterclockwise	2376834	2377592	27682.4	2-succinyl-6-hydroxy-2;4-cyclohexadiene-1-carboxylate synthase	Enzyme; Biosynthesis of cofactors; carriers: Menaquinone; ubiquinone	N	8	6	14	NO	YES	7.79356	0.149	-8.38111	1616.2	0.231076	0.123506	0.10757	6.63	0.462151	NO	NO	NO	NO	NO	NO	NO	NO	NO	NO	NO	NO	NO	NO	NO	NO	NO	NO
b2267	P0AEH3	ECK2261	elaA	1788602	P0AEH3	JW2262	16130202	NP_416770.1	aa	153	Counterclockwise	2381082	2381543	17419.7	putative acyl-CoA transferase	NA	N	9	5	14	NO	NO	8.97381	0.136	-9.37766	677.5	0.276316	0.118421	0.157895	5.48	0.427632	NO	NO	NO	NO	NO	NO	NO	NO	NO	NO	NO	NO	NO	NO	NO	NO	YES	NO
b2269	Q47013	ECK2263	elaD	1788604	Q47013	JW5840	16130204	NP_416772.1	aa	403	Clockwise	2382713	2383924	46078.2	protease; capable of cleaving an AMC-ubiquitin model substrate	Putative enzyme; Not classified	NA	6	8	14	NO	NO	5.97758	0.092	-7.80751	811.32	0.263682	0.141791	0.121891	6.87	0.383085	NO	NO	NO	NO	NO	NO	NO	NO	NO	NO	NO	NO	NO	NO	NO	NO	NO	NO
b2272	P76483	ECK2266	yfbM	1788608	P76483	JW2267	16130207	NP_416775.1	aa	167	Clockwise	2386934	2387437	19018.7	DUF1877 family protein	NA	NA	3	8	11	NO	YES	7.0005	0.107	-6.81838	578.76	0.301205	0.13253	0.168675	5.61	0.415663	NO	NO	NO	NO	NO	NO	NO	NO	NO	NO	NO	NO	NO	NO	NO	NO	NO	NO
b2273	P76484	ECK2267	yfbN	1788609	P76484	JW2268	16130208	NP_416776.1	aa	238	Counterclockwise	2387710	2388426	27991.1	uncharacterized protein	NA	NA	5	4	9	YES	YES	4.48002	0.132	-6.4031	1070.03	0.333333	0.156118	0.177215	5.61	0.455696	NO	NO	NO	NO	NO	NO	NO	NO	NO	NO	NO	NO	NO	NO	NO	NO	NO	NO
b2274	P76485	ECK2268	yfbO	1788610	P76485	JW2269	16130209	NP_416777.2	aa	140	Clockwise	2388635	2389057	16163	uncharacterized protein	NA	NA	3	3	6	NO	NO	4.58491	0.15	-8.69505	616.87	0.258993	0.0719424	0.18705	4.45	0.381295	NO	NO	NO	NO	NO	NO	NO	NO	NO	NO	NO	NO	NO	NO	NO	NO	NO	NO
b2275	P76486	ECK2269	yfbP	1788611	P76486	JW2270	16130210	NP_416778.2	aa	282	Clockwise	2389116	2389964	32136.3	TPR-like repeats-containing protein	NA	NA	1	2	3	NO	YES	4.9878	0.09	-5.4074	666.03	0.245552	0.106762	0.13879	5.19	0.412811	NO	NO	NO	NO	NO	NO	NO	NO	NO	NO	NO	NO	NO	NO	NO	NO	NO	NO
b2289	P36771	ECK2283	lrhA	1788626	P36771	JW2284	16130224	NP_416792.1	aa	312	Counterclockwise	2405703	2406641	34593.8	transcriptional repressor of flagellar; motility and chemotaxis genes	Regulator; Energy metabolism; carbon: Aerobic respiration	N	4	12	16	NO	YES	10.2241	0.084	-7.20411	628.18	0.221865	0.106109	0.115756	6.02	0.466238	NO	NO	NO	NO	NO	NO	NO	NO	NO	NO	NO	NO	NO	NO	NO	NO	NO	NO
b2290	P0A959	ECK2284	yfbQ	1788627	P0A959	JW2287	16130225	NP_416793.1	aa	405	Clockwise	2407561	2408778	45517.4	valine-pyruvate aminotransferase 2	Enzyme; Amino acid biosynthesis: Alanine	N	NA	NA	NA	NO	NO	7.42951	0.1	-7.92184	678.81	0.25495	0.131188	0.123762	6.4	0.440594	NO	NO	NO	YES	NO	NO	NO	NO	NO	NO	NO	NO	NO	NO	NO	NO	NO	NO
b2293	P77625	ECK2287	yfbT	87082080	P77625	JW5376	90111414	NP_416796.2	aa	216	Counterclockwise	2411439	2412089	23007.5	sugar phosphatas	Putative enzyme; Not classified	N	5	3	8	NO	YES	9.80143	NA	-6.08304	511.89	0.24186	0.125581	0.116279	6.44	0.460465	NO	NO	NO	NO	NO	NO	NO	NO	NO	NO	NO	NO	NO	NO	NO	NO	YES	NO
b2294	P0A8W8	ECK2288	yfbU	87082081	P0A8W8	JW2291	90111415	NP_416797.2	aa	164	Counterclockwise	2412100	2412594	19536.2	UPF0304 family protein	NA	N	1	3	4	YES	NO	11.6455	0.105	-6.24319	164.52	0.276074	0.147239	0.128834	6.99	0.429448	NO	NO	NO	NO	NO	NO	NO	NO	NO	NO	NO	NO	NO	NO	NO	NO	NO	YES
b2296	P0A6A3	ECK2290	ackA	1788633	P0A6A3	JW2293	16130231	NP_416799.1	aa	400	Clockwise	2413470	2414672	43290.4	acetate kinase A and propionate kinase 2	Enzyme; Energy metabolism; carbon: Electron transport	N	6	8	14	NO	NO	12.631	0.09	-8.38874	1227.02	0.253133	0.132832	0.120301	6.27	0.433584	NO	YES	NO	NO	NO	NO	NO	NO	NO	NO	NO	NO	NO	NO	NO	NO	NO	NO
b2299	P65556	ECK2293	yfcD	1788637	P65556	JW2296	16130234	NP_416802.1	aa	180	Counterclockwise	2418634	2419176	20375.9	putative NUDIX hydrolase	Putative regulator; Not classified	N	8	5	13	YES	YES	8.43014	0.063	-6.49563	577.62	0.318436	0.128492	0.189944	4.96	0.402235	NO	NO	NO	NO	NO	NO	NO	NO	NO	NO	NO	NO	NO	YES	NO	NO	NO	NO
b2300	P67095	ECK2294	yfcE	1788638	P67095	JW5377	49176208	NP_416803.3	aa	184	Counterclockwise	2419234	2419788	20122.1	phosphodiesterase activity on bis-pNPP	NA	NA	2	2	4	NO	NO	9.90868	NA	-8.2058	745.16	0.20765	0.10929	0.0983607	6.35	0.453552	NO	NO	NO	NO	NO	NO	NO	NO	NO	NO	NO	NO	NO	NO	NO	NO	YES	NO
b2301	P77544	ECK2295	yfcF	1788639	P77544	JW2298	16130236	NP_416804.1	aa	214	Counterclockwise	2419841	2420485	24325.7	glutathione S-transferase	NA	N	2	10	12	NO	NO	8.2368	0.103	-5.41048	989.82	0.262911	0.126761	0.13615	6.15	0.455399	NO	NO	NO	NO	NO	NO	NO	NO	NO	NO	NO	NO	NO	YES	NO	NO	NO	NO
b2304	P77775	ECK2298	yfcH	1788642	P77775	JW2301	16130239	NP_416807.1	aa	297	Clockwise	2421708	2422601	32698.7	putative NAD-dependent nucleotide-sugar epimerase	Putative enzyme; Not classified	N	5	4	9	YES	NO	8.84649	0.122	-8.44899	652.84	0.236486	0.131757	0.10473	7.65	0.425676	NO	NO	NO	NO	NO	NO	NO	NO	NO	NO	NO	NO	NO	NO	NO	NO	YES	NO
b2305	P77768	ECK2299	yfcI	1788643	P77768	JW2302	16130240	NP_416808.1	aa	296	Counterclockwise	2422649	2423539	34179.5	transposase_31 family protein	NA	NA	NA	NA	NA	NO	NO	8.04932	0.136	-9.49062	1548.66	0.294915	0.149153	0.145763	6.18	0.444068	NO	NO	NO	NO	NO	NO	NO	NO	NO	NO	NO	NO	NO	NO	NO	NO	NO	YES
b2311	P0AG03	ECK2305	ubiX	1788650	P0AG03	JW2308	16130246	NP_416814.1	aa	189	Counterclockwise	2428057	2428626	20695	3-octaprenyl-4-hydroxybenzoate carboxy-lyase	Putative enzyme; Not classified	N	NA	NA	NA	YES	NO	7.00328	0.14	-6.37316	NA	0.223404	0.12234	0.101064	7.38	0.468085	NO	NO	NO	NO	NO	NO	YES	NO	NO	NO	NO	NO	NO	NO	NO	NO	NO	NO
b2315	P08192	ECK2309	folC	1788654	P08192	JW2312	16130250	NP_416818.1	aa	422	Counterclockwise	2431674	2432942	45405.7	bifunctional folylpolyglutamate synthase/ dihydrofolate synthase	Enzyme; Biosynthesis of cofactors; carriers: Folic acid	E	3	6	9	YES	NO	9.77838	0.106	-8.76173	NA	0.24228	0.12114	0.12114	6	0.451306	NO	NO	NO	NO	NO	NO	YES	NO	NO	NO	NO	NO	NO	NO	NO	NO	NO	NO
b2319	P08390	ECK2313	usg	1788658	P08390	JW2316	16130254	NP_416822.1	aa	337	Counterclockwise	2435636	2436649	36364.1	putative semialdehyde dehydrogenase	Putative transport; Not classified	N	NA	NA	NA	NO	YES	9.43124	0.089	-5.61559	673.08	0.220238	0.077381	0.142857	4.41	0.464286	NO	NO	NO	YES	NO	NO	NO	NO	NO	NO	NO	NO	NO	NO	NO	NO	NO	NO
b2320	P05459	ECK2314	pdxB	1788660	P05459	JW2317	16130255	NP_416823.1	aa	378	Counterclockwise	2436715	2437851	41367.7	erythronate-4-phosphate dehydrogenase	Enzyme; Biosynthesis of cofactors; carriers: Pyridoxine	N	2	17	19	YES	NO	8.78317	0.084	-7.3034	1009.06	0.275862	0.145889	0.129973	6.83	0.437666	NO	NO	NO	NO	NO	NO	NO	NO	NO	NO	NO	NO	NO	NO	NO	NO	YES	NO
b2324	P77182	ECK2318	trmC	87082084	P77182	JW5380	90111418	NP_416827.4	aa	668	Clockwise	2441764	2443770	74434.2	fused 5-methylaminomethyl-2-thiouridine-forming enzyme methyltransferase and FAD-dependent demodification enzyme	Enzyme; tRNA modification	NA	1	4	5	YES	NO	8.55692	0.069	-6.76928	1469.11	0.223388	0.110945	0.112444	5.76	0.418291	NO	NO	NO	NO	NO	NO	NO	NO	NO	NO	NO	NO	NO	NO	NO	NO	NO	NO
b2325	P64540	ECK2319	yfcL	1788665	P64540	JW2322	16130260	NP_416828.1	aa	92	Counterclockwise	2443891	2444169	10000	uncharacterized protein	NA	NA	4	6	10	NO	YES	8.85731	0.062	-4.95798	410.51	0.263736	0.0879121	0.175824	5.15	0.43956	NO	NO	NO	NO	NO	NO	NO	NO	NO	NO	NO	NO	NO	NO	NO	NO	NO	NO
b2326	P76938	ECK2320	yfcM	1788666	P76938	JW5381	16130261	NP_416829.1	aa	182	Counterclockwise	2444203	2444751	21145.6	Elongation Factor P Lys34 hydroxylase	Enzyme; Protein modification	N	0	4	4	NO	YES	9.17836	0.111	-6.04041	522.72	0.270718	0.116022	0.154696	5.36	0.430939	NO	NO	NO	NO	NO	NO	NO	NO	NO	NO	NO	NO	NO	NO	NO	NO	NO	YES
b2330	P39199	ECK2324	prmB	87082085	P39199	JW5841	90111419	NP_416833.4	aa	310	Counterclockwise	2447508	2448440	35001.7	N5-glutamine methyltransferase	Putative enzyme; Not classified	NA	3	2	5	YES	NO	10.0804	0.071	-6.60126	186.95	0.275081	0.113269	0.161812	4.74	0.443366	NO	NO	NO	NO	NO	NO	NO	NO	YES	NO	NO	NO	NO	NO	NO	NO	NO	NO
b2331	P0A8B2	ECK2325	yfcN	1788671	P0A8B2	JW2328	16130266	NP_416834.1	aa	183	Clockwise	2448606	2449157	21013.3	putative DNA endonuclease	NA	N	2	10	12	NO	YES	9.32401	0.057	-7.12784	548.17	0.324176	0.197802	0.126374	8.68	0.395604	NO	NO	NO	NO	NO	NO	NO	NO	NO	NO	NO	NO	NO	NO	NO	NO	NO	YES
b2340	P76502	ECK2334	sixA	1788681	P76502	JW2337	16130273	NP_416842.1	aa	161	Counterclockwise	2456327	2456812	17207.8	phosphohistidine phosphatase	NA	N	5	11	16	NO	YES	9.35769	0.168	-7.94083	814.98	0.1875	0.06875	0.11875	5.25	0.4375	NO	NO	NO	NO	NO	NO	NO	NO	NO	NO	NO	NO	NO	NO	NO	NO	NO	NO
b2341	P77399	ECK2335	yfcX	1788682	P77399	JW2338	16130274	NP_416843.1	aa	714	Counterclockwise	2457015	2459159	77072.2	enoyl-CoA hydratase/epimerase and isomerase/3-hydroxyacyl-CoA dehydrogenase	Putative enzyme; Not classified	N	8	3	11	YES	NO	8.58687	0.106	-9.72617	1562.34	0.239832	0.136045	0.103787	9.14	0.424965	NO	NO	NO	NO	NO	NO	NO	NO	NO	NO	NO	NO	NO	NO	NO	NO	NO	NO
b2342	P76503	ECK2336	yfcY	1788683	P76503	JW2339	16130275	NP_416844.1	aa	436	Counterclockwise	2459159	2460469	46530.5	beta-ketoacyl-CoA thiolase; anaerobic; subunit	Putative enzyme; Not classified	N	7	12	19	YES	NO	7.52219	0.094	-5.44872	602.03	0.218391	0.121839	0.0965517	8.97	0.45977	NO	NO	NO	NO	NO	NO	NO	YES	NO	NO	NO	NO	NO	NO	NO	NO	NO	NO
b2343	P0AD33	ECK2337	yfcZ	87082087	P0AD33	JW2340	90111421	NP_416845.2	aa	94	Counterclockwise	2460650	2460934	10317.6	UPF0381 family protein	NA	N	1	18	19	NO	NO	9.7618	0.101	-5.99693	140.93	0.268817	0.0860215	0.182796	5.04	0.376344	NO	NO	NO	NO	NO	NO	NO	NO	NO	NO	NO	NO	NO	NO	NO	NO	NO	YES
b2349	P37326	ECK2343	intS	1788690	P37326	JW2345	16130281	NP_416850.1	aa	385	Clockwise	2466545	2467702	44061	CPS-53 (KpLE1) prophage; putative prophage CPS-53 integrase	Phage or Prophage Related	N	3	9	12	NO	NO	6.50368	0.103	-7.49436	1043.48	0.302083	0.177083	0.125	9.95	0.434896	NO	NO	NO	NO	NO	NO	NO	NO	NO	NO	NO	NO	NO	NO	NO	NO	NO	NO
b2353	P77326	ECK2347	tfaS	87082088	P77326	JW5383	NA		aa	96	Clockwise	2470815	2471105	10556.8	pseudogene; CPS-53 (KpLE1) prophage; tail fiber assembly protein fragment	Phage or Prophage Related	NA	7	11	18	NO	NO	7.18831	0.084	NA	NA	0.256637	0.106195	0.150442	5.49	0.433628	NO	NO	NO	NO	NO	NO	NO	NO	NO	NO	NO	NO	NO	NO	NO	NO	NO	NO
b2355	P76508	ECK2349	yfdL	1788697	P76508	JW5384	NA		aa	192	Counterclockwise	2471544	2472122	20433.2	pseudogene; CPS-53 (KpLE1) prophage	Phage or Prophage Related	NA	1	6	7	NO	NO	5.77898	0.136	-4.16966	119.67	0.169591	0.0877193	0.0818713	7.91	0.426901	NO	NO	NO	NO	NO	NO	NO	NO	NO	NO	NO	NO	NO	NO	NO	NO	NO	NO
b2356	P76509	ECK2350	yfdM	87082089	P76509	JW2352	NA		aa	89	Counterclockwise	2472118	2472387	10052.2	CPS-53 (KpLE1) prophage; putative methyltransferase	Phage or Prophage Related	NA	5	12	17	NO	YES	6.47404	0.102	-6.10529	160.48	0.255556	0.111111	0.144444	6.27	0.433333	NO	NO	NO	NO	NO	NO	NO	NO	NO	NO	NO	NO	NO	NO	NO	NO	NO	NO
b2357	P76510	ECK2351	yfdN	1788699	P76510	JW5385	16130289	NP_416858.1	aa	164	Counterclockwise	2472387	2472881	18766.1	CPS-53 (KpLE1) prophage; uncharacterized protein	Phage or Prophage Related	NA	6	9	15	NO	NO	6.59816	0.065	-5.64139	386.81	0.312883	0.196319	0.116564	10.37	0.343558	NO	NO	NO	NO	NO	NO	NO	NO	NO	NO	NO	NO	NO	NO	NO	NO	NO	NO
b2358	P0AD35	ECK2352	yfdO	1788700	P0AD35	JW2355	NA		aa	235	Counterclockwise	2472878	2473585	26627.5	pseudogene; CPS-53 (KpLE1) prophage; bacteriophage replication protein O family	Phage or Prophage Related	NA	3	9	12	NO	NO	7.94264	0.065	-4.63522	227.63	0.297521	0.157025	0.140496	8.07	0.380165	NO	NO	NO	NO	NO	NO	NO	NO	NO	NO	NO	NO	NO	NO	NO	NO	NO	NO
b2359	P76512	ECK2353	yfdP	1788701	P76512	JW2356	145698293	NP_416860.4	aa	120	Clockwise	2473604	2473966	13101.8	CPS-53 (KpLE1) prophage; uncharacterized protein	Phage or Prophage Related	NA	0	14	14	YES	NO	7.25508	0.071	-6.6799	47.6	0.302521	0.151261	0.151261	10.35	0.344538	NO	NO	NO	NO	NO	NO	NO	NO	NO	NO	NO	NO	NO	NO	NO	NO	NO	NO
b2360	P76513	ECK2354	yfdQ	1788702	P76513	JW2357	16130292	NP_416861.1	aa	274	Clockwise	2474032	2474856	30442.5	CPS-53 (KpLE1) prophage; uncharacterized protein	Phage or Prophage Related	NA	4	7	11	NO	YES	6.08503	0.087	-8.2177	473.83	0.289377	0.131868	0.157509	5.55	0.432234	NO	NO	NO	NO	NO	NO	NO	NO	NO	NO	NO	NO	NO	NO	NO	NO	NO	YES
b2361	P76514	ECK2355	yfdR	87082090	P76514	JW2358	90111424	NP_416862.2	aa	178	Clockwise	2474984	2475520	20255.4	CPS-53 (KpLE1) prophage; conserved protein	Phage or Prophage Related	N	5	6	11	NO	YES	6.30067	0.128	-10.7282	95.33	0.271186	0.135593	0.135593	6.35	0.468927	NO	NO	NO	NO	NO	NO	NO	NO	NO	NO	NO	NO	NO	NO	NO	NO	YES	NO
b2362	P76515	ECK2356	yfdS	1788704	P76515	JW2359	16130294	NP_416863.1	aa	120	Clockwise	2475511	2475873	13671.6	CPS-53 (KpLE1) prophage; uncharacterized protein	Phage or Prophage Related	NA	5	20	25	NO	NO	6.01051	0.097	-6.53619	104.34	0.252101	0.109244	0.142857	6.19	0.453782	NO	NO	NO	NO	NO	NO	NO	NO	NO	NO	NO	NO	NO	NO	NO	NO	NO	NO
b2366	P00926	ECK2362	dsdA	1788708	P00926	JW2363	16130298	NP_416867.1	aa	442	Clockwise	2479202	2480530	47900.6	D-serine dehydratase	Enzyme; Degradation of small molecules: Amino acids	N	2	1	3	NO	YES	6.91758	0.081	-6.0933	236.07	0.22449	0.113379	0.111111	6.08	0.435374	NO	NO	NO	YES	NO	NO	NO	NO	NO	NO	NO	NO	NO	NO	NO	NO	NO	NO
b2369	P0ACZ4	ECK2365	evgA	1788712	P0ACZ4	JW2366	16130301	NP_416870.1	aa	204	Clockwise	2483755	2484369	22690.2	response regulator in two-component regulatory system with EvgS	Putative regulator; Not classified	N	10	5	15	YES	YES	9.01593	0.122	-9.89439	714.31	0.261084	0.137931	0.123153	8.02	0.438424	NO	NO	NO	YES	NO	NO	NO	NO	NO	NO	NO	NO	NO	NO	NO	NO	NO	NO
b2379	P77434	ECK2375	yfdZ	1788722	P77434	JW2376	16130311	NP_416880.1	aa	412	Counterclockwise	2497057	2498295	46216.2	valine-pyruvate aminotransferase 3	Enzyme; Amino acid biosynthesis: Alanine	N	5	14	19	YES	YES	9.1568	0.108	-8.43467	799.33	0.277372	0.153285	0.124088	8.18	0.450122	NO	NO	NO	YES	NO	NO	NO	NO	NO	NO	NO	NO	NO	NO	NO	NO	NO	NO
b2381	P0AE39	ECK2377	ypdB	1788724	P0AE39	JW2378	16130313	NP_416882.1	aa	244	Clockwise	2500383	2501117	28721.1	response regulator activating yhjX; pyruvate-responsive YpdAB two-component system	Putative regulator; Not classified	N	11	11	22	YES	NO	8.81484	0.106	-8.20914	872.95	0.279835	0.139918	0.139918	6.19	0.44856	NO	NO	NO	NO	NO	NO	NO	NO	NO	NO	NO	NO	NO	YES	NO	NO	NO	NO
b2382	P77396	ECK2378	ypdC	1788725	P77396	JW2379	16130314	NP_416883.1	aa	285	Clockwise	2501130	2501987	32355.5	putative DNA-binding protein	Putative regulator; Not classified	N	1	9	10	NO	YES	7.47641	0.153	-7.35947	1057.44	0.193662	0.123239	0.0704225	9.76	0.443662	NO	NO	NO	NO	NO	NO	NO	NO	NO	NO	NO	NO	NO	NO	NO	NO	NO	NO
b2383	P77439	ECK2379	ypdD	1788726	P77439	JW2380	16130315	NP_416884.1	aa	831	Counterclockwise	2501990	2504485	92130	putative PTS enzyme: Hpr; enzyme I and IIA components	Putative transport; Not classified	N	7	6	13	YES	NO	7.46289	0.092	-6.61848	1466.24	0.233735	0.110843	0.122892	5.28	0.422892	NO	NO	NO	NO	NO	NO	NO	NO	NO	NO	NO	NO	NO	NO	NO	NO	NO	NO
b2384	P77585	ECK2380	ypdE	1788727	P77585	JW2381	16130316	NP_416885.1	aa	345	Counterclockwise	2504510	2505547	37408.9	aminopeptidase	NA	N	1	9	10	YES	YES	7.65682	NA	-6.23708	1239	0.25	0.119186	0.130814	5.8	0.427326	NO	NO	NO	NO	NO	YES	NO	NO	NO	NO	NO	NO	NO	NO	NO	NO	NO	NO
b2388	P0A6V8	ECK2384	glk	1788732	P0A6V8	JW2385	16130320	NP_416889.1	aa	321	Counterclockwise	2508461	2509426	34723.1	glucokinase	Enzyme; Degradation of small molecules: Carbon compounds	N	4	2	6	NO	NO	9.14417	0.151	-7.1716	1049.38	0.25	0.134375	0.115625	6.58	0.45625	NO	NO	NO	NO	NO	YES	NO	NO	NO	NO	NO	NO	NO	NO	NO	NO	NO	NO
b2398	P0AD37	ECK2392	yfeC	87082097	P0AD37	JW2393	90111429	NP_416897.2	aa	114	Clockwise	2518467	2518811	12719.6	DUF1323 family putative DNA-binding protein	NA	NA	2	2	4	NO	NO	8.35282	0.099	-6.35927	758.15	0.283186	0.159292	0.123894	10.21	0.362832	NO	NO	NO	NO	NO	NO	NO	NO	NO	NO	NO	NO	NO	NO	NO	NO	NO	NO
b2400	P04805	ECK2394	gltX	1788743	P04805	JW2395	16130330	NP_416899.1	aa	471	Counterclockwise	2519257	2520672	53815.7	glutamyl-tRNA synthetase	Enzyme; Aminoacyl tRNA synthetases; tRNA modification	E	3	11	14	YES	NO	9.97519	0.053	-7.465	656.65	0.314894	0.159574	0.155319	5.93	0.4	NO	NO	NO	NO	NO	NO	NO	NO	YES	NO	NO	NO	NO	NO	NO	NO	NO	NO
b2405	P23841	ECK2399	xapR	2367136	P23841	JW2396	16130331	NP_416900.1	aa	294	Counterclockwise	2521593	2522477	33627.3	transcriptional activator of xapAB	Regulator; Central intermediary metabolism: Nucleotide interconversions	N	0	5	5	NO	NO	7.16027	0.14	-8.12178	1644.42	0.242321	0.136519	0.105802	9.48	0.474403	NO	NO	NO	NO	NO	NO	NO	NO	NO	NO	NO	NO	NO	NO	NO	NO	NO	NO
b2409	P0ACR7	ECK2403	yfeR	1788748	P0ACR7	JW2400	16130335	NP_416904.1	aa	308	Counterclockwise	2525930	2526856	33903	transcriptional regulator of yefH	Putative regulator; Not classified	N	5	20	25	NO	YES	7.82783	0.072	-6.98253	874.33	0.237785	0.127036	0.110749	7.35	0.436482	NO	NO	NO	NO	NO	NO	NO	NO	NO	NO	NO	NO	NO	NO	NO	NO	NO	NO
b2411	P15042	ECK2406	ligA	1788750	P15042	JW2403	16130337	NP_416906.1	aa	671	Counterclockwise	2528161	2530176	73606.1	DNA ligase; NAD(+)-dependent	Enzyme; DNA - replication; repair; restriction/modification	E	1	5	6	YES	YES	9.06347	0.077	-9.07879	2366.49	0.28806	0.140299	0.147761	5.58	0.422388	NO	NO	NO	NO	NO	NO	NO	NO	NO	NO	NO	NO	NO	NO	NO	NO	NO	NO
b2415	P0AA04	ECK2410	ptsH	1788755	P0AA04	JW2408	16130341	NP_416910.1	aa	85	Clockwise	2533764	2534021	9119.37	phosphohistidinoprotein-hexose phosphotransferase component of PTS system (Hpr)	Enzyme; Transport of small molecules: Carbohydrates; organic acids; alcohols	N	4	9	13	YES	YES	12.8251	0.107	-6.1424	135	0.238095	0.119048	0.119048	7.45	0.392857	NO	NO	NO	NO	NO	YES	NO	NO	NO	NO	NO	NO	NO	NO	NO	NO	NO	NO
b2420	P78271	ECK2415	yfeS	1788760	P78271	JW2413	16130346	NP_416915.1	aa	244	Clockwise	2537749	2538483	28243.2	WGR domain protein	NA	N	7	6	13	NO	YES	6.63108	0.068	-4.6642	103.65	0.312757	0.144033	0.168724	5.55	0.399177	NO	NO	NO	NO	NO	NO	NO	NO	NO	NO	NO	NO	NO	NO	NO	NO	NO	NO
b2426	P37440	ECK2421	ucpA	87082100	P37440	JW5394	90111431	NP_416921.4	aa	263	Counterclockwise	2543832	2544623	27850	furfural resistance protein; putative short-chain oxidoreductase	Putative enzyme; Not classified	NA	2	4	6	NO	NO	8.43878	0.101	-8.43037	148.78	0.251908	0.118321	0.133588	6.01	0.435115	NO	NO	NO	NO	NO	NO	NO	NO	NO	NO	NO	NO	NO	NO	NO	NO	NO	NO
b2427	P77245	ECK2422	yfeT	1788767	P77245	JW2420	16130352	NP_416922.1	aa	285	Counterclockwise	2544752	2545609	31191.8	repressor for murPQ; MurNAc 6-P inducible	NA	N	8	20	28	NO	NO	7.68812	0.117	-6.43049	1020.01	0.239437	0.133803	0.105634	9.3	0.415493	NO	NO	NO	NO	NO	NO	NO	NO	NO	YES	NO	NO	NO	NO	NO	NO	NO	NO
b2428	P76535	ECK2423	yfeU	1788768	P76535	JW2421	16130353	NP_416923.1	aa	298	Clockwise	2545773	2546669	31219.9	N-acetylmuramic acid 6-phosphate (MurNAc-6-P) etherase	Putative regulator; Not classified	N	2	5	7	NO	NO	7.94524	0.134	-9.28856	NA	0.222222	0.111111	0.111111	6.61	0.434343	NO	NO	NO	NO	NO	NO	NO	NO	NO	NO	NO	NO	NO	NO	NO	NO	YES	NO
b2431	P76536	ECK2426	yfeX	87082102	P76536	JW2424	90111433	NP_416926.4	aa	299	Counterclockwise	2549646	2550545	33052.3	porphyrinogen oxidase; cytoplasmic	Enzyme; Transport of small molecules: Cations	NA	6	8	14	YES	NO	9.12491	0.073	-8.86126	783.67	0.295302	0.144295	0.151007	5.89	0.40604	NO	NO	NO	NO	NO	NO	NO	NO	NO	NO	NO	NO	NO	NO	YES	NO	NO	NO
b2434	P76539	ECK2429	ypeA	87082104	P76539	JW2427	90111435	NP_416929.4	aa	141	Counterclockwise	2551713	2552138	16311.6	putative acyl-CoA transferase	NA	NA	10	7	17	YES	NO	9.47213	0.122	-6.72024	554.84	0.342857	0.15	0.192857	5.61	0.421429	NO	NO	NO	NO	NO	NO	NO	NO	NO	NO	NO	NO	NO	NO	NO	NO	YES	NO
b2437	P36547	ECK2432	yfeG	1788778	P36547	JW2430	16130362	NP_416932.1	aa	350	Counterclockwise	2554130	2555182	40159.8	eut operon transcriptional activator; AraC family	Regulator; Not classified	N	NA	NA	NA	NO	NO	8.00773	0.074	-6.6741	580.88	0.249284	0.140401	0.108883	6.82	0.412607	NO	NO	NO	NO	NO	NO	NO	NO	NO	YES	NO	NO	NO	NO	NO	NO	NO	NO
b2438	P76540	ECK2433	yffI	87082105	P76540	JW2431	90111436	NP_416933.4	aa	166	Counterclockwise	2555228	2555728	17892.6	putative ethanol utilization carboxysome structural protein	NA	NA	NA	NA	NA	NO	YES	8.27968	0.086	-5.60255	630.96	0.272727	0.145455	0.127273	8.2	0.460606	NO	NO	NO	NO	NO	NO	NO	NO	NO	NO	NO	NO	NO	NO	NO	NO	NO	YES
b2451	P76551	ECK2446	eutA	1788793	P76551	JW2435	16130376	NP_416946.1	aa	467	Counterclockwise	2565481	2566884	49599.2	reactivating factor for ethanolamine ammonia lyase	NA	N	4	9	13	YES	YES	7.25202	0.121	-10.6507	1579.65	0.186695	0.0922747	0.0944206	5.98	0.457082	NO	NO	NO	YES	NO	NO	NO	NO	NO	NO	NO	NO	NO	NO	NO	NO	NO	NO
b2453	P76553	ECK2448	eutG	87082107	P76553	JW2437	90111438	NP_416948.4	aa	395	Counterclockwise	2568324	2569511	41031.4	ethanol dehydrogenase involved in ethanolamine utilization; aldehyde reductase	Putative enzyme; Degradation of small molecules: Amines	NA	4	5	9	NO	NO	7.24313	0.121	-8.19011	1304.74	0.175127	0.0939086	0.0812183	6.53	0.459391	NO	YES	NO	NO	NO	NO	NO	NO	NO	NO	NO	NO	NO	NO	NO	NO	NO	NO
b2454	P77277	ECK2449	eutJ	1788796	P77277	JW2438	16130379	NP_416949.1	aa	278	Counterclockwise	2569501	2570337	30082.2	ethanolamine utilization protein; HSP70/actin superfamily protein	Putative enzyme; Degradation of small molecules: Amines	N	1	4	5	NO	NO	7.32567	0.083	-11.0935	1150.98	0.245487	0.119134	0.126354	5.87	0.422383	NO	NO	NO	YES	NO	NO	NO	NO	NO	NO	NO	NO	NO	NO	NO	NO	NO	NO
b2455	P77445	ECK2450	eutE	1788797	P77445	JW2439	16130380	NP_416950.1	aa	467	Counterclockwise	2570348	2571751	49021.5	aldehyde oxidoreductase; ethanolamine utilization protein	Putative enzyme; Degradation of small molecules: Amines	N	2	2	4	NO	NO	6.98923	0.103	-9.39085	2085.6	0.212446	0.111588	0.100858	6.81	0.463519	NO	YES	NO	NO	NO	NO	NO	NO	NO	NO	NO	NO	NO	NO	NO	NO	NO	NO
b2456	P0AEJ8	ECK2451	cchB	1788798	P0AEJ8	JW2440	16130381	NP_416951.1	aa	95	Counterclockwise	2571763	2572050	9956.48	Ethanolamine catabolic microcompartment shell protein	Phenotype; Not classified	N	6	6	12	NO	YES	7.81106	0.247	-7.96266	562.44	0.223404	0.117021	0.106383	6.67	0.425532	NO	NO	NO	NO	NO	NO	NO	NO	NO	NO	NO	NO	NO	NO	NO	NO	NO	NO
b2457	P0ABF4	ECK2452	cchA	87082108	P0ABF4	JW2441	90111439	NP_416952.2	aa	97	Counterclockwise	2572157	2572450	9865.54	ethanolamine utilization protein; putative carboxysome structural protein	Phenotype; Not classified	N	5	5	10	NO	NO	8.03255	0.117	-7.99314	400.92	0.239583	0.125	0.114583	7.79	0.489583	NO	NO	NO	NO	NO	NO	NO	NO	NO	NO	NO	NO	NO	NO	NO	NO	NO	NO
b2458	P77218	ECK2453	eutI	1788800	P77218	JW2442	16130383	NP_416953.1	aa	338	Counterclockwise	2572489	2573505	36066.7	phosphate acetyltransferase	Putative enzyme; Degradation of small molecules: Amines	N	4	4	8	NO	YES	8.12909	0.08	-5.34392	322.93	0.20178	0.106825	0.0949555	7.22	0.47181	NO	NO	NO	NO	NO	NO	NO	NO	NO	NO	NO	NO	NO	NO	NO	NO	NO	NO
b2459	P65643	ECK2454	eutT	1788801	P65643	JW2443	16130384	NP_416954.1	aa	267	Counterclockwise	2573502	2574305	30171.6	cobalamin adenosyltransferase involved in ethanolamine utilization	NA	N	0	2	2	NO	NO	7.15141	0.095	-9.02861	1944.23	0.289474	0.154135	0.135338	6.55	0.402256	NO	NO	NO	YES	NO	NO	NO	NO	NO	NO	NO	NO	NO	NO	NO	NO	NO	NO
b2461	P76556	ECK2456	eutP	1788803	P76556	JW2445	16130386	NP_416956.1	aa	159	Counterclockwise	2574978	2575457	17658.8	putative P-loop NTPase ethanolamine utilization protein	NA	N	4	1	5	NO	YES	6.52052	0.127	-7.34124	260.69	0.278481	0.132911	0.14557	6.07	0.398734	NO	NO	NO	YES	NO	NO	NO	NO	NO	NO	NO	NO	NO	NO	NO	NO	NO	NO
b2462	P63746	ECK2457	ypfE	87082109	P63746	JW2446	90111440	NP_416957.4	aa	111	Counterclockwise	2575470	2575805	11649.6	putative ethanol utilization carboxysome structural protein	NA	NA	3	5	8	NO	YES	6.59047	0.165	-5.33938	453.32	0.227273	0.109091	0.118182	6.58	0.472727	NO	NO	NO	YES	NO	NO	NO	NO	NO	NO	NO	NO	NO	NO	NO	NO	NO	NO
b2464	P0A867	ECK2459	talA	1788807	P0A867	JW2448	16130389	NP_416959.1	aa	316	Clockwise	2578666	2579616	35658.8	transaldolase A	Enzyme; Central intermediary metabolism: Non-oxidative branch; pentose pathway	N	4	2	6	NO	NO	9.96455	0.082	-5.62269	NA	0.292063	0.149206	0.142857	6.57	0.425397	NO	NO	NO	NO	NO	YES	NO	NO	NO	NO	NO	NO	NO	NO	NO	NO	NO	NO
b2467	P37128	ECK2462	yffH	1788810	P37128	JW2451	16130392	NP_416962.1	aa	191	Counterclockwise	2582903	2583478	21748.7	GDP-mannose pyrophosphatase	NA	N	7	4	11	NO	NO	8.51471	0.11	-8.30717	658.82	0.3	0.131579	0.168421	5.47	0.4	NO	NO	NO	NO	NO	NO	NO	NO	NO	NO	NO	NO	NO	NO	NO	NO	NO	NO
b2468	P37127	ECK2463	aegA	1788811	P37127	JW2452	16130393	NP_416963.1	aa	659	Counterclockwise	2583546	2585525	71843.9	putative oxidoreductase; FeS binding subunit/NAD/FAD-binding subunit	Putative enzyme; Not classified	N	3	6	9	YES	NO	8.60695	0.066	-8.58903	1457.28	0.261398	0.144377	0.117021	6.58	0.387538	NO	NO	NO	NO	NO	NO	NO	NO	NO	NO	NO	NO	NO	NO	NO	NO	NO	NO
b2471	P24178	ECK2466	yffB	1788815	P24178	JW2455	16130396	NP_416966.1	aa	118	Clockwise	2591247	2591603	13600.6	putative ArsC family reductase	NA	N	1	12	13	YES	YES	9.11999	0.076	-4.09182	40.56	0.282051	0.145299	0.136752	7.78	0.42735	NO	NO	NO	NO	NO	NO	NO	NO	NO	NO	NO	NO	NO	NO	YES	NO	NO	NO
b2473	P76561	ECK2469	ypfH	87082111	P76561	JW5396	90111441	NP_416968.2	aa	232	Counterclockwise	2593072	2593770	24855.1	palmitoyl-CoA esterase activity; uncertain physiological substrate	NA	N	0	2	2	NO	YES	8.38838	NA	-6.10337	678.49	0.225108	0.0995671	0.125541	5.44	0.445887	NO	NO	NO	NO	NO	NO	NO	NO	NO	NO	NO	NO	NO	NO	NO	NO	YES	NO
b2474	P76562	ECK2470	ypfI	1788818	P76562	JW2459	16130399	NP_416969.1	aa	671	Counterclockwise	2593844	2595859	74892.5	elongator methionine tRNA (ac4C34) acetyltransferase	Enzyme; tRNA modification	N	7	10	17	YES	NO	7.56565	0.076	-5.93227	933.98	0.238806	0.134328	0.104478	7.67	0.434328	NO	NO	NO	NO	NO	NO	NO	NO	NO	NO	NO	NO	NO	NO	NO	NO	YES	NO
b2479	P0A9I3	ECK2475	gcvR	87082113	P0A9I3	JW2464	90111443	NP_416974.4	aa	190	Clockwise	2599906	2600478	20768.7	transcriptional repressor; regulatory protein accessory to GcvA	Regulator; Central intermediary metabolism: Pool; multipurpose conversions	NA	4	4	8	NO	YES	10.7179	0.141	-8.01826	1552.69	0.222222	0.111111	0.111111	6.18	0.433862	NO	NO	NO	YES	NO	NO	NO	NO	NO	NO	NO	NO	NO	NO	NO	NO	NO	NO
b2480	P0AE52	ECK2476	bcp	1788825	P0AE52	JW2465	16130405	NP_416975.1	aa	156	Clockwise	2600478	2600948	17633.9	peroxiredoxin; thiol peroxidase; thioredoxin-dependent	Phenotype; Not classified	N	5	7	12	NO	YES	11.3161	0.091	-6.52225	919.85	0.316129	0.148387	0.167742	5.94	0.380645	NO	NO	NO	NO	NO	NO	NO	NO	NO	NO	NO	NO	NO	YES	NO	NO	NO	NO
b2490	P77453	ECK2486	hyfJ	87082116	P77453	JW2475	90111446	NP_416985.4	aa	137	Clockwise	2611457	2611870	15577	putative processing element hydrogenase 4	Putative factor; Not classified	NA	4	4	8	NO	NO	7.57766	0.227	-9.46983	977.13	0.264706	0.117647	0.147059	5.85	0.5	NO	NO	NO	NO	NO	NO	NO	NO	NO	NO	NO	NO	NO	NO	NO	NO	NO	NO
b2491	P71229	ECK2487	hyfR	87082117	P71229	JW2476	90111447	NP_416986.4	aa	670	Clockwise	2611900	2613912	75305.2	hydrogenase-4 transcriptional activator	Putative regulator; Not classified	NA	5	1	6	YES	YES	6.87275	0.071	-8.36573	NA	0.263079	0.137519	0.125561	6.13	0.412556	NO	NO	NO	NO	NO	NO	NO	NO	NO	NO	NO	NO	NO	NO	NO	NO	NO	YES
b2495	P76569	ECK2491	yfgD	1788841	P76569	JW2480	16130420	NP_416990.1	aa	119	Clockwise	2617578	2617937	13398.6	putative oxidoreductase	Putative enzyme; Not classified	N	4	9	13	NO	YES	9.07573	0.095	-5.95577	271.11	0.305085	0.152542	0.152542	7.93	0.415254	NO	NO	NO	NO	NO	NO	NO	NO	NO	NO	NO	NO	NO	NO	YES	NO	NO	NO
b2496	P69931	ECK2492	hda	1788842	P69931	JW5397	16130421	NP_416991.2	aa	233	Counterclockwise	2618075	2618776	26632.7	ATPase regulatory factor involved in DnaA inactivation	Putative factor; Not classified	N	16	19	35	YES	YES	7.96087	0.074	-5.35809	739.84	0.275862	0.133621	0.142241	6.09	0.439655	NO	NO	NO	NO	NO	NO	NO	NO	NO	NO	YES	NO	NO	NO	NO	NO	NO	NO
b2500	P08179	ECK2496	purN	1788846	P08179	JW2485	16130425	NP_416995.1	aa	212	Clockwise	2622234	2622872	23238.3	phosphoribosylglycinamide formyltransferase 1	Enzyme; Purine ribonucleotide biosynthesis	N	5	5	10	NO	YES	10.0816	0.138	-8.86684	1605.51	0.260664	0.132701	0.127962	6.17	0.445498	NO	NO	NO	NO	YES	NO	NO	NO	NO	NO	NO	NO	NO	NO	NO	NO	NO	NO
b2510	P76575	ECK2506	yfgJ	87082119	P76575	JW5402	90111449	NP_417005.2	aa	71	Counterclockwise	2635599	2635814	7994.28	DUF1407 family protein	NA	NA	0	4	4	NO	NO	7.39505	0.131	-3.14957	3.11	0.3	0.185714	0.114286	7.43	0.357143	NO	NO	NO	NO	NO	NO	NO	NO	NO	NO	NO	NO	NO	NO	NO	NO	NO	NO
b2511	P0A6P5	ECK2507	der	87082120	P0A6P5	JW5403	90111450	NP_417006.2	aa	490	Counterclockwise	2635884	2637356	55035.9	GTPase; multicopy suppressor of ftsJ	Putative factor; Not classified	E	1	13	14	YES	YES	8.58	0.102	-8.92046	2490.18	0.308793	0.153374	0.155419	6.06	0.408998	NO	NO	NO	NO	NO	NO	NO	NO	NO	NO	NO	NO	NO	NO	NO	NO	YES	NO
b2517	P36979	ECK2513	yfgB	1788865	P36979	JW2501	16130442	NP_417012.1	aa	384	Counterclockwise	2643129	2644283	43085.5	dual specificity 23S rRNA m(2)A2503; tRNA m(2)A37 methyltransferase; SAM-dependent	Enzyme; rRNA modification	N	1	14	15	YES	YES	8.69434	0.085	-6.40007	547.75	0.281984	0.146214	0.13577	7.41	0.4047	NO	NO	NO	NO	NO	NO	NO	NO	NO	NO	NO	NO	NO	NO	NO	NO	YES	NO
b2521	P31142	ECK2517	sseA	87082121	P31142	JW2505	90111451	NP_417016.4	aa	281	Clockwise	2652494	2653339	30811.8	3-mercaptopyruvate sulfurtransferase	Putative enzyme; Not classified	NA	6	6	12	YES	NO	9.3531	0.119	-9.73363	1407.23	0.260714	0.103571	0.157143	4.7	0.45	NO	NO	NO	NO	NO	NO	NO	NO	NO	NO	NO	NO	NO	NO	YES	NO	NO	NO
b2522	P0AFZ1	ECK2519	sseB	87082122	P0AFZ1	JW5404	90111452	NP_417017.4	aa	258	Counterclockwise	2654157	2654933	28642.5	rhodanase-like enzyme; sulfur transfer from thiosulfate	Phenotype; Not classified	NA	1	1	2	NO	YES	8.44712	0.11	-5.07623	214.46	0.280156	0.101167	0.178988	4.49	0.400778	NO	NO	NO	NO	NO	NO	NO	NO	NO	NO	NO	NO	NO	NO	NO	NO	NO	NO
b2524	P0C0L9	ECK2521	yfhJ	1788873	P0C0L9	JW2508	16130449	NP_417019.1	aa	66	Counterclockwise	2656536	2656736	7731.57	IscS-associated iron binding protein; putative molecular adaptor of IscS function	NA	N	1	7	8	NO	NO	9.71125	0.131	-7.1481	540.5	0.369231	0.0923077	0.276923	4.53	0.430769	NO	NO	NO	NO	NO	NO	NO	NO	NO	NO	NO	NO	NO	NO	NO	NO	NO	YES
b2525	P0A9R4	ECK2522	fdx	1788874	P0A9R4	JW2509	16130450	NP_417020.1	aa	111	Counterclockwise	2656748	2657083	12330.8	[2Fe-2S] ferredoxin	Carrier; Energy metabolism; carbon: Electron transport	N	8	18	26	NO	YES	10.2056	0.045	-7.00009	5.57	0.336364	0.127273	0.209091	5.05	0.345455	NO	YES	NO	NO	NO	NO	NO	NO	NO	NO	NO	NO	NO	NO	NO	NO	NO	NO
b2526	P0A6Z1	ECK2523	hscA	1788875	P0A6Z1	JW2510	16130451	NP_417021.1	aa	616	Counterclockwise	2657085	2658935	65652.4	DnaK-like molecular chaperone specific for IscU	Factor; Chaperones	N	4	14	18	NO	NO	9.74338	0.068	-8.06585	708.37	0.253659	0.117073	0.136585	5.11	0.44878	NO	NO	NO	NO	NO	NO	NO	NO	NO	NO	NO	NO	NO	NO	NO	NO	NO	NO
b2529	P0ACD4	ECK2526	iscU	1788878	P0ACD4	JW2513	16130454	NP_417024.1	aa	128	Counterclockwise	2659903	2660289	13848.6	iron-sulfur cluster assembly scaffold protein	NA	N	11	18	29	YES	YES	10.1913	0.065	-4.68868	4.15	0.307087	0.133858	0.173228	5.89	0.401575	NO	YES	NO	NO	NO	NO	NO	NO	NO	NO	NO	NO	NO	NO	NO	NO	NO	NO
b2531	P0AGK8	ECK2528	iscR	1788880	P0AGK8	JW2515	16130456	NP_417026.1	aa	162	Counterclockwise	2661643	2662131	17336.6	isc operon transcriptional repressor; suf operon transcriptional activator; oxidative stress- and iron starvation-inducible; autorepressor	Regulation of Fe-S cluster assembly genes	N	4	18	22	YES	YES	9.14392	0.078	-4.81445	139.57	0.254658	0.136646	0.118012	8.04	0.372671	NO	NO	NO	NO	NO	NO	NO	NO	NO	YES	NO	NO	NO	NO	NO	NO	NO	NO
b2532	P0AE01	ECK2529	yfhQ	1788881	P0AE01	JW2516	16130457	NP_417027.1	aa	246	Counterclockwise	2662583	2663323	27047.9	tRNA mC32;mU32 2'-O-methyltransferase; SAM-dependent	Enzyme; tRNA modification	N	2	0	2	NO	YES	9.98137	0.12	-7.46098	1200.5	0.232653	0.118367	0.114286	6.4	0.436735	NO	NO	NO	NO	NO	NO	NO	NO	YES	NO	NO	NO	NO	NO	NO	NO	NO	NO
b2533	P0ADG4	ECK2530	suhB	1788882	P0ADG4	JW2517	16130458	NP_417028.1	aa	267	Clockwise	2663442	2664245	29172.1	inositol monophosphatase	Phenotype; Global regulatory functions	E	NA	NA	NA	NO	YES	8.14578	0.096	-6.52275	541.3	0.25188	0.131579	0.120301	7.94	0.43985	NO	NO	NO	NO	NO	YES	NO	NO	NO	NO	NO	NO	NO	NO	NO	NO	NO	NO
b2535	P54901	ECK2532	csiE	87082124	P54901	JW5878	90111454	NP_417030.2	aa	426	Clockwise	2665435	2666715	49040.5	stationary phase inducible protein	NA	N	3	3	6	YES	NO	6.86427	0.103	-7.12734	3643.17	0.244706	0.138824	0.105882	7.87	0.418824	NO	NO	NO	NO	NO	NO	NO	NO	NO	NO	NO	NO	NO	NO	NO	NO	NO	NO
b2541	P0CI31	ECK2538	hcaB	1788891	P0CI31	JW2525	16130466	NP_417036.1	aa	270	Clockwise	2671225	2672037	28499.6	2;3-dihydroxy-2;3-dihydrophenylpropionate dehydrogenase	Enzyme; Degradation of small molecules: Carbon compounds	N	1	6	7	YES	NO	7.51987	0.109	-6.97952	569.37	0.178439	0.0929368	0.0855019	6.71	0.457249	NO	NO	NO	YES	NO	NO	NO	NO	NO	NO	NO	NO	NO	NO	NO	NO	NO	NO
b2544	P76584	ECK2541	yphB	1788894	P76584	JW2528	16130469	NP_417039.1	aa	290	Counterclockwise	2673816	2674688	32716.5	mutarotase superfamily protein; YphB family	NA	N	1	6	7	NO	NO	7.80831	0.079	-6.25965	640.75	0.217993	0.0968858	0.121107	5.32	0.387543	NO	NO	NO	NO	NO	YES	NO	NO	NO	NO	NO	NO	NO	NO	NO	NO	NO	NO
b2545	P77360	ECK2542	yphC	87082125	P77360	JW5842	90111455	NP_417040.2	aa	353	Counterclockwise	2674700	2675761	38050.8	putative Zn-dependent NAD(P)-binding oxidoreductase	Putative enzyme; Not classified	N	2	6	8	NO	NO	7.65441	0.086	-7.08883	904.28	0.235795	0.130682	0.105114	6.74	0.428977	NO	NO	NO	NO	NO	NO	NO	NO	NO	NO	NO	NO	NO	NO	NO	NO	NO	NO
b2549	P76585	ECK2546	yphG	87082126	P76585	JW5405	90111456	NP_417044.4	aa	1093	Counterclockwise	2679464	2682745	123832	DUF4380 domain-containing TPR repeat protein	NA	NA	1	5	6	NO	NO	7.75292	0.071	-8.51442	2034.8	0.239927	0.122711	0.117216	5.86	0.43956	NO	NO	NO	NO	NO	NO	NO	NO	NO	NO	NO	NO	NO	NO	NO	NO	NO	NO
b2550	P76586	ECK2547	yphH	87082127	P76586	JW5406	90111457	NP_417045.4	aa	397	Clockwise	2682863	2684056	44520.8	putative DNA-binding transcriptional regulator	Putative regulator; Not classified	NA	9	6	15	YES	NO	7.47427	0.096	-11.5781	1076.05	0.207071	0.108586	0.0984848	6.73	0.40404	NO	NO	NO	NO	NO	NO	NO	NO	NO	NO	NO	NO	NO	NO	NO	NO	NO	YES
b2552	P24232	ECK2549	hmp	1788903	P24232	JW2536	16130477	NP_417047.1	aa	396	Clockwise	2685835	2687025	43867.7	fused nitric oxide dioxygenase/dihydropteridine reductase 2	Enzyme; Energy metabolism; carbon: Electron transport	N	4	7	11	NO	NO	7.60068	0.075	-7.10433	NA	0.248101	0.124051	0.124051	5.96	0.427848	NO	NO	NO	NO	NO	NO	NO	NO	NO	NO	NO	NO	NO	NO	NO	NO	NO	NO
b2554	P0AFU4	ECK2551	yfhA	1788905	P0AFU4	JW2538	16130479	NP_417049.1	aa	444	Counterclockwise	2687469	2688803	49148.4	response regulator regulating glmY sRNA in two-component system with sensor protein GlrK	Putative regulator; Not classified	N	1	0	1	NO	YES	9.49991	0.068	-7.13597	842.13	0.266366	0.137698	0.128668	6.53	0.435666	NO	NO	NO	NO	NO	NO	NO	NO	NO	NO	NO	NO	NO	NO	NO	NO	NO	NO
b2557	P15254	ECK2555	purL	48994899	P15254	JW2541	49176239	YP_026170.1	aa	1295	Counterclockwise	2691656	2695543	141403	phosphoribosylformyl-glycineamide synthetase	Enzyme; Purine ribonucleotide biosynthesis	N	13	28	41	YES	NO	9.64209	0.058	-6.30191	2596.47	0.256569	0.123648	0.132921	5.22	0.419629	NO	NO	NO	NO	NO	NO	NO	NO	NO	NO	NO	NO	NO	NO	NO	NO	NO	NO
b2562	P52102	ECK2560	yfhL	1788914	P52102	JW2546	16130487	NP_417057.1	aa	86	Clockwise	2699663	2699923	9791.29	putative 4Fe-4S cluster-containing protein	NA	N	1	10	11	NO	YES	8.5495	0.079	-4.10368	17.48	0.317647	0.141176	0.176471	5.98	0.341176	NO	YES	NO	NO	NO	NO	NO	NO	NO	NO	NO	NO	NO	NO	NO	NO	NO	NO
b2566	P06616	ECK2564	era	1788919	P06616	JW2550	16130491	NP_417061.1	aa	301	Counterclockwise	2702481	2703386	33810.1	membrane-associated; 16S rRNA-binding GTPase	Factor; Global regulatory functions	E	2	12	14	YES	YES	8.66879	0.108	-9.63106	1687.76	0.296667	0.16	0.136667	7.95	0.43	NO	NO	NO	NO	NO	NO	NO	NO	NO	NO	NO	NO	NO	NO	NO	NO	YES	NO
b2574	P10902	ECK2572	nadB	1788928	P10902	JW2558	16130499	NP_417069.1	aa	540	Clockwise	2710420	2712042	60337.4	quinolinate synthase; L-aspartate oxidase (B protein) subunit	Enzyme; Biosynthesis of cofactors; carriers: Pyridine nucleotide	N	10	3	13	NO	YES	9.54719	0.076	-8.46545	958.77	0.274583	0.146568	0.128015	6.17	0.415584	NO	NO	NO	NO	NO	NO	YES	NO	NO	NO	NO	NO	NO	NO	NO	NO	NO	NO
b2576	P21507	ECK2574	srmB	1788930	P21507	JW2560	16130501	NP_417071.1	aa	444	Clockwise	2712896	2714230	49914.1	ATP-dependent RNA helicase	Enzyme; RNA synthesis; modification; DNA transcription	N	8	7	15	YES	YES	9.20158	0.039	-6.87015	739.1	0.343115	0.198646	0.14447	9.83	0.376975	NO	NO	NO	NO	NO	NO	NO	YES	NO	NO	NO	NO	NO	NO	NO	NO	NO	NO
b2577	P33634	ECK2575	yfiE	87082132	P33634	JW2561	90111462	NP_417072.4	aa	293	Counterclockwise	2714439	2715320	33243.3	putative DNA-binding transcriptional regulator	Putative regulator; Not classified	NA	1	17	18	NO	NO	7.63591	0.122	-6.44923	569.72	0.273973	0.143836	0.130137	7.12	0.40411	NO	NO	NO	NO	NO	NO	NO	NO	NO	NO	NO	NO	NO	NO	NO	NO	NO	NO
b2580	P12295	ECK2578	ung	1788934	P12295	JW2564	16130505	NP_417075.1	aa	229	Clockwise	2716754	2717443	25693.2	uracil-DNA-glycosylase	Enzyme; DNA - replication; repair; restriction/modification	N	1	3	4	YES	YES	8.86586	0.105	-9.17893	1915.93	0.232456	0.140351	0.0921053	7.55	0.407895	NO	NO	NO	NO	NO	NO	NO	NO	NO	NO	YES	NO	NO	NO	NO	NO	NO	NO
b2581	P0AGJ5	ECK2579	yfiF	1788935	P0AGJ5	JW2565	16130506	NP_417076.1	aa	345	Counterclockwise	2717491	2718528	37784.4	putative methyltransferase	NA	N	2	8	10	YES	YES	9.07523	0.058	-6.71566	625.68	0.299419	0.168605	0.130814	9.28	0.343023	NO	NO	NO	NO	NO	NO	NO	NO	YES	NO	NO	NO	NO	NO	NO	NO	NO	NO
b2582	P0AGG4	ECK2580	trxC	1788936	P0AGG4	JW2566	16130507	NP_417077.1	aa	139	Clockwise	2718735	2719154	15554.8	thioredoxin 2	Putative enzyme; Not classified	N	0	8	8	YES	YES	7.2958	0.099	-6.28414	69.28	0.282609	0.130435	0.152174	6.27	0.391304	NO	NO	NO	NO	NO	NO	NO	NO	YES	NO	NO	NO	NO	NO	NO	NO	NO	NO
b2583	Q47319	ECK2581	yfiP	87082133	Q47319	JW5409	90111463	NP_417078.4	aa	232	Clockwise	2719223	2719921	25995	DTW domain protein	NA	NA	2	3	5	NO	YES	7.0572	0.077	-5.31501	653.61	0.242424	0.12987	0.112554	8.19	0.419913	NO	NO	NO	NO	NO	NO	NO	NO	NO	NO	NO	NO	NO	NO	NO	NO	NO	YES
b2584	P76594	ECK2582	yfiQ	1788938	P76594	JW2568	16130509	NP_417079.1	aa	886	Clockwise	2719953	2722613	97987.5	protein lysine acetyltransferase	Enzyme; Proteins - translation and modification	N	1	8	9	YES	YES	8.92519	0.083	-8.13353	2364.43	0.242938	0.126554	0.116384	6.26	0.439548	NO	NO	NO	NO	NO	NO	NO	NO	NO	NO	NO	NO	NO	NO	NO	NO	NO	NO
b2592	P63284	ECK2590	clpB	1788943	P63284	JW2573	16130513	NP_417083.1	aa	857	Counterclockwise	2731600	2734173	95585	protein disaggregation chaperone	Putative enzyme; Degradation of proteins; peptides; glyco	N	2	5	7	YES	YES	10.0385	0.05	-7.68449	2570.86	0.306075	0.148364	0.15771	5.46	0.410047	NO	NO	NO	NO	NO	NO	NO	NO	NO	NO	NO	NO	NO	NO	NO	NO	NO	NO
b2593	P33644	ECK2591	yfiH	1788945	P33644	JW2575	16130514	NP_417084.1	aa	243	Counterclockwise	2734303	2735034	26338.9	UPF0124 family protein	NA	N	11	8	19	NO	NO	8.43317	0.078	-6.49226	559.62	0.227273	0.119835	0.107438	7.14	0.421488	NO	NO	NO	NO	NO	NO	NO	NO	NO	NO	NO	NO	NO	NO	NO	NO	NO	YES
b2597	P0AD49	ECK2594	yfiA	1788949	P0AD49	JW2578	16130518	NP_417088.1	aa	113	Clockwise	2737154	2737495	12784.6	cold shock protein associated with 30S ribosomal subunit	Putative regulator; Not classified	N	7	4	11	YES	YES	10.9	0.048	-4.61905	20.57	0.3125	0.169643	0.142857	7.52	0.392857	NO	NO	NO	NO	NO	NO	NO	NO	YES	NO	NO	NO	NO	NO	NO	NO	NO	NO
b2598	P0AD72	ECK2595	pheL	1788950	P0AD72	JW2579	16130519	NP_417089.1	aa	15	Clockwise	2737599	2737646	1924.34	pheA gene leader peptide	Leader; Amino acid biosynthesis: Phenylalanine	NA	2	2	4	NO	NO	7.77337	0.695	-5.8048	707.4	0.142857	0.142857	0	11.25	0.714286	NO	NO	NO	NO	NO	NO	NO	NO	NO	NO	NO	NO	NO	NO	NO	NO	NO	NO
b2606	P0A7K6	ECK2603	rplS	1788958	P0A7K6	JW2587	16130527	NP_417097.1	aa	115	Counterclockwise	2744183	2744530	13133.2	50S ribosomal subunit protein L19	Structural component; Ribosomal proteins - synthesis; modification	E	NA	NA	NA	YES	NO	10.7729	0.106	-7.57883	633.64	0.333333	0.22807	0.105263	11.29	0.385965	NO	NO	NO	NO	NO	NO	NO	NO	YES	NO	NO	NO	NO	NO	NO	NO	NO	NO
b2608	P0A7X6	ECK2605	rimM	87082136	P0A7X6	JW5413	90111466	NP_417099.4	aa	182	Counterclockwise	2745370	2745918	20605.4	ribosome maturation factor	Enzyme; rRNA processing	NA	10	3	13	NO	YES	12.6345	0.083	-6.73764	4.43	0.265193	0.110497	0.154696	5.32	0.414365	NO	NO	NO	NO	NO	NO	NO	NO	YES	NO	NO	NO	NO	NO	NO	NO	NO	NO
b2609	P0A7T3	ECK2606	rpsP	1788961	P0A7T3	JW2590	16130530	NP_417100.1	aa	82	Counterclockwise	2745937	2746185	9190.56	30S ribosomal subunit protein S16	Structural component; Ribosomal proteins - synthesis; modification	E	NA	NA	NA	NO	NO	11.6786	0.124	-5.90191	820.14	0.320988	0.209877	0.111111	11.32	0.444444	NO	NO	NO	NO	NO	NO	NO	NO	YES	NO	NO	NO	NO	NO	NO	NO	NO	NO
b2610	P0AGD7	ECK2607	ffh	1788963	P0AGD7	JW5414	16130531	NP_417101.1	aa	453	Counterclockwise	2746434	2747795	49787.3	Signal Recognition Particle (SRP) component with 4.5S RNA (ffs)	Transport; Protein; peptide secretion	E	12	17	29	YES	YES	9.85841	0.066	-6.76928	1315.84	0.298673	0.170354	0.128319	10.1	0.422566	NO	NO	NO	NO	NO	NO	NO	NO	NO	NO	NO	NO	NO	NO	NO	NO	NO	NO
b2615	P0A7B3	ECK2611	uppS	1788968	P0A7B3	JW2596	16130534	NP_417105.1	aa	292	Clockwise	2750831	2751709	32566.4	NAD kinase	NA	E	3	16	19	YES	NO	8.66415	0.103	-6.26871	353.46	0.24055	0.134021	0.106529	6.87	0.415808	NO	NO	NO	NO	NO	NO	NO	NO	NO	NO	NO	NO	NO	NO	NO	NO	NO	NO
b2616	P05824	ECK2612	recN	48994901	P05824	JW5416	49176247	YP_026172.1	aa	553	Clockwise	2751795	2753456	61396.4	recombination and repair protein	Putative enzyme; DNA - replication; repair; restriction/modification	NA	5	5	10	YES	YES	7.29086	0.046	-6.48752	866.81	0.268116	0.132246	0.13587	5.61	0.402174	NO	NO	NO	NO	NO	NO	NO	NO	NO	NO	YES	NO	NO	NO	NO	NO	NO	NO
b2618	P52119	ECK2614	yfjF	87082139	P52119	JW2599	90111469	NP_417108.4	aa	96	Counterclockwise	2754008	2754298	10789.4	UPF0125 family protein	NA	NA	13	18	31	NO	NO	8.67349	0.049	-3.07573	4.19	0.347368	0.189474	0.157895	9.82	0.4	NO	NO	NO	NO	NO	NO	NO	NO	NO	NO	NO	NO	NO	NO	NO	NO	NO	YES
b2619	P0AGL5	ECK2615	yfjG	1788972	P0AGL5	JW2600	16130538	NP_417109.1	aa	158	Counterclockwise	2754288	2754764	17726.7	toxic UPF0083 family protein inhibitor of 70S ribosome formation	NA	N	5	6	11	NO	NO	9.10916	0.168	-8.58171	877.46	0.184713	0.101911	0.0828025	9.1	0.464968	NO	NO	NO	NO	NO	NO	NO	YES	NO	NO	NO	NO	NO	NO	NO	NO	NO	NO
b2620	P0A832	ECK2616	smpB	1788973	P0A832	JW2601	16130539	NP_417110.1	aa	160	Clockwise	2754896	2755378	18269.1	tmRNA-binding trans-translation protein	NA	N	15	11	26	YES	YES	9.92326	0.106	-7.28294	1015.1	0.339623	0.226415	0.113208	10.48	0.408805	NO	NO	NO	NO	NO	NO	NO	NO	NO	NO	NO	NO	NO	YES	NO	NO	NO	NO
b2622	P32053	ECK2618	intA	1788974	P32053	JW2602	16130540	NP_417111.1	aa	413	Clockwise	2756159	2757400	46651.8	CP4-57 prophage; integrase	Phage or Prophage Related	N	4	9	13	YES	YES	7.83281	0.073	-6.96734	1182.68	0.279126	0.165049	0.114078	10.17	0.412621	NO	NO	NO	NO	NO	NO	NO	NO	NO	NO	YES	NO	NO	NO	NO	NO	NO	NO
b2623	P52123	ECK2619	yfjH	1788976	P52123	JW2603	16130541	NP_417112.1	aa	318	Counterclockwise	2757644	2758600	37139.5	CP4-57 prophage; uncharacterized protein	Phage or Prophage Related	NA	9	7	16	NO	NO	5.2788	0.105	-7.1531	1021.47	0.299685	0.160883	0.138801	7.71	0.397476	NO	NO	NO	NO	NO	NO	NO	NO	NO	NO	NO	NO	NO	NO	NO	NO	NO	NO
b2625	P52124	ECK2621	yfjI	1788978	P52124	JW2605	16130543	NP_417114.1	aa	469	Clockwise	2758985	2760394	54026.6	CP4-57 prophage; uncharacterized protein	Phage or Prophage Related	NA	6	11	17	NO	NO	3.38573	0.124	-12.0498	2236.87	0.277778	0.15812	0.119658	8.72	0.433761	NO	NO	NO	NO	NO	NO	NO	NO	NO	NO	NO	NO	NO	NO	NO	NO	NO	NO
b2626	P52125	ECK2622	yfjJ	1788979	P52125	JW2607	16130544	NP_417115.1	aa	208	Clockwise	2760547	2761173	24560.7	CP4-57 prophage; uncharacterized protein	Phage or Prophage Related	NA	0	2	2	NO	NO	4.86104	0.057	-5.40555	307.4	0.328502	0.202899	0.125604	9.87	0.357488	NO	NO	NO	NO	NO	NO	NO	NO	NO	NO	NO	NO	NO	NO	NO	NO	NO	NO
b2627	P52126	ECK2623	yfjK	1788980	P52126	JW2608	16130545	NP_417116.1	aa	729	Counterclockwise	2761351	2763540	83061.9	DEAD/H helicase-like protein; CP4-57 putative defective prophage	Phage or Prophage Related	N	3	6	9	YES	YES	7.22231	0.128	-10.5463	1173.01	0.281593	0.148352	0.133242	6.27	0.425824	NO	NO	NO	NO	NO	NO	NO	NO	NO	NO	NO	NO	NO	NO	NO	NO	YES	NO
b2628	P52127	ECK2624	yfjL	1788981	P52127	JW2609	16130546	NP_417117.1	aa	538	Counterclockwise	2763537	2765153	62006.5	CP4-57 putative defective prophage; DUF4297/DUF1837 polymorphic toxin family protein	Phage or Prophage Related	NA	2	7	9	NO	NO	8.36915	0.076	-8.3836	1724.54	0.340782	0.171322	0.16946	5.9	0.387337	NO	NO	NO	NO	NO	NO	NO	NO	NO	NO	NO	NO	NO	NO	NO	NO	NO	NO
b2629	P52128	ECK2625	yfjM	1788982	P52128	JW2610	16130547	NP_417118.1	aa	87	Counterclockwise	2765513	2765776	9967.27	CP4-57 prophage; uncharacterized protein	Phage or Prophage Related	NA	4	11	15	NO	NO	6.22469	0.096	-4.57971	123.08	0.313953	0.174419	0.139535	8.21	0.348837	NO	NO	NO	NO	NO	NO	NO	NO	NO	NO	NO	NO	NO	NO	NO	NO	NO	NO
b2630	P52129	ECK2626	yfjN	1788983	P52129	JW2611	16130548	NP_417119.1	aa	357	Clockwise	2765918	2766991	40061.1	CP4-57 prophage; RNase LS	Phage or Prophage Related	NA	6	6	12	NO	NO	10.5506	0.121	-9.08531	1652.04	0.22191	0.120787	0.101124	7.08	0.446629	NO	NO	NO	NO	NO	NO	NO	NO	NO	NO	NO	NO	NO	NO	NO	NO	NO	NO
b2631	P52130	ECK2627	yfjO	87082140	P52130	JW5418	90111470	NP_417120.2	aa	123	Clockwise	2766984	2767355	13664.7	CP4-57 prophage; uncharacterized protein	Phage or Prophage Related	NA	2	13	15	NO	NO	8.60437	0.167	-5.27567	134.82	0.237705	0.0901639	0.147541	5.46	0.442623	NO	NO	NO	NO	NO	NO	NO	NO	NO	NO	NO	NO	NO	NO	NO	NO	NO	NO
b2632	P52131	ECK2628	yfjP	48994902	P52131	JW5419	49176249	YP_026173.1	aa	287	Clockwise	2767710	2768573	32094.2	CP4-57 prophage; 50S ribosome-binding GTPase family protein	Phage or Prophage Related	NA	1	3	4	NO	NO	6.84675	0.157	-9.45173	1638.05	0.234266	0.129371	0.104895	7.84	0.444056	NO	NO	NO	NO	NO	NO	NO	NO	NO	NO	NO	NO	NO	NO	NO	NO	YES	NO
b2633	P52132	ECK2629	yfjQ	1788987	P52132	JW2614	16130551	NP_417122.1	aa	273	Clockwise	2768665	2769486	31254.6	CP4-57 prophage; uncharacterized protein	Phage or Prophage Related	NA	7	8	15	NO	NO	7.3799	0.076	-5.88535	402.72	0.294118	0.172794	0.121324	10.06	0.363971	NO	NO	NO	NO	NO	NO	NO	NO	NO	NO	NO	NO	NO	NO	NO	NO	NO	NO
b2634	P52133	ECK2630	yfjR	1788988	P52133	JW2615	16130552	NP_417123.1	aa	233	Clockwise	2769703	2770404	26606	CP4-57 prophage; putative DNA-binding transcriptional regulator	Phage or Prophage Related	N	6	11	17	NO	NO	6.45595	0.148	-6.64953	1037.67	0.267241	0.159483	0.107759	8.65	0.443966	NO	NO	NO	NO	NO	NO	NO	NO	NO	YES	NO	NO	NO	NO	NO	NO	NO	NO
b2638	P0CF86	ECK2634	yfjU	1788991	P0CF86	JW2619	NA		aa	51	Counterclockwise	2772002	2772154	5785.58	CP4-57 prophage; conserved protein	Phage or Prophage Related	N	3	8	11	NO	NO	7.57437	0.167	-8.12997	39.33	0.22	0.1	0.12	6.97	0.36	NO	NO	NO	NO	NO	NO	NO	NO	NO	NO	NO	NO	NO	NO	YES	NO	NO	NO
b2644	P52140	ECK2640	yfjY	1788997	P52140	JW2625	16130559	NP_417131.1	aa	160	Clockwise	2776386	2776868	17963.8	CP4-57 prophage; putative DNA repair protein	Phage or Prophage Related	N	NA	NA	NA	NO	NO	6.75819	0.118	-6.20917	804.07	0.238994	0.144654	0.0943396	9.69	0.446541	NO	NO	NO	NO	NO	NO	NO	NO	NO	NO	YES	NO	NO	NO	NO	NO	NO	NO
b2645	P52141	ECK2642	yfjZ	1788998	P52141	JW2626	16130560	NP_417132.1	aa	105	Clockwise	2777115	2777432	11737.3	CP4-57 prophage; antitoxin of the YpjF-YfjZ toxin-antitoxin system	Phage or Prophage Related	NA	6	8	14	NO	NO	6.26886	0.138	-6.78225	535.42	0.211538	0.115385	0.0961538	7.24	0.384615	NO	NO	NO	NO	NO	NO	NO	NO	NO	NO	NO	NO	NO	NO	NO	NO	NO	NO
b2646	Q46953	ECK2643	ypjF	1788999	Q46953	JW2627	16130561	NP_417133.1	aa	109	Clockwise	2777453	2777782	12308.2	CP4-57 prophage; toxin of the YpjF-YfjZ toxin-antitoxin system	Phage or Prophage Related	NA	3	8	11	NO	YES	5.26674	0.132	-6.99102	303.14	0.231481	0.12963	0.101852	8.47	0.444444	NO	NO	NO	NO	NO	NO	NO	NO	NO	NO	NO	NO	NO	NO	NO	NO	NO	NO
b2648	P76611	ECK2645	pinH	1789002	P76611	JW5423	NA		aa	79	Counterclockwise	2783065	2783304	8902.54	pseudogene; invertase resolvase family	NA	NA	15	4	19	NO	YES	3.42915	NA	NA	NA	NA	NA	NA	7.58	NA	NO	NO	NO	NO	NO	NO	NO	NO	NO	NO	NO	NO	NO	NO	NO	NO	NO	NO
b2659	P76621	ECK2653	ygaT	87082147	P76621	JW5427	90111476	NP_417145.4	aa	325	Clockwise	2788985	2789962	37360.4	carbon starvation protein	NA	NA	1	5	6	NO	NO	7.35236	0.079	-7.63515	761.65	0.262346	0.135802	0.126543	6.33	0.429012	NO	NO	NO	NO	NO	NO	NO	NO	NO	NO	NO	NO	NO	NO	NO	NO	NO	NO
b2660	P37339	ECK2654	ygaF	87082148	P37339	JW2635	90111477	NP_417146.2	aa	422	Clockwise	2789982	2791250	46081.9	L-2-hydroxyglutarate oxidase	NA	N	5	3	8	YES	YES	8.40265	NA	-7.03522	518.28	0.223278	0.130641	0.0926366	8.41	0.418052	NO	NO	NO	NO	NO	NO	NO	NO	NO	NO	NO	NO	NO	NO	NO	NO	YES	NO
b2664	P37338	ECK2658	csiR	87082149	P37338	JW2639	90111478	NP_417150.4	aa	220	Clockwise	2795674	2796336	24990.8	transcriptional repressor of csiD	Regulator; Not classified	NA	2	2	4	NO	NO	9.47327	0.107	-6.85002	NA	0.283105	0.150685	0.13242	7.03	0.474886	NO	NO	NO	NO	NO	NO	NO	NO	NO	YES	NO	NO	NO	NO	NO	NO	NO	NO
b2665	P0ADE6	ECK2659	ygaU	1789019	P0ADE6	JW2640	16130579	NP_417151.1	aa	149	Counterclockwise	2796337	2796786	16063.1	uncharacterized protein	NA	N	10	4	14	NO	NO	9.42629	0.083	-7.66207	576.62	0.27027	0.135135	0.135135	7.44	0.385135	NO	NO	NO	NO	NO	NO	NO	NO	NO	NO	NO	NO	NO	NO	NO	NO	NO	YES
b2669	P0ACG1	ECK2663	stpA	1789023	P0ACG1	JW2644	16130583	NP_417155.1	aa	134	Counterclockwise	2798091	2798495	15347.5	DNA binding protein; nucleoid-associated	Regulator; Basic proteins - synthesis; modification	N	3	4	7	NO	YES	9.46435	0.043	-3.78239	5.97	0.338346	0.172932	0.165414	9.53	0.360902	NO	NO	NO	NO	NO	NO	NO	NO	NO	NO	NO	NO	NO	NO	NO	NO	YES	NO
b2671	P0AD53	ECK2665	ygaC	1789026	P0AD53	JW2646	16130585	NP_417157.1	aa	114	Counterclockwise	2799650	2799994	13065.8	uncharacterized protein	NA	NA	3	5	8	NO	NO	7.00774	0.069	-6.24526	114.92	0.300885	0.176991	0.123894	9	0.415929	NO	NO	NO	NO	NO	NO	NO	NO	NO	NO	NO	NO	NO	NO	NO	NO	NO	NO
b2673	P0AC65	ECK2667	nrdH	1789028	P0AC65	JW2648	16130587	NP_417159.1	aa	81	Clockwise	2800723	2800968	9139.46	hydrogen donor for NrdEF electron transport system; glutaredoxin-like protein	Enzyme; Biosynthesis of cofactors; carriers: Thioredoxin; glutaredoxin; glutathione	N	4	7	11	YES	YES	7.59345	0.07	-5.48036	15.81	0.275	0.1625	0.1125	8.66	0.4375	NO	NO	NO	NO	NO	NO	NO	NO	NO	NO	NO	NO	NO	YES	NO	NO	NO	NO
b2674	P0A772	ECK2668	nrdI	1789029	P0A772	JW2649	16130588	NP_417160.1	aa	136	Clockwise	2800965	2801375	15340.4	NrdEF cluster assembly flavodoxin	Enzyme; Biosynthesis of cofactors; carriers: Thioredoxin; glutaredoxin; glutathione	N	7	2	9	NO	NO	6.68782	0.118	-7.13997	124.56	0.237037	0.133333	0.103704	10.08	0.4	NO	NO	NO	NO	YES	NO	NO	NO	NO	NO	NO	NO	NO	NO	NO	NO	NO	NO
b2687	P45578	ECK2681	luxS	1789043	P45578	JW2662	16130599	NP_417172.1	aa	171	Counterclockwise	2814218	2814733	19416.2	S-ribosylhomocysteine lyase	NA	N	3	12	15	YES	NO	10.8785	0.083	-5.93088	184.6	0.282353	0.135294	0.147059	6.01	0.405882	NO	NO	NO	NO	NO	NO	NO	NO	NO	NO	NO	NO	NO	NO	NO	NO	NO	NO
b2688	P0A6W9	ECK2683	gshA	1789044	P0A6W9	JW2663	16130600	NP_417173.1	aa	518	Counterclockwise	2814883	2816439	58269.3	glutamate-cysteine ligase	Enzyme; Biosynthesis of cofactors; carriers: Thioredoxin; glutaredoxin; glutathione	N	2	6	8	YES	YES	10.9118	0.082	-6.83045	1091.79	0.259188	0.123791	0.135397	5.64	0.411992	NO	NO	NO	NO	NO	NO	YES	NO	NO	NO	NO	NO	NO	NO	NO	NO	NO	NO
b2690	P77475	ECK2685	yqaB	1789046	P77475	JW2665	16130602	NP_417175.1	aa	188	Counterclockwise	2816937	2817503	20779.8	fructose-1-P and 6-phosphogluconate phosphatase	Putative enzyme; Not classified	N	10	12	22	YES	NO	8.31432	0.103	-5.28205	159.67	0.272727	0.139037	0.13369	6.23	0.481283	NO	NO	NO	NO	NO	NO	NO	NO	NO	NO	NO	NO	NO	NO	NO	NO	YES	NO
b2698	P33596	ECK2693	recX	1789050	P33596	JW2668	16130605	NP_417178.1	aa	166	Counterclockwise	2822139	2822639	19424.1	regulatory protein for RecA	Putative regulator; Not classified	N	9	2	11	NO	YES	6.5449	0.082	-4.98786	97.76	0.363636	0.2	0.163636	9.09	0.4	NO	NO	NO	NO	NO	NO	NO	NO	NO	NO	NO	NO	NO	NO	NO	NO	NO	NO
b2699	P0A7G6	ECK2694	recA	1789051	P0A7G6	JW2669	16130606	NP_417179.1	aa	353	Counterclockwise	2822708	2823769	37973.4	DNA recombination and repair protein; ssDNA-dependent ATPase; synaptase; ssDNA and dsDNA binding protein; ATP-dependent homologous DNA strand exchanger; recombinase A; LexA autocleavage cofactor	Enzyme; DNA - replication; repair; restriction/modification	N	19	16	35	YES	YES	10.3577	0.077	-8.50207	677.73	0.264205	0.122159	0.142045	5.63	0.417614	NO	NO	NO	NO	NO	NO	NO	NO	NO	NO	YES	NO	NO	NO	NO	NO	NO	NO
b2700	P0A6G3	ECK2695	ygaD	1789052	P0A6G3	JW2670	16130607	NP_417180.1	aa	165	Counterclockwise	2823849	2824346	17581.7	nicotinamide-nucleotide amidohydrolase; NMN amidohydrolase	Enzyme; NMN catabolism	N	1	3	4	YES	NO	9.11076	0.126	-5.60851	709.52	0.213415	0.097561	0.115854	6.44	0.432927	NO	NO	NO	NO	NO	NO	NO	NO	NO	NO	NO	NO	NO	NO	NO	NO	NO	NO
b2706	P15081	ECK2701	gutM	1789058	P15081	JW2675	16130613	NP_417186.1	aa	119	Clockwise	2828621	2828980	12953.2	sorbitol=responsive srl operon transcriptional activator	Regulator; Degradation of small molecules: Carbon compounds	N	18	2	20	NO	NO	6.85173	0.218	-9.77783	1882.18	0.194915	0.135593	0.059322	11.3	0.474576	NO	NO	NO	NO	NO	NO	NO	NO	NO	YES	NO	NO	NO	NO	NO	NO	NO	NO
b2707	P15082	ECK2702	srlR	1789059	P15082	JW2676	16130614	NP_417187.1	aa	257	Clockwise	2829047	2829820	28236.2	sorbitol-inducible srl operon transcriptional repressor	Regulator; Degradation of small molecules: Carbon compounds	N	9	4	13	YES	YES	8.99037	0.103	-9.35909	170.24	0.261719	0.125	0.136719	5.9	0.40625	NO	NO	NO	NO	NO	NO	NO	NO	NO	NO	NO	NO	NO	NO	YES	NO	NO	NO
b2709	P37013	ECK2704	norR	87082152	P37013	JW5843	90111481	NP_417189.2	aa	504	Counterclockwise	2830775	2832289	55236.4	anaerobic nitric oxide reductase DNA-binding transcriptional activator	Regulator; Not classified	N	1	1	2	NO	NO	7.93884	0.079	-6.42318	445.72	0.260437	0.131213	0.129225	6.05	0.451292	NO	NO	NO	NO	NO	NO	NO	NO	NO	NO	NO	NO	NO	NO	NO	NO	NO	YES
b2711	P37596	ECK2706	norW	1789065	P37596	JW2681	16130618	NP_417191.1	aa	377	Clockwise	2833912	2835045	41403.6	NADH:flavorubredoxin oxidoreductase	Putative enzyme; Not classified	N	8	6	14	NO	NO	7.74017	0.086	-7.92184	858.62	0.228723	0.117021	0.111702	6.93	0.428191	NO	NO	NO	NO	NO	NO	NO	NO	NO	NO	NO	NO	NO	NO	NO	NO	NO	NO
b2712	P30131	ECK2707	hypF	2367152	P30131	JW5433	16130619	NP_417192.1	aa	750	Counterclockwise	2835173	2837425	82066	carbamoyl phosphate phosphatase and [NiFe] hydrogenase maturation protein	Regulator; Energy metabolism; carbon: Anaerobic respiration	N	4	10	14	YES	YES	8.7227	0.067	-6.73764	NA	0.214953	0.11482	0.100134	6.25	0.432577	NO	NO	NO	NO	NO	NO	NO	NO	NO	NO	NO	NO	NO	YES	NO	NO	NO	NO
b2713	P0AAK4	ECK2708	hydN	1789067	P0AAK4	JW2683	16130620	NP_417193.1	aa	175	Counterclockwise	2837578	2838105	19026.1	formate dehydrogenase-H; [4Fe-4S] ferredoxin subunit	Enzyme; Energy metabolism; carbon: Anaerobic respiration	N	15	6	21	NO	YES	10.407	0.12	-8.21685	NA	0.258621	0.155172	0.103448	7.83	0.373563	NO	YES	NO	NO	NO	NO	NO	NO	NO	NO	NO	NO	NO	NO	NO	NO	NO	NO
b2714	P24242	ECK2709	ascG	1789068	P24242	JW5434	16130621	NP_417194.2	aa	336	Counterclockwise	2838254	2839264	36813.2	asc operon transcriptional repressor; prpBC operon repressor	Regulator; Degradation of small molecules: Carbon compounds	N	8	0	8	NO	YES	8.12682	0.084	-7.97328	894.65	0.253731	0.134328	0.119403	6.83	0.441791	NO	NO	NO	NO	NO	NO	NO	NO	NO	YES	NO	NO	NO	NO	NO	NO	NO	NO
b2716	P24240	ECK2711	ascB	1789070	P24240	JW2686	16130623	NP_417196.1	aa	474	Clockwise	2840990	2842414	53934.9	cryptic 6-phospho-beta-glucosidase	Enzyme; Degradation of small molecules: Carbon compounds	N	5	13	18	NO	NO	7.1258	0.102	-6.69883	1038.33	0.264271	0.131078	0.133192	5.96	0.429175	NO	NO	NO	NO	NO	YES	NO	NO	NO	NO	NO	NO	NO	NO	NO	NO	NO	NO
b2717	P0AEV9	ECK2712	hycI	1789072	P0AEV9	JW2687	16130624	NP_417197.1	aa	156	Counterclockwise	2842573	2843043	17056.5	protease involved in processing C-terminal end of HycE	Enzyme; Degradation of proteins; peptides; glyco	N	6	7	13	NO	NO	10.0974	0.16	-6.88213	575.35	0.23871	0.0645161	0.174194	4.32	0.451613	NO	YES	NO	NO	NO	NO	NO	NO	NO	NO	NO	NO	NO	NO	NO	NO	NO	NO
b2718	P0AEV7	ECK2713	hycH	1789073	P0AEV7	JW2688	16130625	NP_417198.1	aa	136	Counterclockwise	2843036	2843446	15464.7	hydrogenase 3 maturation protein	Factor; Energy metabolism; carbon: Fermentation	NA	10	10	20	NO	NO	9.76635	0.184	-8.33707	NA	0.266667	0.125926	0.140741	6.14	0.474074	NO	NO	NO	NO	NO	NO	NO	NO	NO	NO	NO	NO	NO	NO	NO	NO	NO	NO
b2725	P0AEV4	ECK2720	hycA	1789080	P0AEV4	JW2695	16130632	NP_417205.1	aa	153	Counterclockwise	2849974	2850435	17627	regulator of the transcriptional regulator FhlA	Regulator; Energy metabolism; carbon: Fermentation	NA	8	3	11	NO	YES	9.87876	0.144	-7.55067	NA	0.289474	0.151316	0.138158	6.56	0.427632	NO	NO	NO	NO	NO	NO	NO	NO	NO	NO	NO	NO	NO	NO	NO	NO	NO	NO
b2731	P19323	ECK2726	fhlA	1789087	P19323	JW2701	16130638	NP_417211.1	aa	692	Clockwise	2854338	2856416	78467.9	formate hydrogenlyase transcriptional activator	Regulator; Energy metabolism; carbon: Fermentation	N	4	10	14	NO	YES	7.80759	0.071	-8.52454	NA	0.280753	0.137482	0.143271	5.68	0.421129	NO	NO	NO	NO	NO	NO	NO	NO	NO	NO	NO	NO	NO	NO	NO	NO	NO	YES
b2732	P25728	ECK2727	ygbA	1789088	P25728	JW2702	16130639	NP_417212.1	aa	117	Counterclockwise	2856453	2856806	13940.5	uncharacterized protein	NA	NA	4	2	6	NO	NO	7.93527	0.066	-6.21148	452.02	0.387931	0.258621	0.12931	10.05	0.353448	NO	NO	NO	NO	NO	NO	NO	NO	NO	NO	NO	NO	NO	NO	NO	NO	NO	NO
b2734	P55799	ECK2729	pphB	1789090	P55799	JW2704	16130641	NP_417214.1	aa	218	Clockwise	2859760	2860416	25098.2	serine/threonine-specific protein phosphatase 2	Enzyme; Not classified	N	8	7	15	NO	NO	5.71562	0.088	-7.26857	270.82	0.258065	0.124424	0.133641	5.83	0.428571	NO	NO	NO	NO	NO	NO	NO	NO	NO	NO	NO	NO	NO	NO	NO	NO	NO	NO
b2735	P52598	ECK2730	ygbI	1789091	P52598	JW2705	16130642	NP_417215.2	aa	255	Counterclockwise	2860467	2861234	27434.7	DeoR family putative transcriptional regulator	Putative regulator; Not classified	N	10	13	23	NO	NO	8.22991	0.122	-10.1422	796.9	0.220472	0.11811	0.102362	7.84	0.448819	NO	NO	NO	NO	NO	NO	NO	NO	NO	NO	NO	NO	NO	NO	NO	NO	NO	NO
b2737	Q46889	ECK2732	ygbK	1789093	Q46889	JW2707	16130644	NP_417217.1	aa	388	Clockwise	2862335	2863501	41339.1	FliA-regulated DUF1537 family protein	NA	N	11	9	20	YES	NO	6.4384	0.106	-5.82248	961.85	0.183463	0.0956072	0.0878553	6.59	0.44186	NO	NO	NO	NO	NO	NO	NO	NO	NO	NO	NO	NO	NO	NO	NO	NO	NO	YES
b2738	Q46890	ECK2733	ygbL	1789094	Q46890	JW2708	16130645	NP_417218.1	aa	212	Clockwise	2863593	2864231	23222.5	putative class II aldolase	Putative enzyme; Not classified	N	5	6	11	NO	NO	8.48081	0.092	-6.34777	NA	0.227488	0.113744	0.113744	6.62	0.421801	NO	NO	NO	NO	NO	NO	NO	NO	NO	NO	NO	NO	NO	NO	NO	NO	NO	NO
b2739	Q46891	ECK2734	ygbM	1789095	Q46891	JW2709	16130646	NP_417219.1	aa	258	Clockwise	2864236	2865012	29217	putative hydroxypyruvate isomerase	NA	N	4	1	5	NO	NO	7.02476	0.122	-6.27707	249.29	0.264591	0.124514	0.140078	5.67	0.474708	NO	NO	NO	NO	NO	YES	NO	NO	NO	NO	NO	NO	NO	NO	NO	NO	NO	NO
b2743	P0A7A5	ECK2738	pcm	1789100	P0A7A5	JW2713	16130650	NP_417223.1	aa	208	Counterclockwise	2868893	2869519	23257.8	L-isoaspartate protein carboxylmethyltransferase type II	Enzyme; Proteins - translation and modification	N	3	7	10	NO	YES	9.92488	0.09	-6.80316	200.29	0.251208	0.135266	0.115942	7.96	0.439614	NO	NO	NO	NO	NO	NO	NO	NO	NO	NO	NO	NO	NO	YES	NO	NO	NO	NO
b2744	P0A840	ECK2739	surE	1789101	P0A840	JW2714	16130651	NP_417224.1	aa	253	Counterclockwise	2869513	2870274	26900.4	broad specificity 5'(3')-nucleotidase and polyphosphatase	Phenotype; Not classified	N	5	7	12	NO	NO	9.34168	0.085	-6.66205	284.27	0.214286	0.107143	0.107143	6.26	0.400794	NO	NO	NO	NO	NO	NO	NO	NO	NO	NO	NO	NO	NO	NO	NO	NO	YES	NO
b2745	Q57261	ECK2740	truD	1789102	Q57261	JW2715	16130652	NP_417225.1	aa	349	Counterclockwise	2870255	2871304	39091.5	tRNA(Glu) pseudouridine(13) synthase	Enzyme; tRNA modification	N	3	4	7	NO	YES	10.1334	0.069	-6.90179	664.78	0.272989	0.140805	0.132184	6.96	0.436782	NO	NO	NO	NO	NO	NO	NO	NO	NO	NO	NO	NO	NO	NO	NO	NO	NO	YES
b2755	Q46896	ECK2750	ygbT	1789113	Q46896	JW2725	16130662	NP_417235.1	aa	305	Counterclockwise	2878855	2879772	33194.5	multifunctional endonuclease Cas1; CRISPR adaptation protein; DNA repair enzyme	NA	N	3	8	11	YES	YES	7.53744	0.147	-8.12871	1641.22	0.243421	0.134868	0.108553	9.04	0.453947	NO	NO	NO	NO	NO	NO	NO	NO	NO	NO	YES	NO	NO	NO	NO	NO	NO	NO
b2756	Q46897	ECK2751	ygcH	1789114	Q46897	JW2726	16130663	NP_417236.1	aa	199	Counterclockwise	2879788	2880387	22293	CRISPR RNA precursor cleavage enzyme; CRISP RNA (crRNA) containing Cascade antiviral complex protein	NA	NA	3	8	11	NO	NO	7.48469	0.132	-6.47955	325.84	0.242424	0.156566	0.0858586	10.14	0.424242	NO	NO	NO	NO	NO	NO	NO	NO	NO	NO	NO	NO	NO	NO	NO	NO	NO	NO
b2757	Q46898	ECK2752	ygcI	87082154	Q46898	JW5844	90111483	NP_417237.2	aa	224	Counterclockwise	2880374	2881048	25208.8	CRISP RNA (crRNA) containing Cascade antiviral complex protein	NA	NA	1	1	2	NO	NO	6.99116	0.097	-5.31191	639.89	0.251121	0.139013	0.112108	7.84	0.390135	NO	NO	NO	NO	NO	NO	NO	NO	NO	NO	NO	NO	NO	NO	NO	NO	NO	NO
b2758	Q46899	ECK2753	ygcJ	1789116	Q46899	JW2728	16130665	NP_417238.1	aa	363	Counterclockwise	2881051	2882142	40025.5	CRISP RNA (crRNA) containing Cascade antiviral complex protein	NA	NA	15	9	24	NO	NO	5.30754	0.061	-9.46304	218.83	0.245856	0.127072	0.118785	6.61	0.436464	NO	NO	NO	NO	NO	NO	NO	NO	NO	NO	NO	NO	NO	NO	NO	NO	NO	NO
b2760	Q46901	ECK2755	ygcL	1789118	Q46901	JW2730	16130667	NP_417240.1	aa	502	Counterclockwise	2882630	2884138	55901.2	CRISP RNA (crRNA) containing Cascade antiviral complex protein	NA	NA	1	4	5	NO	YES	4.88615	0.11	-8.97656	2104.27	0.217565	0.127745	0.0898204	8.25	0.40519	NO	NO	NO	NO	NO	NO	NO	NO	NO	NO	NO	NO	NO	NO	NO	NO	NO	NO
b2761	P38036	ECK2756	ygcB	1789119	P38036	JW2731	16130668	NP_417241.1	aa	888	Counterclockwise	2884553	2887219	100545	Cascade complex anti-viral R-loop helicase-annealase Cas3	NA	N	6	3	9	NO	NO	6.11817	0.098	-9.7834	2992.31	0.239008	0.118377	0.120631	5.61	0.423901	NO	NO	NO	NO	NO	NO	NO	NO	NO	NO	NO	NO	NO	NO	NO	NO	YES	NO
b2765	P65870	ECK2760	ygcM	1789124	P65870	JW2735	16130672	NP_417245.1	aa	121	Clockwise	2892214	2892579	13772.9	6-pyruvoyl tetrahydrobiopterin synthase (PTPS)	Putative enzyme; Not classified	N	4	1	5	NO	NO	7.76434	0.132	-4.69618	272.96	0.3	0.166667	0.133333	6.78	0.416667	NO	NO	NO	NO	NO	NO	YES	NO	NO	NO	NO	NO	NO	NO	NO	NO	NO	NO
b2766	Q46904	ECK2761	ygcN	87082155	Q46904	JW2736	90111484	NP_417246.4	aa	423	Clockwise	2892657	2893928	46393.2	putative oxidoreductase	Putative enzyme; Not classified	NA	5	10	15	NO	NO	7.22268	0.077	-7.8902	1149.83	0.234597	0.125592	0.109005	6.38	0.42891	NO	YES	NO	NO	NO	NO	NO	NO	NO	NO	NO	NO	NO	NO	NO	NO	NO	NO
b2767	Q46905	ECK2762	ygcO	87082156	Q46905	JW2737	90111485	NP_417247.2	aa	86	Clockwise	2893919	2894179	9662.01	putative 4Fe-4S cluster-containing protein	NA	N	7	18	25	NO	NO	7.53563	0.075	-4.05391	3.13	0.223529	0.117647	0.105882	7.82	0.388235	NO	YES	NO	NO	NO	NO	NO	NO	NO	NO	NO	NO	NO	NO	NO	NO	NO	NO
b2768	Q46906	ECK2763	ygcP	1789127	Q46906	JW2738	16130675	NP_417248.1	aa	191	Clockwise	2894196	2894771	20786.4	putative antiterminator regulatory protein	Putative regulator; Not classified	N	12	6	18	YES	NO	5.70574	0.195	-11.419	1813.37	0.215789	0.121053	0.0947368	7.98	0.473684	NO	NO	NO	NO	NO	NO	NO	NO	NO	YES	NO	NO	NO	NO	NO	NO	NO	NO
b2769	Q46907	ECK2764	ygcQ	87082157	Q46907	JW5440	90111486	NP_417249.4	aa	286	Counterclockwise	2894919	2895779	30307.6	putative flavoprotein	Putative enzyme; Not classified	NA	2	2	4	NO	YES	8.73464	0.102	-9.66181	1202.76	0.196491	0.0912281	0.105263	5.81	0.470175	NO	NO	NO	NO	NO	NO	NO	NO	NO	NO	NO	NO	NO	NO	NO	NO	NO	NO
b2770	Q46908	ECK2765	ygcR	87082158	Q46908	JW5441	90111487	NP_417250.4	aa	259	Counterclockwise	2895776	2896555	28720.4	putative flavoprotein	Putative transport; Not classified	NA	7	9	16	NO	YES	8.74349	0.114	-5.48036	513.33	0.236434	0.124031	0.112403	7.49	0.46124	NO	YES	NO	NO	NO	NO	NO	NO	NO	NO	NO	NO	NO	NO	NO	NO	NO	NO
b2774	P76633	ECK2768	ygcW	87082160	P76633	JW5443	90111489	NP_417254.4	aa	261	Counterclockwise	2899488	2900273	28042.1	putative dehydrogenase	Putative enzyme; Not classified	NA	2	9	11	NO	NO	5.40476	0.141	-7.47097	402.32	0.184615	0.0884615	0.0961538	6.35	0.461538	NO	NO	NO	NO	NO	NO	NO	NO	NO	NO	NO	NO	NO	NO	NO	NO	NO	NO
b2776	P55138	ECK2770	ygcE	1789138	P55138	JW5444	16130683	NP_417256.1	aa	492	Clockwise	2901896	2903374	54176.9	putative kinase	Putative enzyme; Not classified	N	4	4	8	NO	NO	6.37888	0.106	-6.03003	1512.38	0.219959	0.105906	0.114053	5.65	0.437882	NO	NO	NO	NO	NO	YES	NO	NO	NO	NO	NO	NO	NO	NO	NO	NO	NO	NO
b2777	P64554	ECK2771	ygcF	1789139	P64554	JW2748	16130684	NP_417257.1	aa	223	Counterclockwise	2904747	2905418	25029.7	7-carboxy-7-deazaguanine synthase; queosine biosynthesis	Enzyme; cofactor biosynthesis	N	4	15	19	YES	NO	8.36236	0.083	-6.06166	716.31	0.265766	0.135135	0.130631	6.5	0.382883	NO	NO	NO	NO	NO	NO	NO	NO	NO	NO	NO	NO	NO	YES	NO	NO	NO	NO
b2782	P0AE70	ECK2776	chpA	1789145	P0AE70	JW2753	16130689	NP_417262.1	aa	111	Counterclockwise	2910756	2911091	12098	mRNA interferase toxin; antitoxin is MazE	Putative factor; Not classified	N	8	5	13	NO	NO	8.96677	0.16	-6.68403	216.23	0.227273	0.127273	0.1	8.71	0.418182	NO	NO	NO	NO	NO	NO	NO	NO	NO	NO	NO	NO	NO	NO	NO	NO	NO	NO
b2783	P0AE72	ECK2777	chpR	1789146	P0AE72	JW2754	16130690	NP_417263.1	aa	82	Counterclockwise	2911091	2911339	9355.74	antitoxin of the ChpA-ChpR toxin-antitoxin system	Phenotype; Not classified	E	NA	NA	NA	NO	NO	10.0759	0.082	-4.45179	17.09	0.320988	0.135802	0.185185	6.07	0.419753	NO	NO	NO	NO	NO	NO	NO	NO	NO	NO	NO	NO	NO	NO	NO	NO	NO	NO
b2784	P0AG20	ECK2778	relA	1789147	P0AG20	JW2755	16130691	NP_417264.1	aa	744	Counterclockwise	2911417	2913651	83875.6	(p)ppGpp synthetase I/GTP pyrophosphokinase	Enzyme; Global regulatory functions	N	9	3	12	NO	NO	9.1304	0.068	-7.52425	NA	0.30148	0.162853	0.138627	6.56	0.415882	NO	NO	NO	NO	NO	NO	NO	NO	NO	NO	NO	NO	NO	NO	NO	NO	NO	NO
b2785	P55135	ECK2779	rumA	1789148	P55135	JW2756	16130692	NP_417265.1	aa	433	Counterclockwise	2913699	2915000	48052.2	23S rRNA m(5)U1939 methyltransferase; SAM-dependent	Enzyme; rRNA modification	N	5	6	11	YES	NO	8.88919	0.069	-7.3683	558.24	0.25	0.143519	0.106481	8.64	0.414352	NO	NO	NO	NO	NO	NO	NO	NO	YES	NO	NO	NO	NO	NO	NO	NO	NO	NO
b2787	P0AES2	ECK2781	gudD	1789150	P0AES2	JW2758	16130694	NP_417267.1	aa	446	Counterclockwise	2918045	2919385	49141	D-glucarate dehydratase 1	NA	N	3	9	12	NO	NO	7.49972	0.08	-8.50985	1007.17	0.244944	0.125843	0.119101	6.12	0.41573	NO	NO	NO	NO	NO	NO	NO	NO	NO	NO	NO	NO	NO	NO	NO	NO	NO	YES
b2788	Q46915	ECK2782	gudX	1789151	Q46915	JW2759	16130695	NP_417268.1	aa	446	Counterclockwise	2919406	2920746	48849.6	glucarate dehydratase-related protein; substrate unknown	Putative enzyme; Not classified	N	6	14	20	NO	NO	7.48353	0.08	-7.96566	1569	0.240449	0.123596	0.116854	6.16	0.429213	NO	NO	NO	NO	NO	NO	NO	NO	NO	NO	NO	NO	NO	NO	NO	NO	NO	YES
b2790	P65367	ECK2784	yqcA	1789154	P65367	JW2761	16130697	NP_417270.1	aa	149	Counterclockwise	2922535	2922984	16274.2	short-chain flavodoxin; FMN-binding	NA	N	9	11	20	YES	NO	8.94766	0.144	-7.28398	903.71	0.195946	0.0472973	0.148649	4.37	0.418919	NO	YES	NO	NO	NO	NO	NO	NO	NO	NO	NO	NO	NO	NO	NO	NO	NO	NO
b2791	P0AA41	ECK2785	yqcB	1789155	P0AA41	JW2762	16130698	NP_417271.1	aa	260	Counterclockwise	2923002	2923784	29665.7	tRNA(Ile1;Asp) pseudouridine(65) synthase	Enzyme; tRNA modification	N	2	13	15	NO	YES	8.11483	0.057	-6.84227	733.3	0.301158	0.173745	0.127413	7.26	0.389961	NO	NO	NO	NO	NO	NO	NO	NO	YES	NO	NO	NO	NO	NO	NO	NO	NO	NO
b2792	Q46919	ECK2786	yqcC	1789156	Q46919	JW2763	16130699	NP_417272.1	aa	109	Counterclockwise	2923784	2924113	12786.5	DUF446 family protein	NA	N	8	8	16	NO	YES	8.35155	NA	-5.85875	153.92	0.287037	0.12963	0.157407	5.93	0.453704	NO	NO	NO	NO	NO	NO	NO	NO	NO	NO	NO	NO	NO	NO	NO	NO	NO	YES
b2794	Q46920	ECK2789	yqcD	1789158	Q46920	JW2765	16130701	NP_417274.1	aa	282	Clockwise	2925348	2926196	32587.5	7-cyano-7-deazaguanine reductase (NADPH-dependent)	Enzyme; Queuosine biosynthesis	N	6	18	24	YES	NO	8.50971	0.07	-5.30272	63.08	0.270463	0.13879	0.131673	6.35	0.370107	NO	NO	NO	NO	NO	NO	NO	NO	NO	NO	NO	NO	NO	NO	NO	NO	NO	NO
b2795	P0ADR8	ECK2790	ygdH	1789159	P0ADR8	JW2766	16130702	NP_417275.1	aa	454	Clockwise	2926308	2927672	50971.9	UPF0717 family protein	NA	N	4	12	16	NO	YES	8.88273	0.102	-13.7433	1977.86	0.253863	0.13245	0.121413	6.55	0.443709	NO	NO	NO	NO	NO	NO	NO	NO	NO	NO	NO	NO	NO	NO	NO	NO	YES	NO
b2797	P30744	ECK2792	sdaB	1789161	P30744	JW2768	16130704	NP_417277.1	aa	455	Clockwise	2929576	2930943	48752.9	L-serine dehydratase 2	Enzyme; Degradation of small molecules: Amino acids	N	3	6	9	NO	NO	7.71618	0.114	-8.20057	1499.97	0.22467	0.112335	0.112335	5.99	0.444934	NO	NO	NO	YES	NO	NO	NO	NO	NO	NO	NO	NO	NO	NO	NO	NO	NO	NO
b2798	P38506	ECK2793	exo	1789162	P38506	JW5446	49176270	NP_417278.4	aa	251	Clockwise	2931055	2931810	28166.2	Ssb-binding protein; misidentified as ExoIX	NA	NA	1	5	6	NO	YES	7.13955	0.064	-16.2075	1170.04	0.272	0.148	0.124	7.27	0.408	NO	NO	NO	NO	NO	NO	NO	NO	NO	NO	NO	NO	NO	NO	NO	NO	NO	NO
b2803	P11553	ECK2798	fucK	1789168	P11553	JW2774	16130710	NP_417283.1	aa	482	Clockwise	2937438	2938886	53235.9	L-fuculokinase	Enzyme; Degradation of small molecules: Carbon compounds	N	12	10	22	YES	YES	7.74537	0.101	-8.03143	1584.68	0.191268	0.0935551	0.0977131	5.93	0.449064	NO	NO	NO	NO	NO	YES	NO	NO	NO	NO	NO	NO	NO	NO	NO	NO	NO	NO
b2806	P0ADR6	ECK2801	ygdE	1789171	P0ADR6	JW2777	16130713	NP_417286.1	aa	366	Counterclockwise	2940143	2941243	41905.2	23S rRNA C2498 2'-O-ribose methyltransferase; SAM-dependent	Enzyme; rRNA modification	N	4	13	17	NO	NO	7.84944	0.116	-9.6808	1471.81	0.271233	0.145205	0.126027	7.61	0.432877	NO	NO	NO	NO	NO	NO	NO	NO	NO	NO	NO	NO	NO	NO	NO	NO	YES	NO
b2808	P0A9F6	ECK2803	gcvA	1789173	P0A9F6	JW2779	16130715	NP_417288.1	aa	305	Counterclockwise	2941650	2942567	34401.5	glycine cleavage system transcriptional activator; autorepressor	Regulator; Central intermediary metabolism: Pool; multipurpose conversions	N	5	20	25	NO	YES	8.7494	0.105	-6.3921	782.9	0.256579	0.151316	0.105263	9.54	0.457237	NO	NO	NO	NO	NO	NO	NO	NO	NO	YES	NO	NO	NO	NO	NO	NO	NO	NO
b2811	P0AGF2	ECK2807	ygdK	1789176	P0AGF2	JW2782	16130718	NP_417291.1	aa	147	Clockwise	2944542	2944985	15940.3	CsdA-binding activator; Fe-S protein	NA	N	9	6	15	NO	YES	8.19358	0.112	-7.50741	1460.65	0.212329	0.109589	0.10274	7.94	0.445205	NO	NO	NO	NO	NO	NO	NO	NO	NO	NO	NO	NO	NO	NO	NO	NO	YES	NO
b2829	P37177	ECK2825	ptsP	1789193	P37177	JW2797	16130733	NP_417306.1	aa	748	Counterclockwise	2966188	2968434	83715.6	PEP-protein phosphotransferase enzyme I; GAF domain containing protein	Enzyme; Transport of small molecules: Other	N	12	12	24	NO	YES	9.35276	0.09	-7.43849	3962.21	0.267738	0.13253	0.135207	5.88	0.45917	NO	NO	NO	NO	NO	NO	NO	NO	NO	NO	NO	NO	NO	NO	NO	NO	NO	NO
b2830	P0A776	ECK2826	nudH	1789194	P0A776	JW2798	16130734	NP_417307.1	aa	176	Counterclockwise	2968447	2968977	20794.8	RNA pyrophosphohydrolase	Putative factor; Not classified	N	6	18	24	YES	YES	10.6964	0.092	-6.68899	826.94	0.268571	0.171429	0.0971429	10.64	0.394286	NO	NO	NO	NO	NO	NO	NO	NO	NO	NO	NO	NO	NO	NO	NO	NO	NO	NO
b2834	P0A9T4	ECK2830	tas	1789199	P0A9T4	JW2802	16130738	NP_417311.1	aa	346	Clockwise	2971597	2972637	38499.5	putative NADP(H)-dependent aldo-keto reductase	Putative enzyme; Not classified	N	4	4	8	YES	NO	9.4093	0.083	-6.03003	442.91	0.24058	0.130435	0.110145	6.89	0.42029	NO	YES	NO	NO	NO	NO	NO	NO	NO	NO	NO	NO	NO	NO	NO	NO	NO	NO
b2837	P03024	ECK2835	galR	1789202	P03024	JW2805	16130741	NP_417314.1	aa	343	Clockwise	2976599	2977630	37094.1	galactose-inducible d-galactose regulon transcriptional repressor; autorepressor	Regulator; Degradation of small molecules: Carbon compounds	N	7	8	15	YES	YES	8.81043	0.092	-6.98843	424.54	0.22807	0.119883	0.108187	6.35	0.44152	NO	NO	NO	NO	NO	NO	NO	NO	NO	YES	NO	NO	NO	NO	NO	NO	NO	NO
b2839	P03030	ECK2837	lysR	1789204	P03030	JW2807	16130743	NP_417316.1	aa	311	Clockwise	2979021	2979956	34364.7	transcriptional activator of lysA; autorepressor	Regulator; Amino acid biosynthesis: Lysine	N	7	3	10	YES	YES	7.20623	0.128	-6.74031	174.28	0.229032	0.132258	0.0967742	7.75	0.445161	NO	NO	NO	NO	NO	NO	NO	NO	NO	NO	NO	NO	NO	NO	NO	NO	NO	NO
b2840	P03813	ECK2838	ygeA	1789205	P03813	JW2808	16130744	NP_417317.1	aa	230	Counterclockwise	2979943	2980635	25248	Asp/Glu_racemase family protein	Putative transport; Drug/analog sensitivity	N	6	10	16	YES	NO	8.15503	0.133	-5.70435	113.12	0.244541	0.113537	0.131004	5.82	0.445415	NO	NO	NO	NO	NO	NO	NO	NO	NO	NO	NO	YES	NO	NO	NO	NO	NO	NO
b2842	P37769	ECK2840	kduD	1789208	P37769	JW2810	16130746	NP_417319.1	aa	253	Counterclockwise	2982497	2983258	27070	20-alpha-hydroxysteroid dehydrogenase; 2-dehydro-3-deoxy-D-gluconate 5-dehydrogenase; putative hexuronate dehydrogenase	Enzyme; Degradation of small molecules: Carbon compounds	N	10	12	22	NO	NO	7.49942	0.133	-8.56908	NA	0.198413	0.0952381	0.103175	6.36	0.468254	NO	NO	NO	YES	NO	NO	NO	NO	NO	NO	NO	NO	NO	NO	NO	NO	NO	NO
b2844	Q46939	ECK2842	yqeF	87082165	Q46939	JW5453	90111494	NP_417321.2	aa	393	Counterclockwise	2984411	2985592	41018.7	short chain acyltransferase	Enzyme; Not classified	N	1	10	11	YES	YES	6.97635	0.09	-7.98511	1385.42	0.209184	0.104592	0.104592	6.27	0.451531	NO	NO	NO	NO	NO	NO	NO	YES	NO	NO	NO	NO	NO	NO	NO	NO	NO	NO
b2846	Q46941	ECK2844	yqeH	87082166	Q46941	JW5454	90111495	NP_417323.2	aa	210	Clockwise	2987536	2988168	24286.8	putative LuxR family transcriptional regulator	NA	N	6	9	15	NO	YES	4.7678	0.157	-8.31161	1962.38	0.22488	0.124402	0.100478	7.7	0.430622	NO	NO	NO	NO	NO	NO	NO	NO	NO	NO	NO	NO	NO	NO	NO	NO	NO	NO
b2847	Q46942	ECK2845	yqeI	1789213	Q46942	JW2815	16130751	NP_417324.1	aa	269	Clockwise	2988502	2989311	30850.2	putative transcriptional regulator	Putative transport; Not classified	N	7	12	19	YES	YES	5.50953	0.103	-8.98128	1882.87	0.25	0.156716	0.0932836	9.03	0.414179	NO	NO	NO	NO	NO	NO	NO	NO	NO	YES	NO	NO	NO	NO	NO	NO	NO	NO
b2849	P77136	ECK2847	yqeK	87082168	P77136	JW2817	90111497	NP_417326.2	aa	141	Counterclockwise	2989935	2990360	16271.6	uncharacterized protein	NA	NA	3	9	12	NO	NO	2.79483	0.114	-9.06688	218.45	0.257143	0.15	0.107143	9.48	0.371429	NO	NO	NO	NO	NO	NO	NO	NO	NO	NO	NO	NO	NO	NO	NO	NO	NO	NO
b2850	Q46786	ECK2848	ygeF	2367169	Q46786	JW2818	NA		aa	163	Clockwise	2990554	2991043	18482.4	pseudogene	NA	NA	3	7	10	NO	NO	3.30206	0.115	-5.88682	20.93	0.278912	0.163265	0.115646	9.63	0.360544	NO	NO	NO	NO	NO	NO	NO	NO	NO	NO	NO	NO	NO	NO	NO	NO	NO	NO
b2851	Q46787	ECK2849	ygeG	1789215	Q46787	JW2819	16130755	NP_417328.1	aa	163	Clockwise	2991268	2991759	19093.3	SycD-like chaperone family TPR-repeat-containing protein	NA	N	5	15	20	NO	NO	3.06755	0.149	-6.01297	927.43	0.271605	0.117284	0.154321	5.55	0.432099	NO	NO	NO	NO	NO	NO	NO	NO	NO	NO	NO	NO	NO	NO	NO	NO	NO	NO
b2853	Q46789	ECK2851	ygeI	1789217	Q46789	JW5456	16130757	NP_417330.1	aa	72	Clockwise	2993638	2993856	8054.83	uncharacterized protein	NA	NA	1	1	2	NO	NO	2.76647	0.104	-5.39878	353.71	0.169014	0.0422535	0.126761	5.7	0.394366	NO	NO	NO	NO	NO	NO	NO	NO	NO	NO	NO	NO	NO	NO	NO	NO	NO	NO
b2854	Q46790	ECK2852	pbl	87082169	Q46790	JW5457	NA		aa	167	Clockwise	2993939	2994441	19348.6	pseudogene; peptidoglycan-binding enzyme family	NA	N	5	11	16	NO	NO	4.98867	NA	NA	NA	NA	NA	NA	10.08	NA	NO	NO	NO	NO	NO	NO	NO	NO	NO	NO	NO	NO	NO	NO	NO	NO	NO	NO
b2856	Q46791	ECK2853	ygeK	87082170	Q46791	JW5458	NA		aa	210	Counterclockwise	2994460	2995092	23298.2	pseudogene; response regulator family; part of T3SS PAI ETT2 remnant	NA	N	8	8	16	NO	NO	3.89735	0.151	-6.61435	70.07	0.272727	0.162679	0.110048	8.46	0.430622	NO	NO	NO	NO	NO	NO	NO	NO	NO	NO	NO	NO	NO	NO	NO	NO	NO	NO
b2859	Q46795	ECK2857	ygeO	1789223	Q46795	JW5846	NA		aa	132	Counterclockwise	2995962	2996360	15561.1	pseudogene; orgA family; part of T3SS PAI ETT2 remnant	NA	NA	6	7	13	NO	NO	4.75643	0.146	-6.35808	103.01	0.244275	0.145038	0.0992366	8.39	0.442748	NO	NO	NO	NO	NO	NO	NO	NO	NO	NO	NO	NO	NO	NO	NO	NO	NO	NO
b2869	Q46802	ECK2865	ygeV	1789233	Q46802	JW2837	16130771	NP_417345.1	aa	592	Counterclockwise	3004008	3005786	66096	putative sigma-54-interacting transcriptional activator	Putative regulator; Not classified	N	9	5	14	YES	YES	7.81735	0.095	-8.92733	2026.97	0.255499	0.135364	0.120135	6.44	0.409475	NO	NO	NO	NO	NO	NO	NO	NO	NO	NO	NO	NO	NO	NO	NO	NO	NO	YES
b2872	P65807	ECK2868	ygeY	1789236	P65807	JW2840	16130774	NP_417348.1	aa	403	Clockwise	3008764	3009975	44803.9	putative peptidase	Putative enzyme; Not classified	N	6	6	12	NO	NO	6.88527	0.089	-4.86302	248.72	0.271144	0.119403	0.151741	4.97	0.402985	NO	NO	NO	YES	NO	NO	NO	NO	NO	NO	NO	NO	NO	NO	NO	NO	NO	NO
b2874	Q46807	ECK2870	yqeA	1789238	Q46807	JW2842	16130776	NP_417350.1	aa	310	Clockwise	3011461	3012393	33071	putative amino acid kinase	Putative enzyme; Not classified	N	3	6	9	YES	NO	7.115	0.093	-8.06585	NA	0.249191	0.122977	0.126214	6.31	0.440129	NO	NO	NO	YES	NO	NO	NO	NO	NO	NO	NO	NO	NO	NO	NO	NO	NO	NO
b2875	Q46808	ECK2871	yqeB	1789240	Q46808	JW2843	16130777	NP_417351.1	aa	541	Counterclockwise	3012614	3014239	57681.8	XdhC-CoxI family protein with NAD(P)-binding Rossman fold	Putative enzyme; Not classified	N	5	8	13	YES	NO	8.00712	0.101	-6.73764	1853.33	0.237037	0.127778	0.109259	6.78	0.451852	NO	NO	NO	NO	NO	NO	NO	NO	NO	NO	NO	NO	NO	YES	NO	NO	NO	NO
b2876	Q46809	ECK2872	yqeC	87082176	Q46809	JW5464	90111505	NP_417352.2	aa	256	Counterclockwise	3014287	3015057	28103.5	putative selenium-dependent hydroxylase accessory protein	NA	NA	2	8	10	NO	NO	7.54452	0.133	-7.39994	1508.11	0.215686	0.12549	0.0901961	7.46	0.415686	NO	NO	NO	NO	NO	NO	NO	NO	NO	NO	NO	NO	NO	NO	NO	NO	NO	NO
b2879	Q46812	ECK2875	ssnA	87082177	Q46812	JW2847	90111506	NP_417355.4	aa	442	Clockwise	3019161	3020489	48841.5	putative chlorohydrolase/aminohydrolase	Putative structure; Not classified	NA	8	17	25	YES	NO	6.31471	0.078	-8.70652	353.4	0.260771	0.138322	0.122449	6.2	0.446712	NO	NO	NO	NO	NO	NO	NO	NO	NO	NO	NO	NO	NO	NO	NO	NO	NO	YES
b2883	P76641	ECK2879	guaD	1789249	P76641	JW5466	16130785	NP_417359.1	aa	439	Clockwise	3025766	3027085	50244.2	guanine deaminase	NA	N	4	3	7	NO	NO	6.16497	0.082	-6.11768	NA	0.276256	0.143836	0.13242	6.28	0.420091	NO	NO	NO	NO	NO	NO	NO	NO	NO	NO	NO	NO	NO	NO	NO	NO	NO	YES
b2887	Q46820	ECK2882	ygfT	87082180	Q46820	JW5469	90111509	NP_417363.2	aa	639	Counterclockwise	3029012	3030931	69088.9	putative oxidoreductase; Fe-S subunit/nucleotide-binding subunit	Putative enzyme; Not classified	N	5	10	15	YES	NO	7.9144	0.059	-6.76928	1402.47	0.249216	0.130094	0.119122	6.27	0.39185	NO	NO	NO	NO	NO	NO	NO	NO	NO	NO	NO	NO	NO	NO	NO	NO	NO	NO
b2889	Q46822	ECK2884	idi	1789255	Q46822	JW2857	16130791	NP_417365.1	aa	182	Clockwise	3033065	3033613	20508.3	isopentenyl diphosphate isomerase	Putative enzyme; Not classified	N	3	12	15	NO	NO	7.91773	0.072	-5.49017	124.61	0.243094	0.127072	0.116022	6.92	0.41989	NO	NO	NO	NO	NO	NO	NO	YES	NO	NO	NO	NO	NO	NO	NO	NO	NO	NO
b2891	P07012	ECK2886	prfB	367172	P07012	JW5847	16130793	NP_417367.1	aa	365	Counterclockwise	3035184	3036282	41250.7	peptide chain release factor RF-2	Factor; Proteins - translation and modification	N	NA	NA	NA	YES	YES	11.0935	0.028	-4.82707	69.97	0.335165	0.137363	0.197802	12.11	0.368132	NO	NO	NO	NO	NO	NO	NO	NO	YES	NO	NO	NO	NO	NO	NO	NO	NO	NO
b2895	P0ABY4	ECK2890	fldB	1789262	P0ABY4	JW2863	16130797	NP_417371.1	aa	173	Clockwise	3039855	3040376	19700.2	flavodoxin 2	Enzyme; Energy metabolism; carbon: Aerobic respiration	N	4	6	10	NO	NO	8.92903	0.143	-6.12776	581.15	0.261628	0.0755814	0.186047	4.29	0.44186	NO	YES	NO	NO	NO	NO	NO	NO	NO	NO	NO	NO	NO	NO	NO	NO	NO	NO
b2898	P0ADE8	ECK2893	ygfZ	1789265	P0ADE8	JW2866	16130800	NP_417374.1	aa	326	Clockwise	3041313	3042293	36094.1	iron-sulfur cluster repair protein; plumbagin resistance	NA	N	13	29	42	NO	NO	9.87123	0.063	-8.76572	1478.13	0.255385	0.12	0.135385	5.81	0.436923	NO	NO	NO	NO	NO	NO	NO	NO	NO	NO	NO	NO	NO	NO	NO	NO	YES	NO
b2900	P67603	ECK2895	yqfB	1789267	P67603	JW2868	16130802	NP_417376.1	aa	103	Counterclockwise	3043312	3043623	11905.4	UPF0267 family protein	NA	N	2	4	6	NO	NO	9.66383	0.134	-5.29993	64.44	0.303922	0.127451	0.176471	5.88	0.372549	NO	NO	NO	NO	NO	NO	NO	NO	NO	NO	NO	NO	NO	NO	NO	NO	NO	YES
b2901	Q46829	ECK2896	bglA	2367174	Q46829	JW2869	16130803	NP_417377.1	aa	479	Clockwise	3043662	3045101	55360.8	6-phospho-beta-glucosidase A	Enzyme; Degradation of small molecules: Carbon compounds	N	13	5	18	NO	NO	9.89059	0.109	-7.71955	1316.88	0.280335	0.140167	0.140167	6.01	0.41841	NO	NO	NO	NO	NO	YES	NO	NO	NO	NO	NO	NO	NO	NO	NO	NO	NO	NO
b2902	P52037	ECK2897	ygfF	2367175	P52037	JW2870	16130804	NP_417378.1	aa	247	Counterclockwise	3045158	3045901	25938.5	putative NAD(P)-dependent oxidoreductase	Putative enzyme; Not classified	N	2	0	2	NO	NO	7.03476	0.137	-6.63131	1574.82	0.178862	0.0894309	0.0894309	6.85	0.45122	NO	NO	NO	NO	NO	NO	NO	NO	NO	NO	NO	NO	NO	NO	NO	NO	NO	NO
b2907	P25534	ECK2902	ubiH	1789274	P25534	JW2875	16130809	NP_417383.1	aa	392	Counterclockwise	3052340	3053518	42288.3	2-octaprenyl-6-methoxyphenol hydroxylase; FAD/NAD(P)-binding	Enzyme; Biosynthesis of cofactors; carriers: Menaquinone; ubiquinone	N	0	31	31	YES	YES	8.60994	0.086	-7.95347	NA	0.225064	0.132992	0.0920716	7.33	0.442455	NO	NO	NO	NO	NO	NO	NO	NO	NO	NO	NO	NO	NO	NO	NO	NO	NO	NO
b2909	P0A8C4	ECK2904	ygfB	87082182	P0A8C4	JW5473	90111511	NP_417385.4	aa	192	Counterclockwise	3054866	3055444	21229.6	UPF0149 family protein	NA	NA	1	10	11	NO	YES	11.0166	0.085	-5.37503	271.2	0.26178	0.0837696	0.17801	4.38	0.39267	NO	NO	NO	NO	NO	NO	NO	NO	NO	NO	NO	NO	NO	NO	NO	NO	NO	YES
b2912	P0AC28	ECK2907	ygfA	1789278	P0AC28	JW2879	49176282	NP_417387.3	aa	182	Clockwise	3056241	3056789	21105.4	5-formyltetrahydrofolate cyclo-ligase family protein	Putative enzyme; Not classified	NA	7	10	17	NO	NO	7.14184	0.094	-9.06148	820.97	0.243094	0.132597	0.110497	7.44	0.441989	NO	NO	NO	NO	NO	NO	YES	NO	NO	NO	NO	NO	NO	NO	NO	NO	NO	NO
b2915	P64562	ECK2911	yqfE	1789281	P64562	JW2882	NA		aa	106	Counterclockwise	3059381	3059701	11532.8	pseudogene; LysR family	NA	N	2	9	11	NO	NO	8.26022	0.184	-7.43633	443.23	0.173333	0.133333	0.04	11.65	0.546667	NO	NO	NO	NO	NO	NO	NO	NO	NO	NO	NO	NO	NO	NO	NO	NO	NO	NO
b2917	P27253	ECK2913	yliK	1789284	P27253	JW2884	16130818	NP_417392.1	aa	714	Clockwise	3060850	3062994	77871.3	methylmalonyl-CoA mutase	Enzyme; Degradation of small molecules: Fatty acids	N	7	18	25	NO	NO	7.24999	0.077	-7.56027	NA	0.238429	0.110799	0.12763	5.14	0.441795	NO	NO	NO	NO	NO	NO	NO	NO	NO	NO	NO	NO	NO	NO	NO	NO	NO	NO
b2918	P27254	ECK2914	argK	1789285	P27254	JW2885	16130819	NP_417393.1	aa	331	Clockwise	3062987	3063982	36703.9	membrane ATPase/protein kinase	Phenotype; Not classified	N	4	6	10	NO	YES	6.1971	NA	-8.11795	810.89	0.260606	0.136364	0.124242	6.78	0.418182	NO	NO	NO	YES	NO	NO	NO	NO	NO	NO	NO	NO	NO	NO	NO	NO	NO	NO
b2919	P52045	ECK2915	ygfG	87082183	P52045	JW2886	90111512	NP_417394.4	aa	261	Clockwise	3063993	3064778	29172.6	methylmalonyl-CoA decarboxylase; biotin-independent	Enzyme; Not classified	NA	0	2	2	NO	NO	7.19802	0.162	-12.5971	NA	0.253846	0.130769	0.123077	6.36	0.45	NO	NO	NO	NO	NO	NO	NO	YES	NO	NO	NO	NO	NO	NO	NO	NO	NO	NO
b2920	P52043	ECK2916	ygfH	1789287	P52043	JW2887	16130821	NP_417395.1	aa	492	Clockwise	3064802	3066280	53824.4	propionyl-CoA:succinate CoA transferase	Enzyme; Not classified	N	3	3	6	NO	NO	7.27229	0.096	-7.48454	NA	0.232179	0.126273	0.105906	6.41	0.439919	NO	YES	NO	NO	NO	NO	NO	NO	NO	NO	NO	NO	NO	NO	NO	NO	NO	NO
b2921	P52044	ECK2917	ygfI	87082184	P52044	JW5476	90111513	NP_417396.4	aa	298	Counterclockwise	3066277	3067173	34673.7	putative DNA-binding transcriptional regulator	Putative regulator; Not classified	NA	7	12	19	NO	NO	6.45921	0.111	-6.58687	562.91	0.255892	0.141414	0.114478	7.96	0.430976	NO	NO	NO	NO	NO	NO	NO	NO	NO	NO	NO	NO	NO	NO	NO	NO	NO	NO
b2926	P0A799	ECK2922	pgk	1789294	P0A799	JW2893	16130827	NP_417401.1	aa	387	Counterclockwise	3071459	3072622	41118.2	phosphoglycerate kinase	Enzyme; Energy metabolism; carbon: Glycolysis	E	2	4	6	YES	YES	12.2097	0.091	-5.65899	NA	0.266839	0.124352	0.142487	5.56	0.453368	NO	NO	NO	NO	NO	YES	NO	NO	NO	NO	NO	NO	NO	NO	NO	NO	NO	NO
b2928	P11664	ECK2924	yggC	1789296	P11664	JW2895	16130829	NP_417403.1	aa	237	Counterclockwise	3073976	3074689	27131.9	putative PanK family P-loop kinase	Putative enzyme; Not classified	N	6	5	11	NO	NO	7.57411	0.096	-6.73764	447.43	0.262712	0.131356	0.131356	6.13	0.419492	NO	NO	NO	NO	NO	NO	YES	NO	NO	NO	NO	NO	NO	NO	NO	NO	NO	NO
b2929	P11663	ECK2925	yggD	1789297	P11663	JW2896	16130830	NP_417404.1	aa	169	Counterclockwise	3074686	3075195	19271.9	MtlR family putative transcriptional repressor	Putative regulator; Not classified	N	5	9	14	NO	NO	8.48516	0.164	-5.54348	442.35	0.244048	0.0892857	0.154762	4.81	0.488095	NO	NO	NO	NO	NO	NO	NO	NO	NO	YES	NO	NO	NO	NO	NO	NO	NO	NO
b2939	P64567	ECK2934	yqgB	1789308	P64567	JW2906	145698307	NP_417414.2	aa	43	Counterclockwise	3085920	3086051	4858.8	uncharacterized protein	NA	NA	1	2	3	NO	NO	9.2319	0.232	-10.3401	381.29	0.190476	0.142857	0.047619	9.96	0.47619	NO	NO	NO	NO	NO	NO	NO	NO	NO	NO	NO	NO	NO	NO	NO	NO	NO	NO
b2940	P64570	ECK2935	yqgC	1789309	P64570	JW2907	16130841	NP_417415.1	aa	71	Clockwise	3086187	3086402	8114.49	uncharacterized protein	NA	NA	6	15	21	NO	NO	6.83164	0.116	-6.26523	70.21	0.271429	0.214286	0.0571429	12.04	0.342857	NO	NO	NO	NO	NO	NO	NO	NO	NO	NO	NO	NO	NO	NO	NO	NO	NO	NO
b2944	P39902	ECK2939	sprT	1789313	P39902	JW2911	16130845	NP_417419.1	aa	165	Clockwise	3089755	3090252	19348.5	Zn-dependent metalloprotease-related protein	NA	N	10	10	20	NO	NO	6.72188	0.065	-4.59222	58.67	0.304878	0.213415	0.0914634	10.61	0.402439	NO	NO	NO	NO	NO	NO	NO	NO	NO	NO	NO	NO	NO	NO	NO	NO	NO	NO
b2946	P0AGL7	ECK2941	yggJ	87082186	P0AGL7	JW2913	90111515	NP_417421.4	aa	243	Clockwise	3091134	3091865	26978.1	16S rRNA m(3)U1498 methyltransferase; SAM-dependent	Enzyme; rRNA modification	NA	2	5	7	NO	NO	9.31947	0.064	-4.24096	181.98	0.272727	0.144628	0.128099	6.97	0.392562	NO	NO	NO	NO	NO	NO	NO	NO	NO	NO	NO	NO	NO	NO	NO	NO	NO	YES
b2948	P0A8W5	ECK2943	yqgE	87082187	P0A8W5	JW2915	90111516	NP_417423.4	aa	187	Clockwise	3092937	3093500	20685.9	uncharacterized protein	NA	NA	3	3	6	YES	NO	9.48006	0.11	-6.77549	808.33	0.252688	0.123656	0.129032	6.3	0.430108	NO	NO	NO	NO	NO	NO	NO	NO	NO	YES	NO	NO	NO	NO	NO	NO	NO	NO
b2949	P0A8I1	ECK2944	yqgF	1789318	P0A8I1	JW2916	16130850	NP_417424.1	aa	138	Clockwise	3093500	3093916	15186.3	putative Holliday junction resolvase	NA	E	11	9	20	NO	NO	8.74476	0.101	-6.70601	342.66	0.262774	0.138686	0.124088	8.99	0.408759	NO	NO	NO	NO	NO	NO	NO	NO	NO	NO	YES	NO	NO	NO	NO	NO	NO	NO
b2950	P52052	ECK2945	yggR	87082188	P52052	JW2917	90111517	NP_417425.2	aa	326	Counterclockwise	3094100	3095080	35994.2	putative PilT family AAA+ ATPase	Putative transport; Not classified	N	NA	NA	NA	YES	YES	7.18766	0.059	-6.13148	852.85	0.255385	0.132308	0.123077	6.26	0.424615	NO	NO	NO	NO	NO	NO	NO	NO	NO	NO	NO	NO	NO	NO	NO	NO	YES	NO
b2951	P67080	ECK2946	yggS	1789321	P67080	JW2918	16130852	NP_417426.1	aa	234	Clockwise	3095098	3095802	25787.4	UPF0001 family protein; PLP-binding	Putative enzyme; Not classified	N	8	26	34	NO	YES	9.28124	0.076	-7.95748	491.47	0.270386	0.141631	0.128755	6.99	0.437768	NO	NO	NO	NO	NO	NO	NO	NO	NO	NO	NO	NO	NO	NO	NO	NO	YES	NO
b2953	P52060	ECK2948	yggU	87082189	P52060	JW5479	90111518	NP_417428.2	aa	96	Clockwise	3096383	3096673	10456.2	UPF0235 family protein	NA	N	4	7	11	NO	YES	9.49144	0.127	-5.43164	49.85	0.252632	0.157895	0.0947368	10.23	0.431579	NO	NO	NO	NO	NO	NO	NO	NO	NO	NO	NO	NO	NO	NO	NO	NO	NO	YES
b2955	P52062	ECK2950	yggW	1789325	P52062	JW2922	16130856	NP_417430.1	aa	378	Clockwise	3097267	3098403	42584.3	HemN family putative oxidoreductase	Putative enzyme; Not classified	N	7	7	14	NO	YES	7.98941	NA	-5.58013	127.26	0.257294	0.127321	0.129973	5.91	0.411141	NO	NO	NO	NO	NO	NO	YES	NO	NO	NO	NO	NO	NO	NO	NO	NO	NO	NO
b2959	P38521	ECK2954	yggL	87082190	P38521	JW2926	90111519	NP_417434.4	aa	108	Counterclockwise	3101807	3102133	12880.6	DUF469 family protein	NA	NA	1	1	2	NO	YES	10.4611	0.084	-4.19524	39.06	0.383178	0.168224	0.214953	5.89	0.383178	NO	NO	NO	NO	NO	NO	NO	NO	NO	NO	NO	NO	NO	NO	NO	NO	NO	YES
b2960	P0A8I5	ECK2955	yggH	1789330	P0A8I5	JW2927	16130861	NP_417435.1	aa	239	Counterclockwise	3102133	3102852	27307.3	tRNA m(7)G46 methyltransferase; SAM-dependent	Enzyme; tRNA modification	N	3	6	9	YES	NO	9.47007	0.084	-4.54708	45.73	0.310924	0.172269	0.138655	7.13	0.407563	NO	NO	NO	NO	NO	NO	NO	NO	NO	NO	NO	NO	NO	NO	NO	NO	YES	NO
b2961	P17802	ECK2956	mutY	1789331	P17802	JW2928	16130862	NP_417436.1	aa	350	Clockwise	3103013	3104065	39149.1	adenine DNA glycosylase	Enzyme; DNA - replication; repair; restriction/modification	N	3	4	7	YES	NO	8.81234	0.088	-5.5611	505.58	0.200573	0.117479	0.0830946	8.45	0.441261	NO	NO	NO	NO	NO	NO	NO	NO	NO	NO	YES	NO	NO	NO	NO	NO	NO	NO
b2962	P0A8P3	ECK2957	yggX	1789332	P0A8P3	JW2929	16130863	NP_417437.1	aa	91	Clockwise	3104093	3104368	10952.5	oxidative damage protective factor for iron-sulfur proteins	NA	N	2	7	9	NO	YES	10.1949	0.076	-4.73969	132	0.344444	0.177778	0.166667	7.38	0.377778	NO	NO	NO	NO	NO	NO	NO	NO	NO	NO	NO	NO	NO	NO	YES	NO	NO	NO
b2970	Q46834	ECK2965	yghF	1789341	Q46834	JW5484	NA		aa	283	Counterclockwise	3112093	3112941	31363.2	pseudogene; secretion pathway protein; C-type protein homology	Putative transport; Not classified	N	6	6	12	YES	YES	6.44624	0.109	-8.36296	979.73	0.247387	0.142857	0.10453	9.95	0.449477	NO	NO	NO	NO	NO	NO	NO	NO	NO	NO	NO	NO	NO	NO	NO	NO	NO	NO
b2976	P37330	ECK2970	glcB	1789348	P37330	JW2943	16130876	NP_417450.1	aa	723	Counterclockwise	3121634	3123805	80488.5	malate synthase G	Enzyme; Central intermediary metabolism: Glyoxylate bypass	N	6	8	14	YES	NO	7.42145	0.061	-7.49282	1616.02	0.252078	0.128809	0.123269	6.13	0.419668	NO	YES	NO	NO	NO	NO	NO	NO	NO	NO	NO	NO	NO	NO	NO	NO	NO	NO
b2977	P0AEQ1	ECK2971	glcG	1789349	P0AEQ1	JW2944	16130877	NP_417451.1	aa	134	Counterclockwise	3123827	3124231	13736.7	DUF336 family protein	NA	N	7	2	9	NO	NO	8.98307	0.156	-6.5395	313.02	0.195489	0.0977444	0.0977444	7.93	0.481203	NO	NO	NO	NO	NO	NO	NO	NO	NO	NO	NO	NO	NO	NO	NO	NO	YES	NO
b2980	P0ACL5	ECK2975	glcC	1789353	P0ACL5	JW2947	16130880	NP_417454.1	aa	254	Clockwise	3128272	3129036	28826.2	glycolate-inducible glc operon transcriptional repressor; autorepressor	Regulator; Degradation of small molecules: Carbon compounds	N	7	10	17	NO	YES	6.90422	0.11	-9.75681	1163.18	0.296443	0.181818	0.114625	9.54	0.41502	NO	NO	NO	NO	NO	NO	NO	NO	NO	YES	NO	NO	NO	NO	NO	NO	NO	NO
b2981	Q46840	ECK2976	yghO	1789354	Q46840	JW5848	NA		aa	366	Counterclockwise	3129043	3130143	41804.3	pseudogene; DNA-binding transcriptional regulator homology	NA	NA	1	3	4	YES	NO	6.98628	0.091	-7.71888	1854.02	0.252055	0.136986	0.115068	8.03	0.452055	NO	NO	NO	NO	NO	NO	NO	NO	NO	NO	NO	NO	NO	NO	NO	NO	NO	NO
b2984	P64572	ECK2978	yghR	1789357	P64572	JW2952	16130884	NP_417458.1	aa	252	Counterclockwise	3132454	3133212	28151.5	putative ATP-binding protein	NA	NA	7	6	13	NO	NO	6.51147	0.126	-7.57535	2770.85	0.247012	0.14741	0.0996016	10.18	0.414343	NO	NO	NO	NO	NO	NO	NO	NO	NO	NO	NO	NO	NO	NO	NO	NO	NO	NO
b2985	Q46843	ECK2979	yghS	1789358	Q46843	JW5491	16130885	NP_417459.1	aa	237	Counterclockwise	3133244	3133957	26346.7	putative ATP-binding protein	NA	NA	8	9	17	NO	NO	6.2269	0.128	-8.53936	1668.3	0.216102	0.144068	0.0720339	10.37	0.436441	NO	NO	NO	NO	NO	NO	NO	NO	NO	NO	NO	NO	NO	NO	NO	NO	NO	NO
b2986	Q46844	ECK2980	yghT	1789359	Q46844	JW2954	16130886	NP_417460.1	aa	230	Clockwise	3134131	3134823	25355.6	putative ATP-binding protein	NA	NA	3	8	11	NO	NO	6.5684	0.103	-7.20705	1806.71	0.270742	0.179039	0.0917031	10.43	0.423581	NO	NO	NO	NO	NO	NO	NO	NO	NO	NO	NO	NO	NO	NO	NO	NO	NO	NO
b2990	P0AAM7	ECK2984	hybG	1789364	P0AAM7	JW2958	16130890	NP_417464.1	aa	82	Counterclockwise	3139716	3139964	8808.14	hydrogenase 2 accessory protein	Phenotype; Energy metabolism; carbon: Anaerobic respiration	N	4	3	7	YES	YES	8.2678	0.202	-10.0992	NA	0.234568	0.0740741	0.160494	5.41	0.493827	NO	NO	NO	NO	NO	NO	NO	NO	NO	NO	NO	NO	NO	YES	NO	NO	NO	NO
b2991	P0A703	ECK2985	hybF	1789365	P0A703	JW5493	16130891	NP_417465.1	aa	113	Counterclockwise	3139977	3140318	12697.5	protein involved with the maturation of hydrogenases 1 and 2	Regulator; Energy metabolism; carbon: Anaerobic respiration	N	0	5	5	NO	NO	8.25992	0.159	-5.24648	NA	0.285714	0.133929	0.151786	6	0.410714	NO	NO	NO	NO	NO	NO	NO	NO	NO	NO	NO	NO	NO	NO	NO	NO	YES	NO
b2992	P0AAN1	ECK2986	hybE	1789366	P0AAN1	JW2960	16130892	NP_417466.1	aa	162	Counterclockwise	3140311	3140799	17963.6	hydrogenase 2-specific chaperone	Phenotype; Energy metabolism; carbon: Anaerobic respiration	NA	3	7	10	NO	NO	8.53342	0.159	-5.53605	148.68	0.204969	0.0993789	0.10559	6.41	0.409938	NO	NO	NO	NO	NO	NO	NO	NO	NO	NO	NO	NO	NO	NO	NO	NO	NO	NO
b2993	P37182	ECK2987	hybD	1789367	P37182	JW2961	16130893	NP_417467.1	aa	164	Counterclockwise	3140792	3141286	17750.7	maturation protease for hydrogenase 2	Putative enzyme; Energy metabolism; carbon: Anaerobic respiration	N	3	7	10	YES	YES	8.83966	0.172	-9.12937	NA	0.257669	0.104294	0.153374	5.26	0.484663	NO	YES	NO	NO	NO	NO	NO	NO	NO	NO	NO	NO	NO	NO	NO	NO	NO	NO
b2998	P64574	ECK2992	yghW	1789372	P64574	JW2966	16130898	NP_417472.1	aa	95	Counterclockwise	3146450	3146737	10945.5	DUF2623 family protein	NA	NA	4	9	13	NO	NO	5.73752	0.09	-4.06713	26.84	0.287234	0.180851	0.106383	9.87	0.425532	NO	NO	NO	NO	NO	NO	NO	NO	NO	NO	NO	NO	NO	NO	NO	NO	NO	NO
b3001	Q46851	ECK2995	yghZ	1789375	Q46851	JW2970	16130899	NP_417474.1	aa	346	Clockwise	3147897	3148937	38832.2	L-glyceraldehyde 3-phosphate reductase	NA	N	1	8	9	YES	YES	8.23808	0.067	-6.15247	477.67	0.234783	0.127536	0.107246	7.81	0.414493	NO	YES	NO	NO	NO	NO	NO	NO	NO	NO	NO	NO	NO	NO	NO	NO	NO	NO
b3003	P0AG84	ECK2997	yghA	1789378	P0AG84	JW2972	16130901	NP_417476.1	aa	294	Clockwise	3149662	3150546	31488	putative oxidoreductase	Putative enzyme; Not classified	N	3	11	14	YES	NO	8.72942	0.104	-8.19746	1935.21	0.225256	0.119454	0.105802	7.32	0.419795	NO	NO	NO	NO	NO	NO	NO	NO	NO	NO	NO	NO	NO	NO	NO	NO	NO	NO
b3010	Q46855	ECK3002	yqhC	87082197	Q46855	JW5849	90111526	NP_417483.2	aa	318	Counterclockwise	3154262	3155218	35956.7	transcriptional activator of yqhD	Regulator; Not classified	N	19	8	27	NO	YES	8.46126	0.095	-7.5636	1379.75	0.258675	0.14511	0.113565	8.37	0.44164	NO	NO	NO	NO	NO	NO	NO	NO	NO	NO	NO	NO	NO	NO	NO	NO	NO	NO
b3012	Q46857	ECK3004	dkgA	87082198	Q46857	JW5499	90111527	NP_417485.4	aa	275	Clockwise	3156623	3157450	31109.6	2;5-diketo-D-gluconate reductase A	NA	NA	0	5	5	NO	NO	9.35156	0.073	-9.52476	201.35	0.284672	0.149635	0.135036	6.65	0.412409	NO	NO	NO	NO	NO	NO	NO	NO	NO	NO	NO	NO	NO	NO	NO	NO	YES	NO
b3021	Q46864	ECK3012	ygiT	1789398	Q46864	JW2989	16130917	NP_417493.1	aa	131	Counterclockwise	3167851	3168246	14703.1	antitoxin for MqsR toxin; transcriptional repressor	NA	E	1	11	12	YES	YES	7.12008	0.096	-5.53103	10.82	0.307692	0.192308	0.115385	9.47	0.384615	NO	NO	NO	NO	NO	NO	NO	NO	NO	YES	NO	NO	NO	NO	NO	NO	NO	NO
b3022	Q46865	ECK3013	ygiU	1789399	Q46865	JW2990	16130918	NP_417494.1	aa	98	Counterclockwise	3168248	3168544	11232	GCU-specific mRNA interferase toxin of the MqsR-MqsA toxin-antitoxin system; biofilm/motility regulator; anti-repressor	NA	NA	18	4	22	NO	NO	7.9869	0.167	-13.3496	1492.1	0.278351	0.164948	0.113402	9.57	0.412371	NO	NO	NO	NO	NO	NO	NO	NO	NO	NO	NO	NO	NO	NO	NO	NO	NO	NO
b3023	Q46866	ECK3014	ygiV	48994918	Q46866	JW5502	49176303	YP_026197.1	aa	160	Counterclockwise	3168749	3169231	17827.3	transcriptional repressor for mcbR biofilm gene	NA	NA	10	1	11	NO	NO	8.16228	0.118	-7.14608	101.68	0.232704	0.113208	0.119497	6.3	0.421384	NO	NO	NO	NO	NO	NO	NO	NO	NO	NO	YES	NO	NO	NO	NO	NO	NO	NO
b3025	P52076	ECK3016	qseB	1789402	P52076	JW2993	16130921	NP_417497.1	aa	219	Clockwise	3169828	3170487	24677.6	quorum sensing DNA-binding response regulator in two-component regulatory system with QseC	NA	N	2	15	17	NO	NO	7.88854	0.086	-5.57091	435.79	0.321101	0.169725	0.151376	7.95	0.431193	NO	NO	NO	NO	NO	NO	NO	NO	NO	NO	NO	NO	NO	NO	NO	NO	NO	NO
b3031	P0A8Z7	ECK3022	yqiA	1789409	P0A8Z7	JW2999	16130927	NP_417503.1	aa	193	Counterclockwise	3175425	3176006	21641.5	acyl CoA esterase	NA	N	1	11	12	NO	YES	9.04328	NA	-5.99058	536.39	0.203125	0.0833333	0.119792	5.3	0.458333	NO	NO	NO	NO	NO	NO	NO	NO	NO	NO	NO	NO	NO	NO	NO	NO	YES	NO
b3032	P0AEW4	ECK3023	cpdA	1789410	P0AEW4	JW3000	16130928	NP_417504.1	aa	275	Counterclockwise	3176006	3176833	30938	3';5' cAMP phosphodiesterase	Regulator; Degradation of small molecules: Carbon compounds	N	3	6	9	NO	YES	9.9045	0.063	-4.31363	83.37	0.259124	0.135036	0.124088	6	0.419708	NO	NO	NO	NO	NO	NO	NO	NO	NO	NO	NO	NO	NO	NO	NO	NO	NO	NO
b3033	P0ADU7	ECK3024	yqiB	1789411	P0ADU7	JW3001	16130929	NP_417505.1	aa	140	Counterclockwise	3176858	3177280	16548	DUF1249 protein YqiB	NA	N	2	4	6	NO	NO	9.37013	0.115	-7.10264	304.64	0.244604	0.151079	0.0935252	9.45	0.446043	NO	NO	NO	NO	NO	NO	NO	NO	NO	NO	NO	NO	NO	NO	NO	NO	NO	YES
b3042	Q46868	ECK3033	yqiC	87082201	Q46868	JW5505	90111530	NP_417514.4	aa	96	Clockwise	3184840	3185130	11276	BMFP family putative fusogenic protein	NA	NA	8	4	12	NO	YES	9.72878	0.017	-3.00715	3.2	0.378947	0.189474	0.189474	8.21	0.326316	NO	NO	NO	NO	NO	NO	NO	NO	NO	NO	NO	NO	NO	NO	NO	NO	NO	YES
b3049	P26649	ECK3038	glgS	1789428	P26649	JW3021	16130945	NP_417521.1	aa	66	Counterclockwise	3191739	3191939	7891.88	motility and biofilm regulator	Putative enzyme; Macromolecule synthesis; modification: Polysaccharides - (cytoplasmic)	NA	7	6	13	NO	NO	9.97375	0.137	-6.16484	37.18	0.307692	0.153846	0.153846	6.63	0.446154	NO	NO	NO	NO	NO	NO	NO	NO	NO	NO	NO	NO	NO	NO	NO	NO	NO	NO
b3053	P30870	ECK3043	glnE	1789433	P30870	JW3025	16130949	NP_417525.1	aa	946	Counterclockwise	3196801	3199641	108418	fused deadenylyltransferase/adenylyltransferase for glutamine synthetase	Enzyme; Proteins - translation and modification	N	1	3	4	YES	NO	9.87351	0.096	-8.82232	3876.25	0.284656	0.132275	0.152381	5.01	0.434921	NO	YES	NO	NO	NO	NO	NO	NO	NO	NO	NO	NO	NO	NO	NO	NO	NO	NO
b3054	P30871	ECK3044	ygiF	1789434	P30871	JW3026	16130950	NP_417526.1	aa	433	Counterclockwise	3199664	3200965	48388.9	inorganic triphosphatase	NA	N	3	1	4	YES	NO	9.57498	0.082	-8.46417	1598.31	0.268519	0.138889	0.12963	6.11	0.4375	NO	NO	NO	NO	NO	NO	NO	NO	NO	NO	NO	NO	NO	NO	NO	NO	NO	YES
b3060	P45463	ECK3050	ygiP	1789440	P45463	JW3032	16130956	NP_417532.1	aa	310	Counterclockwise	3205324	3206256	35314.6	transcriptional activator of ttdABT	Putative regulator; Not classified	N	0	3	3	YES	NO	7.46137	0.087	-6.12053	759.29	0.252427	0.132686	0.119741	6.77	0.423948	NO	NO	NO	NO	NO	NO	NO	NO	NO	NO	NO	NO	NO	NO	NO	NO	NO	NO
b3064	P05852	ECK3054	ygjD	1789445	P05852	JW3036	16130960	NP_417536.1	aa	337	Counterclockwise	3209530	3210543	36008.4	tRNA(ANN) t(6)A37 threonylcarbamoyladenosine modification protein; glycation binding protein	Enzyme; tRNA modification	E	1	11	12	YES	YES	9.59544	0.08	-5.92462	1221.08	0.244048	0.125	0.119048	6.72	0.455357	NO	NO	NO	NO	NO	NO	NO	NO	NO	NO	NO	NO	NO	YES	NO	NO	NO	NO
b3065	P68679	ECK3055	rpsU	1789446	P68679	JW3037	16130961	NP_417537.1	aa	71	Clockwise	3210781	3210996	8499.96	30S ribosomal subunit protein S21	Structural component; Ribosomal proteins - synthesis; modification	N	NA	NA	NA	YES	YES	12.152	0.025	-4.6418	1.02	0.471429	0.342857	0.128571	11.75	0.371429	NO	NO	NO	NO	NO	NO	NO	NO	YES	NO	NO	NO	NO	NO	NO	NO	NO	NO
b3068	P0A9H1	ECK3058	ygjF	1789449	P0A9H1	JW3040	16130964	NP_417540.1	aa	168	Counterclockwise	3214967	3215473	18673.4	G/U mismatch-specific DNA glycosylase; xanthine DNA glycosylase	NA	N	4	3	7	NO	NO	9.45137	0.115	-5.63467	97.49	0.233533	0.137725	0.0958084	9.76	0.407186	NO	NO	NO	NO	NO	NO	NO	NO	NO	NO	YES	NO	NO	NO	NO	NO	NO	NO
b3070	Q46871	ECK3060	yqjH	1789450	Q46871	JW3041	16130965	NP_417541.1	aa	254	Counterclockwise	3215727	3216491	28871.6	putative siderophore interacting protein	NA	N	10	7	17	NO	YES	7.53961	0.064	-6.25025	560.87	0.284585	0.142292	0.142292	6.27	0.418972	NO	NO	NO	NO	NO	NO	NO	NO	NO	NO	NO	NO	NO	NO	YES	NO	NO	NO
b3071	P64588	ECK3061	yqjI	1789452	P64588	JW3042	16130966	NP_417542.1	aa	207	Clockwise	3216779	3217402	23401.3	PadR family putative transcriptional regulator	NA	N	5	6	11	YES	NO	8.76716	0.049	-7.42127	643.96	0.354369	0.199029	0.15534	6.75	0.305825	NO	NO	NO	NO	NO	NO	NO	NO	NO	YES	NO	NO	NO	NO	NO	NO	NO	NO
b3074	P42589	ECK3064	ygjH	1789455	P42589	JW3045	16130969	NP_417545.1	aa	110	Counterclockwise	3220915	3221247	12315.3	putative tRNA binding protein; putative tRNA corner chaperone	Putative enzyme; Not classified	N	10	6	16	NO	NO	8.64664	0.172	-7.65524	547.36	0.284404	0.12844	0.155963	6.44	0.440367	NO	NO	NO	NO	NO	NO	NO	NO	NO	NO	NO	NO	NO	NO	NO	NO	YES	NO
b3075	P06846	ECK3065	ebgR	1789456	P06846	JW3046	16130970	NP_417546.1	aa	327	Clockwise	3221466	3222449	36210.4	transcriptional repressor	Regulator; Degradation of small molecules: Carbon compounds	N	9	5	14	NO	NO	7.82686	0.086	-8.06741	1453.61	0.273006	0.138037	0.134969	6.32	0.423313	NO	NO	NO	NO	NO	NO	NO	NO	NO	YES	NO	NO	NO	NO	NO	NO	NO	NO
b3081	P42593	ECK3071	fadH	1789463	P42593	JW3052	16130976	NP_417552.1	aa	672	Clockwise	3231665	3233683	72678.1	2;4-dienoyl-CoA reductase; NADH and FMN-linked	Orf; Not classified	N	6	7	13	YES	YES	7.87339	0.075	-10.1302	1412.08	0.226528	0.120715	0.105812	6.46	0.421759	NO	NO	NO	NO	NO	NO	NO	NO	NO	NO	NO	NO	NO	NO	NO	NO	NO	NO
b3082	P67701	ECK3072	ygjM	1789464	P67701	JW3053	16130977	NP_417553.1	aa	138	Counterclockwise	3233728	3234144	14995.4	antitoxinof the HigB-HigA toxin-antitoxin system	NA	NA	5	2	7	NO	YES	7.80758	0.128	-5.44872	25.1	0.226277	0.0948905	0.131387	5.88	0.489051	NO	NO	NO	NO	NO	NO	NO	NO	NO	YES	NO	NO	NO	NO	NO	NO	NO	NO
b3083	P64578	ECK3073	ygjN	1789465	P64578	JW3054	16130978	NP_417554.1	aa	104	Counterclockwise	3234141	3234455	12103.1	mRNA interferase toxin of the HigB-HigA toxin-antitoxin system	NA	N	4	4	8	NO	YES	6.43623	0.107	-7.46909	966.79	0.330097	0.223301	0.106796	10.12	0.436893	NO	NO	NO	NO	NO	NO	NO	NO	NO	NO	NO	NO	NO	NO	NO	NO	NO	YES
b3084	P42596	ECK3074	ygjO	87082206	P42596	JW5513	90111535	NP_417555.4	aa	378	Counterclockwise	3234739	3235875	42331.4	23S rRNA m(2)G1835 methyltransferase; SAM-dependent	Enzyme; rRNA modification	NA	11	7	18	NO	YES	7.80095	0.078	-8.28741	871.55	0.254642	0.137931	0.116711	6.87	0.419098	NO	NO	NO	NO	NO	NO	NO	NO	YES	NO	NO	NO	NO	NO	NO	NO	NO	NO
b3085	P42597	ECK3075	ygjP	87082207	P42597	JW5514	90111536	NP_417556.2	aa	167	Clockwise	3235960	3236463	19482.6	putative metal dependent hydrolase	NA	N	9	6	15	NO	NO	7.67239	0.101	-6.55629	53.23	0.271084	0.180723	0.0903614	10.01	0.421687	NO	NO	NO	NO	NO	NO	NO	NO	NO	NO	NO	NO	NO	NO	NO	NO	YES	NO
b3092	P0A8G3	ECK3083	uxaC	2367192	P0A8G3	JW3063	16130987	NP_417563.1	aa	470	Counterclockwise	3243329	3244741	53987.2	uronate isomerase	Enzyme; Degradation of small molecules: Carbon compounds	N	6	11	17	NO	NO	8.37242	0.052	-6.41104	751.75	0.283582	0.140725	0.142857	5.83	0.415778	NO	NO	NO	NO	NO	YES	NO	NO	NO	NO	NO	NO	NO	NO	NO	NO	NO	NO
b3094	P0ACL2	ECK3085	exuR	87082208	P0ACL2	JW3065	90111537	NP_417565.2	aa	258	Clockwise	3246652	3247428	29835.7	hexuronate regulon transcriptional repressor; autorepressor	Regulator; Degradation of small molecules: Carbon compounds	N	4	5	9	NO	NO	8.99247	0.058	-5.89815	586.44	0.307393	0.151751	0.155642	5.98	0.420233	NO	NO	NO	NO	NO	NO	NO	NO	NO	YES	NO	NO	NO	NO	NO	NO	NO	NO
b3105	P67660	ECK3096	yhaJ	1789492	P67660	JW3076	16131000	NP_417576.1	aa	298	Counterclockwise	3253318	3254214	33256.4	LysR family putative transcriptional regulator	Putative regulator; Not classified	N	7	4	11	YES	YES	7.71067	0.089	-6.62713	575.52	0.296296	0.151515	0.144781	6.98	0.447811	NO	NO	NO	NO	NO	NO	NO	NO	NO	NO	NO	NO	NO	NO	NO	NO	NO	NO
b3106	P42624	ECK3097	yhaK	1789493	P42624	JW3077	16131001	NP_417577.1	aa	233	Clockwise	3254319	3255020	25895.5	redox-sensitive bicupin	NA	N	2	9	11	NO	YES	7.1239	0.076	-8.23002	134.86	0.237069	0.133621	0.103448	7.08	0.422414	NO	NO	NO	NO	NO	NO	NO	NO	NO	NO	NO	NO	NO	NO	NO	NO	YES	NO
b3107	P42625	ECK3098	yhaL	87082211	P42625	JW5517	90111540	NP_417578.2	aa	54	Clockwise	3255043	3255207	5960.86	uncharacterized protein	NA	NA	5	2	7	NO	NO	8.84639	0.034	-2.97561	0	0.377358	0.188679	0.188679	9.05	0.433962	NO	NO	NO	NO	NO	NO	NO	NO	NO	NO	NO	NO	NO	NO	NO	NO	NO	NO
b3114	P42632	ECK3103	tdcE	48994926	P42632	JW5522	49176316	YP_026205.1	aa	764	Counterclockwise	3260124	3262418	85935.5	pyruvate formate-lyase 4/2-ketobutyrate formate-lyase	Putative enzyme; Energy metabolism; carbon: Anaerobic respiration	NA	9	6	15	YES	NO	7.46446	0.095	-8.61774	2638.4	0.266055	0.132372	0.133683	5.75	0.431193	NO	YES	NO	NO	NO	NO	NO	NO	NO	NO	NO	NO	NO	NO	NO	NO	NO	NO
b3115	P11868	ECK3104	tdcD	1789503	P11868	JW5806	145698313	NP_417585.2	aa	402	Counterclockwise	3262452	3263660	43384.1	propionate kinase/acetate kinase C; anaerobic	Putative enzyme; Not classified	N	8	4	12	YES	NO	6.66713	0.093	-9.07528	NA	0.234414	0.119701	0.114713	6.21	0.428928	NO	YES	NO	NO	NO	NO	NO	NO	NO	NO	NO	NO	NO	NO	NO	NO	NO	NO
b3118	P0ACQ7	ECK3107	tdcA	1789506	P0ACQ7	JW3089	16131011	NP_417588.1	aa	312	Counterclockwise	3266127	3267065	34538.9	tdc operon transcriptional activator	Regulator; Degradation of small molecules: Amino acids	N	4	3	7	NO	NO	6.02587	0.149	-14.8861	1684.7	0.199357	0.096463	0.102894	6.52	0.437299	NO	NO	NO	NO	NO	NO	NO	NO	NO	NO	NO	NO	NO	NO	NO	NO	NO	NO
b3119	P11866	ECK3108	tdcR	87082214	P11866	JW5525	90111543	NP_417589.4	aa	72	Clockwise	3267380	3267598	8607.86	L-threonine dehydratase operon activator protein	Regulator; Degradation of small molecules: Amino acids	NA	2	4	6	NO	NO	3.00439	0.246	-7.60968	45.08	0.211268	0.140845	0.0704225	8.48	0.422535	NO	NO	NO	NO	NO	NO	NO	NO	NO	NO	NO	NO	NO	NO	NO	NO	NO	NO
b3120	P11865	ECK3109	yhaB	87082215	P11865	JW3091	90111544	NP_417590.2	aa	179	Clockwise	3267854	3268393	20576.6	uncharacterized protein	NA	NA	3	5	8	NO	NO	4.01523	0.118	-6.72659	287.87	0.247191	0.140449	0.106742	7.28	0.410112	NO	NO	NO	NO	NO	NO	NO	NO	NO	NO	NO	NO	NO	NO	NO	NO	NO	NO
b3121	P11864	ECK3110	yhaC	1789509	P11864	JW3092	16131014	NP_417591.1	aa	395	Clockwise	3268415	3269602	45250.9	pentapetide repeats-related protein	NA	NA	8	3	11	NO	NO	2.94783	0.094	-7.75623	585.5	0.251269	0.0913706	0.159898	4.37	0.388325	NO	NO	NO	NO	NO	NO	NO	NO	NO	NO	NO	NO	NO	NO	NO	NO	NO	NO
b3124	P23524	ECK3112	garK	1789512	P23524	JW3093	145698314	NP_417593.4	aa	381	Counterclockwise	3270625	3271770	39104.3	glycerate kinase I	NA	NA	6	2	8	YES	NO	8.24919	0.078	-8.18051	866.39	0.221053	0.1	0.121053	5.79	0.431579	NO	NO	NO	NO	NO	YES	NO	NO	NO	NO	NO	NO	NO	NO	NO	NO	NO	NO
b3125	P0ABQ2	ECK3113	garR	87082216	P0ABQ2	JW5526	145698315	NP_417594.3	aa	294	Counterclockwise	3271867	3272751	30427.4	tartronate semialdehyde reductase	NA	N	9	8	17	NO	NO	8.5355	0.117	-8.18765	1034.75	0.21843	0.109215	0.109215	6.48	0.488055	NO	NO	NO	NO	NO	NO	NO	YES	NO	NO	NO	NO	NO	NO	NO	NO	NO	NO
b3128	P39829	ECK3116	garD	1789516	P39829	JW3097	16131020	NP_417597.1	aa	523	Clockwise	3275282	3276853	56401.6	D-galactarate dehydrogenase	NA	N	9	8	17	NO	YES	7.94199	0.108	-13.3766	2172.72	0.222222	0.109195	0.113027	5.83	0.421456	NO	NO	NO	NO	NO	YES	NO	NO	NO	NO	NO	NO	NO	NO	NO	NO	NO	NO
b3129	P15373	ECK3117	sohA	1789517	P15373	JW3098	16131021	NP_417598.1	aa	111	Clockwise	3277002	3277337	12358.9	antitoxin of the SohA(PrlF)-YhaV toxin-antitoxin system	Putative enzyme; Not classified	N	5	3	8	NO	YES	9.75923	0.076	-4.18578	3.54	0.290909	0.136364	0.154545	6.35	0.354545	NO	NO	NO	NO	NO	NO	NO	NO	NO	NO	NO	NO	NO	NO	NO	NO	NO	NO
b3131	P0ACK2	ECK3119	agaR	1789519	P0ACK2	JW3100	16131023	NP_417600.1	aa	269	Counterclockwise	3277856	3278665	29572.5	transcriptional repressor of the aga regulon	Regulator; Not classified	N	2	6	8	YES	NO	9.70828	0.093	-8.03421	NA	0.276119	0.134328	0.141791	6.09	0.399254	NO	NO	NO	NO	NO	NO	NO	NO	NO	NO	NO	NO	NO	NO	YES	NO	NO	NO
b3135	P42906	ECK3123	agaA	48994927	P42906	JW5527	NA		aa	184	Clockwise	3281071	3281625	19248.2	pseudogene; N-acetylgalactosamine-6-phosphate deacetylase fragment	NA	NA	2	2	4	NO	NO	7.49461	0.096	-6.78674	390.72	0.216867	0.13253	0.0843373	7.28	0.439759	NO	NO	NO	NO	NO	YES	NO	NO	NO	NO	NO	NO	NO	NO	NO	NO	NO	NO
b3136	P42907	ECK3124	agaS	1789525	P42907	JW3105	16131028	NP_417605.1	aa	384	Clockwise	3281976	3283130	41782.5	tagatose-6-phosphate ketose/aldose isomerase	Putative enzyme; Not classified	N	7	7	14	NO	NO	6.14987	0.126	-9.74343	2035.99	0.190601	0.0939948	0.0966057	5.93	0.451697	NO	NO	NO	NO	NO	NO	NO	NO	NO	NO	NO	YES	NO	NO	NO	NO	NO	NO
b3141	P42912	ECK3129	agaI	1789530	P42912	JW3110	16131033	NP_417610.1	aa	251	Clockwise	3286270	3287025	27723.8	galactosamine-6-phosphate isomerase	Putative enzyme; Not classified	N	1	4	5	YES	NO	6.39886	0.124	-8.25351	2451.42	0.232	0.12	0.112	6.44	0.4	NO	NO	NO	NO	NO	YES	NO	NO	NO	NO	NO	NO	NO	NO	NO	NO	NO	NO
b3146	P67087	ECK3134	yraL	1789535	P67087	JW3115	16131038	NP_417615.1	aa	286	Counterclockwise	3292475	3293335	31347.9	16S rRNA C1402 2'-O-ribose methyltransferase; SAM-dependent	Enzyme; rRNA modification	E	1	14	15	NO	NO	7.99735	0.089	-6.91627	1075.42	0.277193	0.14386	0.133333	6.4	0.442105	NO	NO	NO	NO	NO	NO	NO	NO	NO	NO	NO	NO	NO	NO	NO	NO	YES	NO
b3148	P45465	ECK3136	yraN	1789538	P45465	JW3117	16131040	NP_417617.1	aa	131	Clockwise	3295394	3295789	14797.7	UPF0102 family protein	NA	N	4	8	12	YES	NO	9.6639	0.071	-5.02745	295.68	0.292308	0.176923	0.115385	10.59	0.392308	NO	NO	NO	NO	NO	NO	NO	NO	NO	NO	YES	NO	NO	NO	NO	NO	NO	NO
b3153	P45470	ECK3141	yhbO	87082219	P45470	JW5529	90111548	NP_417622.2	aa	172	Clockwise	3298974	3299492	18858.4	stress-resistance protein	NA	N	NA	NA	NA	NO	NO	7.70312	0.099	-6.43461	689.17	0.315789	0.152047	0.163743	6.36	0.397661	NO	NO	NO	NO	NO	NO	NO	NO	NO	NO	NO	NO	NO	NO	NO	NO	YES	NO
b3154	P67762	ECK3142	yhbP	1789544	P67762	JW3123	16131046	NP_417623.1	aa	147	Counterclockwise	3299472	3299915	16776.3	UPF0306 family protein	NA	N	10	2	12	YES	NO	8.22477	0.151	-7.73348	1264.83	0.267123	0.150685	0.116438	9.55	0.445205	NO	NO	NO	NO	NO	NO	NO	NO	NO	NO	NO	NO	NO	NO	NO	NO	NO	YES
b3155	P45472	ECK3143	yhbQ	1789545	P45472	JW3124	16131047	NP_417624.1	aa	100	Clockwise	3299966	3300268	11269.9	GIY-YIG nuclease superfamily protein	NA	N	8	3	11	NO	NO	7.93289	0.132	-5.7104	740.28	0.292929	0.181818	0.111111	10.5	0.393939	NO	NO	NO	NO	NO	NO	NO	NO	NO	NO	YES	NO	NO	NO	NO	NO	NO	NO
b3156	P63417	ECK3144	yhbS	1789546	P63417	JW3125	16131048	NP_417625.1	aa	167	Counterclockwise	3300255	3300758	18533.8	putative acyl-CoA transferase	NA	N	4	3	7	NO	NO	8.99752	0.125	-5.46859	985.74	0.283133	0.114458	0.168675	5.08	0.463855	NO	NO	NO	NO	NO	NO	NO	NO	NO	NO	NO	NO	NO	NO	NO	NO	YES	NO
b3157	P64599	ECK3145	yhbT	1789547	P64599	JW3126	16131049	NP_417626.1	aa	174	Counterclockwise	3300752	3301276	19671.9	SCP-2 sterol transfer family protein	NA	N	4	8	12	NO	YES	10.4037	0.13	-9.2404	367.2	0.260116	0.121387	0.138728	6.29	0.462428	NO	NO	NO	NO	NO	NO	NO	YES	NO	NO	NO	NO	NO	NO	NO	NO	NO	NO
b3158	P45527	ECK3146	yhbU	1789548	P45527	JW3127	16131050	NP_417627.1	aa	331	Clockwise	3301485	3302480	37047.2	U32 peptidase family protein	Orf; Not classified	N	6	2	8	NO	NO	8.98991	0.07	-6.28051	197.97	0.248485	0.139394	0.109091	7.31	0.436364	NO	NO	NO	NO	NO	NO	NO	NO	NO	NO	NO	NO	NO	YES	NO	NO	NO	NO
b3159	P45475	ECK3147	yhbV	87082220	P45475	JW5530	90111549	NP_417628.2	aa	292	Clockwise	3302489	3303367	32535.3	U32 peptidase family protein	NA	E	1	4	5	NO	NO	7.80728	0.123	-7.16534	1086.56	0.213058	0.0996564	0.113402	6.09	0.439863	NO	NO	NO	NO	NO	NO	NO	NO	NO	NO	NO	NO	NO	YES	NO	NO	NO	NO
b3162	P0A9P6	ECK3150	deaD	87082221	P0A9P6	JW5531	90111550	NP_417631.2	aa	629	Counterclockwise	3305971	3307860	70546.2	ATP-dependent RNA helicase	Enzyme; RNA synthesis; modification; DNA transcription	N	1	14	15	YES	YES	9.35945	0.043	-6.96904	1847.58	0.324841	0.171975	0.152866	9.38	0.371019	NO	NO	NO	NO	NO	NO	NO	YES	NO	NO	NO	NO	NO	NO	NO	NO	NO	NO
b3165	P0ADZ4	ECK3154	rpsO	1789556	P0ADZ4	JW3134	16131057	NP_417634.1	aa	89	Counterclockwise	3311415	3311684	10268.8	30S ribosomal subunit protein S15	Structural component; Ribosomal proteins - synthesis; modification	N	NA	NA	NA	YES	NO	9.8712	0.065	-4.35826	122.93	0.363636	0.25	0.113636	11.13	0.375	NO	NO	NO	NO	NO	NO	NO	NO	YES	NO	NO	NO	NO	NO	NO	NO	NO	NO
b3166	P60340	ECK3155	truB	2367200	P60340	JW3135	16131058	NP_417635.1	aa	314	Counterclockwise	3311833	3312777	35087.1	tRNA pseudouridine synthase B: tRNA pseudouridine(55) synthase and putative tmRNA pseudouridine(342) synthase	Enzyme; tRNA modification	N	NA	NA	NA	NO	NO	8.652	0.064	-6.24536	472.66	0.28754	0.14377	0.14377	6.48	0.402556	NO	NO	NO	NO	NO	NO	NO	NO	YES	NO	NO	NO	NO	NO	NO	NO	NO	NO
b3167	P0A7G2	ECK3156	rbfA	1789558	P0A7G2	JW3136	16131059	NP_417636.1	aa	133	Counterclockwise	3312777	3313178	15154.5	30s ribosome binding factor	Factor; Proteins - translation and modification	N	48	8	56	NO	NO	8.86405	0.16	-6.1841	1026.9	0.333333	0.166667	0.166667	8.19	0.424242	NO	NO	NO	NO	NO	NO	NO	NO	YES	NO	NO	NO	NO	NO	NO	NO	NO	NO
b3168	P0A705	ECK3157	infB	1789559	P0A705	JW3137	16131060	NP_417637.1	aa	890	Counterclockwise	3313342	3316014	97349.9	translation initiation factor IF-2	Factor; Proteins - translation and modification	E	NA	NA	NA	NO	NO	10.1769	0.062	-10.746	2577.96	0.331834	0.166479	0.165354	6.04	0.384702	NO	NO	NO	NO	NO	NO	NO	NO	YES	NO	NO	NO	NO	NO	NO	NO	NO	NO
b3170	P0A8A8	ECK3159	yhbC	87082222	P0A8A8	JW5533	145698317	NP_417639.6	aa	150	Counterclockwise	3317554	3318006	16651	ribosome maturation factor for 30S subunits	NA	NA	9	7	16	NO	YES	10.5399	0.148	-6.32103	342.63	0.268456	0.107383	0.161074	5.27	0.449664	NO	NO	NO	NO	NO	NO	NO	NO	NO	NO	NO	NO	NO	NO	NO	NO	NO	YES
b3176	P31120	ECK3165	glmM	1789566	P31120	JW3143	16131066	NP_417643.1	aa	445	Counterclockwise	3322733	3324070	47543.6	phosphoglucosamine mutase	Putative enzyme; Central intermediary metabolism: Miscellaneous glucose metabolism	N	NA	NA	NA	YES	NO	9.96126	0.082	-6.71566	NA	0.259009	0.130631	0.128378	6.25	0.448198	NO	NO	NO	NO	NO	NO	NO	NO	NO	NO	NO	NO	NO	NO	NO	NO	NO	NO
b3179	P0C0R7	ECK3168	rrmJ	1789569	P0C0R7	JW3146	16131069	NP_417646.1	aa	209	Counterclockwise	3327035	3327664	23335.1	23S rRNA U2552 2'-O-ribose methyltransferase; SAM-dependent	Enzyme; rRNA modification; phenotype; Cell division	N	3	13	16	YES	NO	10.8537	0.119	-6.4519	638.25	0.278846	0.158654	0.120192	10.02	0.418269	NO	NO	NO	NO	NO	NO	NO	NO	NO	NO	NO	NO	NO	NO	NO	NO	NO	NO
b3180	P0AGK4	ECK3169	yhbY	1789570	P0AGK4	JW3147	16131070	NP_417647.1	aa	97	Clockwise	3327790	3328083	10783.7	RNA binding protein associated with pre-50S ribosomal subunits	NA	N	2	1	3	YES	YES	10.2686	0.145	-5.99757	215.04	0.3125	0.197917	0.114583	10.11	0.395833	NO	NO	NO	NO	NO	NO	NO	NO	YES	NO	NO	NO	NO	NO	NO	NO	NO	NO
b3181	P0A6W5	ECK3170	greA	87082225	P0A6W5	JW3148	90111554	NP_417648.4	aa	158	Counterclockwise	3328239	3328715	17641	transcript cleavage factor	Regulator; Proteins - translation and modification	NA	3	12	15	YES	NO	8.95147	0.108	-8.69175	1060.61	0.33758	0.140127	0.197452	5.2	0.407643	NO	NO	NO	NO	NO	NO	NO	NO	NO	YES	NO	NO	NO	NO	NO	NO	NO	NO
b3185	P0A7L8	ECK3174	rpmA	1789576	P0A7L8	JW3152	16131075	NP_417652.1	aa	85	Counterclockwise	3332862	3333119	9124.47	50S ribosomal subunit protein L27	Structural component; Ribosomal proteins - synthesis; modification	E	NA	NA	NA	YES	YES	10.5165	0.045	-6.20875	405.29	0.357143	0.261905	0.0952381	11.29	0.333333	NO	NO	NO	NO	NO	NO	NO	NO	YES	NO	NO	NO	NO	NO	NO	NO	NO	NO
b3186	P0AG48	ECK3175	rplU	1789577	P0AG48	JW3153	16131076	NP_417653.1	aa	103	Counterclockwise	3333140	3333451	11564.4	50S ribosomal subunit protein L21	Structural component; Ribosomal proteins - synthesis; modification	E	NA	NA	NA	YES	YES	12.8572	0.109	-4.91208	76.61	0.333333	0.215686	0.117647	10.52	0.401961	NO	NO	NO	NO	NO	NO	NO	NO	YES	NO	NO	NO	NO	NO	NO	NO	NO	NO
b3188	P0ACH1	ECK3177	sfsB	1789579	P0ACH1	JW3155	16131078	NP_417655.1	aa	92	Clockwise	3334909	3335187	10495	malPQ operon transcriptional activator	Regulator; Degradation of small molecules: Carbon compounds	N	2	2	4	NO	NO	6.82653	0.044	-5.77916	17.79	0.285714	0.186813	0.0989011	10.6	0.373626	NO	NO	NO	NO	NO	NO	NO	NO	NO	YES	NO	NO	NO	NO	NO	NO	NO	NO
b3189	P0A749	ECK3178	murA	1789580	P0A749	JW3156	16131079	NP_417656.1	aa	419	Counterclockwise	3335235	3336494	44817.7	UDP-N-acetylglucosamine 1-carboxyvinyltransferase	Enzyme; Murein sacculus; peptidoglycan	E	3	9	12	YES	YES	9.31927	0.089	-7.22326	1837.7	0.253589	0.129187	0.124402	6.36	0.437799	NO	NO	NO	NO	NO	NO	NO	NO	NO	NO	NO	YES	NO	NO	NO	NO	NO	NO
b3190	P0A9W6	ECK3179	yrbA	87082226	P0A9W6	JW3157	90111555	NP_417657.2	aa	84	Counterclockwise	3336549	3336803	9451.74	acid stress protein; putative BolA family transcriptional regulator	NA	N	4	5	9	YES	NO	10.0562	0.109	-5.48036	94.7	0.253012	0.13253	0.120482	7.47	0.445783	NO	NO	NO	NO	NO	NO	NO	NO	NO	YES	NO	NO	NO	NO	NO	NO	NO	NO
b3191	P64602	ECK3180	yrbB	87082227	P64602	JW5535	90111556	NP_417658.4	aa	97	Counterclockwise	3336963	3337256	10680.4	ABC transporter maintaining OM lipid asymmetry; cytoplasmic STAS component	Transport; Transport of small molecules: phospholipids	NA	NA	NA	NA	YES	YES	9.83385	0.127	-5.17281	173.25	0.239583	0.104167	0.135417	6.44	0.447917	NO	NO	NO	NO	NO	NO	NO	NO	NO	NO	NO	NO	NO	NO	NO	NO	YES	NO
b3195	P63386	ECK3184	yrbF	1789586	P63386	JW3162	16131085	NP_417662.1	aa	269	Counterclockwise	3339256	3340065	29096.8	ABC transporter maintaining OM lipid asymmetry; ATP-binding protein	Transport; Transport of small molecules: phospholipids	N	2	5	7	YES	YES	9.15773	0.106	-10.923	791.48	0.223881	0.119403	0.104478	7.02	0.458955	NO	NO	NO	NO	NO	NO	NO	NO	NO	NO	NO	NO	NO	NO	NO	YES	NO	NO
b3201	P0A9V1	ECK3190	yhbG	1789593	P0A9V1	JW3168	16131091	NP_417668.1	aa	241	Clockwise	3343944	3344669	26800.7	lipopolysaccharide export ABC transporter ATPase	Putative transport; Not classified	N	NA	NA	NA	YES	NO	9.84574	0.097	-8.39418	823.13	0.304167	0.154167	0.15	6.32	0.433333	NO	NO	NO	NO	NO	NO	NO	NO	NO	NO	NO	NO	NO	NO	NO	NO	YES	NO
b3203	P0AFX0	ECK3192	yhbH	1789595	P0AFX0	JW3170	16131093	NP_417670.1	aa	95	Clockwise	3346173	3346460	10750.2	ribosome hibernation promoting factor HPF; stabilizes 100S dimers	Putative regulator; Global regulatory functions	N	3	5	8	YES	NO	11.3563	0.071	-8.38503	448.9	0.319149	0.180851	0.138298	8.21	0.425532	NO	NO	NO	NO	NO	NO	NO	NO	YES	NO	NO	NO	NO	NO	NO	NO	NO	NO
b3204	P69829	ECK3193	ptsN	1789597	P69829	JW3171	16131094	NP_417671.1	aa	163	Clockwise	3346578	3347069	17959.6	sugar-specific enzyme IIA component of PTS	Enzyme; Transport of small molecules: Amino acids; amines	N	10	7	17	NO	YES	10.6067	0.136	-5.93669	818.57	0.271605	0.135802	0.135802	6.63	0.395062	NO	NO	NO	NO	NO	NO	NO	NO	NO	YES	NO	NO	NO	NO	NO	NO	NO	NO
b3205	P0A894	ECK3194	yhbJ	1789598	P0A894	JW3172	16131095	NP_417672.1	aa	284	Clockwise	3347115	3347969	32492.3	adaptor protein for GlmZ/GlmY sRNA decay; glucosamine-6-phosphate-regulated; NTPase	NA	N	5	2	7	YES	NO	9.50956	0.08	-7.0949	882.37	0.300353	0.162544	0.137809	7.82	0.413428	NO	NO	NO	NO	NO	NO	NO	NO	NO	NO	NO	NO	NO	NO	NO	NO	YES	NO
b3206	P0A9N0	ECK3195	npr	1789599	P0A9N0	JW3173	16131096	NP_417673.1	aa	90	Clockwise	3347966	3348238	9810.13	phosphohistidinoprotein-hexose phosphotransferase component of N-regulated PTS system (Npr)	Transport; Transport of small molecules: Other	N	5	4	9	NO	NO	9.41616	0.146	-5.92496	1190.46	0.280899	0.0898876	0.191011	5.04	0.460674	NO	NO	NO	NO	NO	NO	NO	NO	NO	NO	NO	NO	NO	NO	NO	NO	NO	NO
b3207	P64610	ECK3196	yrbL	1789600	P64610	JW3174	16131097	NP_417674.1	aa	210	Clockwise	3348452	3349084	24345	Mg(2+)-starvation-stimulated protein	NA	NA	4	2	6	NO	YES	10.0084	0.053	-5.36162	62.71	0.320574	0.191388	0.129187	8.92	0.368421	NO	NO	NO	NO	NO	NO	NO	NO	NO	NO	NO	NO	NO	NO	NO	NO	NO	NO
b3209	P0ABU5	ECK3198	elbB	87082228	P0ABU5	JW3176	90111557	NP_417676.2	aa	217	Counterclockwise	3349806	3350459	22981.5	isoprenoid biosynthesis protein with amidotransferase-like domain	Putative factor; Not classified	N	5	3	8	YES	YES	9.45637	0.116	-6.36759	1147.1	0.236111	0.0972222	0.138889	5.14	0.472222	NO	NO	NO	NO	NO	NO	NO	NO	NO	NO	NO	NO	NO	NO	NO	NO	NO	NO
b3211	P0ADW6	ECK3201	yhcC	2367204	P0ADW6	JW3178	16131101	NP_417678.1	aa	309	Counterclockwise	3353121	3354050	34606.6	putative Fe-S oxidoreductase; Radical SAM superfamily protein	NA	N	4	3	7	YES	YES	8.13717	0.071	-6.05944	130.92	0.25	0.149351	0.100649	7.92	0.396104	NO	NO	NO	NO	NO	NO	NO	NO	NO	NO	NO	NO	NO	NO	NO	NO	YES	NO
b3220	P45423	ECK3209	yhcG	1789614	P45423	JW3189	16131110	NP_417687.1	aa	375	Clockwise	3367827	3368954	43293.5	DUF1016 family protein in the PD-(D/E)XK nuclease superfamily	NA	N	6	4	10	NO	NO	6.71014	0.075	-6.83705	1368.97	0.28877	0.15508	0.13369	7.09	0.425134	NO	NO	NO	NO	NO	NO	NO	NO	NO	NO	NO	NO	NO	NO	NO	NO	NO	YES
b3221	P45424	ECK3210	yhcH	1789615	P45424	JW3190	16131111	NP_417688.1	aa	154	Counterclockwise	3369014	3369478	17037.7	DUF386 family protein; cupin superfamily	Putative enzyme; Not classified	N	3	13	16	NO	NO	7.23972	0.138	-6.67762	518.71	0.261438	0.117647	0.143791	5.86	0.424837	NO	NO	NO	NO	NO	YES	NO	NO	NO	NO	NO	NO	NO	NO	NO	NO	NO	NO
b3222	P45425	ECK3211	nanK	87082230	P45425	JW5538	90111558	NP_417689.4	aa	291	Counterclockwise	3369475	3370350	29643.9	N-acetylmannosamine kinase	Putative regulator; Not classified	NA	5	2	7	YES	NO	7.72848	0.116	-7.7831	NA	0.193103	0.1	0.0931034	6.27	0.455172	NO	NO	NO	NO	NO	NO	NO	NO	NO	NO	NO	NO	NO	NO	NO	NO	NO	YES
b3223	P0A761	ECK3212	nanE	1789617	P0A761	JW3192	16131113	NP_417690.1	aa	229	Counterclockwise	3370347	3371036	24073.7	putative N-acetylmannosamine-6-P epimerase	Putative enzyme; Not classified	N	0	4	4	YES	NO	8.91416	0.106	-7.67015	NA	0.223684	0.100877	0.122807	5.72	0.460526	NO	NO	NO	NO	NO	YES	NO	NO	NO	NO	NO	NO	NO	NO	NO	NO	NO	NO
b3226	P0A8W0	ECK3215	nanR	1789621	P0A8W0	JW3195	49176329	NP_417693.3	aa	263	Counterclockwise	3373698	3374489	29524.3	sialic acid-inducible nan operon repressor	Regulator; Not classified	NA	4	9	13	NO	NO	8.93926	0.077	-9.58994	772.88	0.301527	0.160305	0.141221	6.57	0.412214	NO	NO	NO	NO	NO	NO	NO	NO	NO	YES	NO	NO	NO	NO	NO	NO	NO	NO
b3229	P0ACA3	ECK3218	sspA	1789624	P0ACA3	JW3198	16131119	NP_417696.1	aa	212	Counterclockwise	3376782	3377420	24304.9	stringent starvation protein A; phage P1 late gene activator; RNAP-associated acid-resistance protein; inactive glutathione S-transferase homolog	Regulator; Global regulatory functions	N	1	9	10	YES	YES	10.5981	0.104	-6.35512	273.21	0.279621	0.132701	0.146919	6.09	0.436019	NO	NO	NO	NO	NO	NO	NO	NO	NO	NO	NO	NO	NO	YES	NO	NO	NO	NO
b3230	P0A7X3	ECK3219	rpsI	1789625	P0A7X3	JW3199	16131120	NP_417697.1	aa	130	Counterclockwise	3377815	3378207	14856.2	30S ribosomal subunit protein S9	Structural component; Ribosomal proteins - synthesis; modification	E	NA	NA	NA	YES	YES	11.9108	0.071	-5.92731	298.55	0.333333	0.232558	0.100775	11.55	0.379845	NO	NO	NO	NO	NO	NO	NO	NO	YES	NO	NO	NO	NO	NO	NO	NO	NO	NO
b3231	P0AA10	ECK3220	rplM	1789626	P0AA10	JW3200	16131121	NP_417698.1	aa	142	Counterclockwise	3378223	3378651	16018.5	50S ribosomal subunit protein L13	Structural component; Ribosomal proteins - synthesis; modification	E	NA	NA	NA	YES	YES	12.7558	0.073	-7.37962	458.73	0.333333	0.22695	0.106383	10.51	0.404255	NO	NO	NO	NO	NO	NO	NO	NO	YES	NO	NO	NO	NO	NO	NO	NO	NO	NO
b3232	P64612	ECK3221	yhcM	1789627	P64612	JW3201	16131122	NP_417699.1	aa	375	Counterclockwise	3378870	3379997	43063.5	putative AFG1-like family P-loop ATPase	NA	N	3	7	10	NO	NO	7.95554	0.106	-6.73719	1325.44	0.286096	0.15508	0.131016	6.92	0.425134	NO	NO	NO	NO	NO	NO	NO	NO	NO	NO	NO	NO	NO	NO	NO	NO	YES	NO
b3239	P64616	ECK3228	yhcO	1789635	P64616	JW3208	16131129	NP_417706.1	aa	90	Counterclockwise	3385857	3386129	10796.1	putative barnase inhibitor	NA	N	2	2	4	NO	YES	7.29229	0.146	-5.13194	772.19	0.382022	0.146067	0.235955	5.24	0.438202	NO	NO	NO	NO	NO	NO	NO	NO	NO	YES	NO	NO	NO	NO	NO	NO	NO	NO
[truncated: 447 more rows]
[truncated: 83 more columns]
