# Supplementary material for: Proteome-wide landscape of solubility limits in a bacterial cell
Source: Sci Rep. 2022 Apr 21;12:6547. doi: 10.1038/s41598-022-10427-1 (PMC9023497; doi:10.1038/s41598-022-10427-1)
Supplement: Supplementary file 6 — Supplementary Information 6. [file 41598_2022_10427_MOESM6_ESM.xlsx]

## Sheet: Soluble – fluorescent aggregate
Protein feature name	10-fold cross-validated AUC of feature in logistic model	Feature P-value	FDR adjusted p-value	Number of proteins included
Fraction of disordered residues (iupredS)	0.687734	3.31786e-22	1.826e-20	1321
Protein length	0.670234	1.89956e-15	1.96e-14	1327
Molecular weigth	0.670155	1.96131e-15	1.96e-14	1327
native expression level (mRNA)	0.66561	1.23216e-19	3.3825e-18	1287
Fraction of disordered residues (EspritzX)	0.658262	6.01972e-16	7.35778e-15	1309
Protein surface	0.657202	7.06778e-11	4.86063e-10	986
foldability	0.656063	4.77236e-21	1.749e-19	1325
Fraction of disordered residues (DisEMBL hotloops)	0.655837	2.68382e-22	1.826e-20	1322
Fraction of disordered residues (PONDR VSL2B)	0.65517	4.85991e-19	1.0692e-17	1322
Protein melting temperature	0.646018	0.473844	0.715628	257
Fraction of disordered residues (iupredL)	0.643841	1.52251e-10	9.83529e-10	967
Fraction of charged residues	0.64275	7.05118e-18	1.2925e-16	1312
Fraction of negatively charged residues	0.64053	1.13089e-16	1.77571e-15	1312
Protein stickiness	0.633111	2.41122e-16	3.31375e-15	1234
Aggregation propensity (TANGO)	0.632794	2.11729e-11	1.55467e-10	1209
Protein hydropathy	0.630781	4.26619e-08	2.30476e-07	750
Native expression level (protein)	0.627213	2.12457e-09	1.22737e-08	841
GRAVY	0.62304	5.39519e-15	4.95e-14	1326
Aggregation energy (PASTA 2.0)	0.619259	4.23941e-06	2.12e-05	547
Relative contact order	0.616296	1.45955e-11	1.14714e-10	1312
Fraction of hydrophobic amino acids	0.614462	3.21134e-13	2.71615e-12	1312
Surface lysine to arginine ratio	0.61282	0.000401418	0.00152103	1234
tAI	0.599492	5.65044e-10	3.45278e-09	1100
Average relative accessible surface area	0.598306	1.04779e-05	5.02174e-05	750
Fraction of surface arginines	0.577519	0.00079091	0.00280645	1234
Surface positive patch size	0.575039	0.000240603	0.000945226	979
Fraction of aggregation-prone residues (AggreScan)	0.572555	0.00120104	0.00412856	1284
Fraction of disordered residues (EspritzNMR)	0.569772	4.39501e-08	2.30476e-07	1276
Protein hydropathy (Kyle-Doolittle)	0.560169	0.00347199	0.0106089	750
Fraction of positively charged residues	0.552477	0.000199547	0.000844237	1312
Protein-protein interactions	0.551562	9.60679e-05	0.00042284	1327
Gene essentiality (KEIO)	0.542891	1.72044e-05	7.88333e-05	966
3-Layer aba sandwich (structure)	0.536522	0.777552	0.976349	994
Alpha-Beta Barrel (structure)	0.533436	0.000211609	0.000862111	994
Metabolism (MultiFun)	0.533347	0.00919526	0.0266178	1327
Regulation (MultiFun)	0.532154	0.00161889	0.00539631	1327
Localization of gene products (MultiFun)	0.531387	0.0127382	0.0350302	1327
Number of genetic interactions	0.5301	0.237192	0.434852	1201
Mainly beta (structure)	0.52625	0.0114612	0.0323264	994
Beta barrel (structure)	0.525165	0.000472826	0.00173369	994
Alpha-beta (structure)	0.525117	0.0457608	0.114402	994
Isoelectric point	0.523306	0.57609	0.833814	1318
Number of negative genetic interactions	0.523083	0.265376	0.470828	1201
Mainly alpha (structure)	0.523073	0.0930682	0.208929	994
Protein folding rate (FoldRate)	0.52258	0.650363	0.917179	1323
Tranlsation (COG J)	0.521107	0.00587063	0.0174532	1327
Roll (structure)	0.521004	0.00187755	0.00607442	994
Orthogonal bundle (structure)	0.51965	0.12204	0.25329	994
Part of protein complex	0.51953	0.114823	0.242894	1327
ibpB chaperone interactor	0.518984	0.00291399	0.00915826	1327
GroEL substrate	0.517825	0.958493	0.976349	1327
DnaK interactor	0.516134	0.15661	0.302459	1327
Tig interactor	0.515908	0.0959824	0.211161	1327
Function Unknown (COG S)	0.51473	0.130094	0.265006	1327
Information transfer (MultiFun)	0.513932	0.211744	0.394776	1327
Information protein (MultiFun)	0.513583	0.156729	0.302459	999
3-Layer(bba) Sandwich (structure)	0.512827	0.071023	0.166224	749
Tim barrel (structure)	0.512633	0.0225671	0.059721	1327
Replication and repair (COG L)	0.512612	0.0233455	0.059721	1327
RNA Infrmation transfer (MultiFun)	0.512275	0.167649	0.317956	1312
Number of positive genetic interactions	0.512073	0.474917	0.715628	1201
Amino Acid metabolism and transport (COG E)	0.511925	0.0233455	0.059721	1327
Cellular processes (MultiFun)	0.511539	0.136603	0.273205	1327
GroES interactor	0.510928	0.0699797	0.166224	1327
Carbohydrate metabolism and transport (COG G)	0.510902	0.0569204	0.139139	1327
Cell structure (MultiFun)	0.50793	0.279596	0.473163	1327
Sandwich (structure)	0.506601	0.285846	0.47641	994
4-Layer Sandwich (structure)	0.506398	0.08961	0.205356	994
Alpha-Beta Complex (structure)	0.505757	0.560031	0.821379	994
DNA information transfer (MultiFun)	0.505655	0.279371	0.473163	1312
IbpA interactor	0.505037	0.354711	0.573797	1327
Distorted Sandwich (structure)	0.504671	0.973292	0.976349	994
Post-translational modification, protein turnover, chaperone functions (COG O)	0.504261	0.432278	0.679293	1327
Cell cycle control and mitosis (COG D)	0.504101	0.110378	0.238071	1327
Ribbon (structure)	0.503445	0.964457	0.976349	994
Single Sheet (structure)	0.503337	0.964457	0.976349	994
Alpha Horseshoe (structure)	0.503305	0.270075	0.471559	994
Alpha-Beta Horseshoe (structure)	0.503098	0.347142	0.569934	994
Cyrptic genes (MultiFun)	0.502699	0.959994	0.976349	1327
Signal Transduction (COG T)	0.502349	0.474018	0.715628	1327
3 Solenoid (structure)	0.502163	0.391452	0.624054	994
Beta Complex (structure)	0.502045	0.970981	0.976349	994
DNA sites (MultiFun)	0.502022	0.965354	0.976349	1327
Intracellular trafficing and secretion (COG U)	0.501923	0.265088	0.470828	1327
General Functional Prediction only (COG R)	0.501813	0.644744	0.917179	1327
Alpha/alpha barrel (structure)	0.5	NA	NA	NA
Clam (structure)	0.5	NA	NA	NA
Clpb interactor	0.5	0.969482	0.976349	1327
Ribosomal Protein LYES5 Chain K domain 2 (structure)	0.5	0.969624	0.976349	994
3-Layer(bab) Sandwich (structure)	0.5	0.968632	0.976349	994
3-layer Sandwich (structure)	0.5	NA	NA	NA
5 Propellor (structure)	0.5	0.969624	0.976349	994
5-stranded Propeller (structure)	0.5	NA	NA	NA
6 Propellor (structure)	0.5	0.969624	0.976349	994
8 Propellor (structure)	0.5	NA	NA	NA
Cell wall/membrane/envelope biogenesis (COG M)	0.498803	0.711899	0.976349	1327
Alpha-beta prism (structure)	0.497999	0.886367	0.976349	994
7 Propellor (structure)	0.497663	0.886367	0.976349	994
Secondary Structure (COG Q)	0.497153	0.838784	0.976349	1327
Defense mechanisms (COG V)	0.496816	0.885783	0.976349	1327
HtpG interactor	0.496637	0.539398	0.801808	1327
Roll (structure)	0.496083	0.805257	0.976349	994
Nucleotide metabolism and transport (COG F)	0.495454	0.772888	0.976349	1327
Extrachromosomal proteins (MultiFun)	0.494828	0.706212	0.976349	1327
Inorganic ion transport and metabolism (COG P)	0.494119	0.873004	0.976349	1327
Lipid metabolism (COG I)	0.493789	0.957642	0.976349	1327
Irregular (structure)	0.492206	0.97461	0.976349	994
Transport (MultiFun)	0.490979	0.782898	0.976349	1327
Few secondary structures (structure)	0.490765	0.97461	0.976349	994
Coenzyme metabolism (COG H)	0.48977	0.958381	0.976349	1327
Transcription (COG K)	0.488869	0.951898	0.976349	1327
Up-down Bundle (structure)	0.486584	0.821307	0.976349	994
Energy production and conversion (COG C)	0.482674	0.883386	0.976349	1327
2-Layer Sandwich (structure)	0.469732	0.976349	0.976349	994
RNA processing and modification (COG A)	NA	NA	NA	NA
Cell motility (COG N)	NA	0.968777	0.976349	1327

## Sheet: Dark – fluorescent aggregate
Protein feature name	10-fold cross-validated AUC of feature in logistic model	Feature P-value	FDR adjusted p-value	Number of proteins included
Protein hydropathy	0.621103	0.776103	0.990438	475
Protein melting temperature	0.60747	0.133629	0.35341	387
Relative contact order	0.59892	0.00417136	0.03753	376
Fraction of surface arginines	0.598912	1.49738e-05	0.00081	931
Protein hydropathy (Kyle-Doolittle)	0.580805	0.890886	0.990438	475
Surface lysine to arginine ratio	0.580628	0.0352771	0.152397	931
Native expression level (protein)	0.573353	0.177352	0.425645	488
Protein surface	0.572486	0.0753776	0.232594	691
Fraction of aggregation-prone residues (AggreScan)	0.56996	5.01133e-07	5.4108e-05	984
Aggregation energy (PASTA 2.0)	0.565532	0.00112179	0.0151441	999
native expression level (mRNA)	0.556736	3.74725e-05	0.00135	987
Fraction of disordered residues (PONDR VSL2B)	0.556652	0.0509425	0.185233	1011
Protein length	0.55612	0.992972	0.992972	1015
Surface positive patch size	0.555504	0.827021	0.990438	686
Information transfer (MultiFun)	0.555332	0.0968945	0.282827	1015
Protein stickiness	0.555231	0.000381998	0.00687596	931
Isoelectric point	0.554881	0.0495976	0.185233	1006
Fraction of disordered residues (iupredL)	0.554438	0.00158391	0.019007	704
Aggregation propensity (TANGO)	0.552669	0.00852926	0.0575725	929
Molecular weigth	0.552188	0.950164	0.990438	1015
Protein folding rate (FoldRate)	0.551297	0.00550254	0.0450943	1013
Fraction of disordered residues (EspritzX)	0.549958	0.00584555	0.0450943	997
Number of genetic interactions	0.54973	0.940946	0.990438	930
GRAVY	0.549122	0.595908	0.958894	1014
Average relative accessible surface area	0.548927	0.908161	0.990438	475
DnaK interactor	0.548425	0.000120524	0.00325415	1015
Fraction of disordered residues (EspritzNMR)	0.547625	0.0730703	0.232106	978
Mainly beta (structure)	0.547458	0.00025439	0.00549482	749
3-Layer aba sandwich (structure)	0.545963	0.818257	0.990438	749
tAI	0.545582	0.0126453	0.0718784	831
Fraction of disordered residues (iupredS)	0.54547	0.00187765	0.0202786	1010
Protein-protein interactions	0.543834	0.00673227	0.0484724	1015
foldability	0.542534	0.690876	0.966557	1013
Fraction of hydrophobic amino acids	0.542341	0.494598	0.864523	1004
Fraction of charged residues	0.54089	0.0401207	0.166655	1004
Fraction of negatively charged residues	0.534485	0.000809259	0.0124857	1004
Mainly alpha (structure)	0.53421	0.106329	0.294449	749
Fraction of disordered residues (DisEMBL hotloops)	0.533337	0.0110218	0.0661307	1012
Fraction of positively charged residues	0.532295	0.973525	0.990438	1004
Metabolism (MultiFun)	0.531883	0.056375	0.196403	1015
Sandwich (structure)	0.529655	0.00290417	0.0285137	749
Part of protein complex	0.528177	0.0645157	0.21774	1015
Regulation (MultiFun)	0.52781	0.0511604	0.185233	1015
RNA Infrmation transfer (MultiFun)	0.526743	0.0216625	0.101719	999
Extrachromosomal proteins (MultiFun)	0.524891	0.0184584	0.0922973	1015
Number of positive genetic interactions	0.524623	0.698069	0.966557	930
Up-down Bundle (structure)	0.524072	0.0159201	0.0859683	749
2-Layer Sandwich (structure)	0.521907	0.13986	0.35341	749
Cellular processes (MultiFun)	0.521495	0.0101332	0.0643754	1015
Alpha-Beta Complex (structure)	0.521134	0.139485	0.35341	749
Number of negative genetic interactions	0.519585	0.831461	0.990438	930
Tranlsation (COG J)	0.519244	0.0188013	0.0922973	1015
Orthogonal bundle (structure)	0.519082	0.246175	0.553894	749
Information transfer protein (MultiFun)	0.513583	0.156729	0.384698	999
3-Layer(bba) Sandwich (structure)	0.512827	0.071023	0.232106	749
Cell wall/membrane/envelope biogenesis (COG M)	0.512045	0.0514537	0.185233	1015
Transcription (COG K)	0.511605	0.102395	0.291018	1015
Alpha-Beta Barrel (structure)	0.511026	0.492905	0.864523	749
Distorted Sandwich (structure)	0.510989	0.971837	0.990438	749
Function Unknown (COG S)	0.510939	0.271439	0.598274	1015
Amino Acid metabolism and transport (COG E)	0.50983	0.140709	0.35341	1015
Localization of gene products (MultiFun)	0.509669	0.493979	0.864523	1015
Cell structure (MultiFun)	0.508966	0.285155	0.615935	1015
Energy production and conversion (COG C)	0.508106	0.2265	0.531528	1015
DNA sites (MultiFun)	0.507193	0.0282631	0.127184	1015
Roll (structure)	0.506102	0.330128	0.699094	749
Replication and repair (COG L)	0.505548	0.444124	0.864523	1015
Ribbon (structure)	0.505506	0.980097	0.990438	749
Single Sheet (structure)	0.505214	0.980097	0.990438	749
Lipid metabolism (COG I)	0.505028	0.231313	0.531528	1015
IbpA interactor	0.504877	0.341706	0.709697	1015
4-Layer Sandwich (structure)	0.504794	0.43688	0.864523	749
Few secondary structures (structure)	0.504644	0.972561	0.990438	749
Irregular (structure)	0.5045	0.972561	0.990438	749
Post-translational modification, protein turnover, chaperone functions (COG O)	0.504187	0.440594	0.864523	1015
Tim barrel (structure)	0.503851	0.623096	0.958894	1015
Transport (MultiFun)	0.503369	0.51231	0.864523	1015
DNA information transfer (MultiFun)	0.503044	0.645475	0.966557	999
ibpB chaperone interactor	0.502968	0.692689	0.966557	1015
3 Solenoid (structure)	0.502466	0.50399	0.864523	749
Nucleotide metabolism and transport (COG F)	0.502131	0.495113	0.864523	1015
Secondary Structure (COG Q)	0.502041	0.460279	0.864523	1015
GroEL substrate	0.501692	0.0810349	0.243105	1015
Signal Transduction (COG T)	0.501655	0.587987	0.958894	1015
Cyrptic genes (MultiFun)	0.501195	0.630384	0.958894	1015
Intracellular trafficing and secretion (COG U)	0.501095	0.630384	0.958894	1015
Alpha/alpha barrel (structure)	0.5	0.978294	0.990438	749
Beta Complex (structure)	0.5	NA	NA	NA
Clam (structure)	0.5	NA	NA	NA
Clpb interactor	0.5	0.971216	0.990438	1015
Ribosomal Protein LYES5 Chain K domain 2 (structure)	0.5	0.981267	0.990438	749
3-Layer(bab) Sandwich (structure)	0.5	NA	NA	NA
3-layer Sandwich (structure)	0.5	NA	NA	NA
5 Propellor (structure)	0.5	0.981267	0.990438	749
5-stranded Propeller (structure)	0.5	NA	NA	NA
6 Propellor (structure)	0.5	0.981267	0.990438	749
7 Propellor (structure)	0.5	0.981267	0.990438	749
8 Propellor (structure)	0.5	NA	NA	NA
Alpha-Beta Horseshoe (structure)	0.498143	0.747486	0.990438	749
Cell cycle control and mitosis (COG D)	0.497864	0.630384	0.958894	1015
Defense mechanisms (COG V)	0.497203	0.898173	0.990438	1015
Alpha-beta prism (structure)	0.496425	0.480547	0.864523	749
Carbohydrate metabolism and transport (COG G)	0.495649	0.697226	0.966557	1015
HtpG interactor	0.495528	0.655933	0.966557	1015
GroES interactor	0.494796	0.74569	0.990438	1015
Beta barrel (structure)	0.48934	0.603764	0.958894	749
Gene essentiality (KEIO)	0.488135	0.509814	0.864523	725
Inorganic ion transport and metabolism (COG P)	0.488049	0.875734	0.990438	1015
Alpha Horseshoe (structure)	0.486895	0.666349	0.966557	749
Roll (structure)	0.485073	0.978717	0.990438	749
Tig interactor	0.483016	0.823023	0.990438	1015
Coenzyme metabolism (COG H)	0.482567	0.820875	0.990438	1015
General Functional Prediction only (COG R)	0.481513	0.951194	0.990438	1015
Alpha-beta (structure)	0.474029	0.777736	0.990438	749
RNA processing and modification (COG A)	NA	NA	NA	NA
Cell motility (COG N)	NA	NA	NA	NA

## Sheet: Soluble – Dark aggregate
Protein feature name	10-fold cross-validated AUC of feature in logistic model	Feature P-value	FDR adjusted p-value	Number of proteins included
native expression level (mRNA)	0.718299	1.27436e-22	1.3589e-20	886
Fraction of charged residues	0.675556	2.4459e-14	6.55375e-13	904
Protein stickiness	0.674707	7.26788e-16	2.59297e-14	859
Fraction of negatively charged residues	0.667086	7.03708e-16	2.59297e-14	904
tAI	0.659703	2.55696e-11	3.91314e-10	769
Aggregation propensity (TANGO)	0.658763	4.23056e-12	9.0522e-11	846
Fraction of disordered residues (iupredS)	0.654508	3.57665e-06	2.12811e-05	913
foldability	0.64474	3.10034e-10	4.14625e-09	918
Native expression level (protein)	0.638613	1.85907e-06	1.24388e-05	595
Fraction of disordered residues (EspritzX)	0.638308	0.000233178	0.00113409	904
Fraction of disordered residues (PONDR VSL2B)	0.635391	9.58735e-08	8.55108e-07	915
Protein hydropathy	0.632949	0.000488726	0.0021789	527
Aggregation energy (PASTA 2.0)	0.627024	7.20982e-12	1.28578e-10	907
Fraction of disordered residues (DisEMBL hotloops)	0.622945	1.08529e-07	8.97154e-07	916
GRAVY	0.621512	1.89469e-08	2.0223e-07	918
Protein surface	0.613304	0.00132457	0.00524923	661
Average relative accessible surface area	0.611036	0.00171393	0.00654967	527
Molecular weigth	0.602103	3.66914e-07	2.80493e-06	920
Fraction of disordered residues (iupredL)	0.599513	0.0190181	0.052178	657
Protein melting temperature	0.599385	0.485931	0.712255	499
Protein length	0.599179	5.40552e-07	3.85913e-06	920
Protein-protein interactions	0.596544	3.07592e-08	2.996e-07	920
Protein folding rate (FoldRate)	0.585246	0.00321779	0.0118725	916
Protein hydropathy (Kyle-Doolittle)	0.578665	0.066424	0.160142	527
Fraction of aggregation-prone residues (AggreScan)	0.573456	9.83928e-09	1.16987e-07	884
Fraction of disordered residues (EspritzNMR)	0.573201	0.0125215	0.0384777	884
Isoelectric point	0.567626	0.205831	0.373287	912
Relative contact order	0.565514	0.525109	0.759279	391
Surface positive patch size	0.563104	0.0119992	0.0384777	655
DnaK interactor	0.56204	2.72026e-06	1.712e-05	920
Alpha-beta (structure)	0.56003	0.226994	0.391747	649
Fraction of hydrophobic amino acids	0.557256	8.94612e-05	0.000478825	904
Fraction of surface arginines	0.556171	0.215515	0.382664	859
Fraction of positively charged residues	0.55483	0.015547	0.0449601	904
Gene essentiality (KEIO)	0.549494	0.000579783	0.00248147	641
Information transfer protein (MultiFun)	0.54892	8.21499e-05	0.000462353	907
Number of genetic interactions	0.545371	0.388995	0.586232	833
Localization of gene products (MultiFun)	0.542433	0.0101919	0.0343424	920
Tranlsation (COG J)	0.539968	0.000112368	0.000572542	920
Information transfer (MultiFun)	0.538251	0.0102706	0.0343424	920
Number of positive genetic interactions	0.537258	0.833147	0.99147	833
Surface lysine to arginine ratio	0.534709	0.745662	0.933353	859
Sandwich (structure)	0.532717	0.000379399	0.00176503	649
Cellular processes (MultiFun)	0.532428	0.000628409	0.00258615	920
Number of negative genetic interactions	0.530865	0.281509	0.442963	833
Extrachromosomal proteins (MultiFun)	0.528109	0.00947481	0.0337935	920
2-Layer Sandwich (structure)	0.527709	0.156096	0.309301	649
Up-down Bundle (structure)	0.526867	0.0137383	0.0408333	649
Alpha-Beta Barrel (structure)	0.526201	0.0166077	0.0467637	649
Beta barrel (structure)	0.524357	0.0417376	0.106331	649
Mainly beta (structure)	0.523508	0.125933	0.274997	649
3-Layer aba sandwich (structure)	0.523357	0.991427	0.99147	649
Function Unknown (COG S)	0.522447	0.0297659	0.0796237	920
ibpB chaperone interactor	0.521406	0.0125862	0.0384777	920
GroEL substrate	0.520368	0.97474	0.99147	920
Cell structure (MultiFun)	0.516531	0.0673495	0.160142	920
RNA Infrmation transfer (MultiFun)	0.515342	0.218154	0.382664	907
Tig interactor	0.51427	0.136321	0.291726	920
Roll (structure)	0.514203	0.14971	0.309301	649
Carbohydrate metabolism and transport (COG G)	0.514202	0.0501592	0.124815	920
Transcription (COG K)	0.513321	0.0989634	0.230198	920
4-Layer Sandwich (structure)	0.51277	0.0339107	0.0884985	649
Cell wall/membrane/envelope biogenesis (COG M)	0.510117	0.112615	0.251039	920
Alpha-Beta Complex (structure)	0.510106	0.331605	0.514228	649
GroES interactor	0.509918	0.279229	0.442963	920
DNA sites (MultiFun)	0.509766	0.966153	0.99147	920
Energy production and conversion (COG C)	0.509406	0.196217	0.361986	920
Post-translational modification, protein turnover, chaperone functions (COG O)	0.508882	0.1909	0.358356	920
Replication and repair (COG L)	0.506338	0.265593	0.437207	920
Tim barrel (structure)	0.506293	0.154429	0.309301	920
PartOfComplex_Ecocyc	0.505925	0.101687	0.2315	920
Cell cycle control and mitosis (COG D)	0.505875	0.154944	0.309301	920
3-Layer(bba) Sandwich (structure)	0.50564	0.278393	0.442963	649
3 Solenoid (structure)	0.50528	0.186836	0.356989	649
Distorted Sandwich (structure)	0.505026	0.258208	0.437207	649
Transport (MultiFun)	0.504897	0.398934	0.592861	920
Lipid metabolism (COG I)	0.504843	0.264465	0.437207	920
Irregular (structure)	0.504713	0.975092	0.99147	649
Alpha Horseshoe (structure)	0.504509	0.186836	0.356989	649
Few secondary structures (structure)	0.504437	0.975092	0.99147	649
Alpha-Beta Horseshoe (structure)	0.504035	0.668939	0.881525	649
Nucleotide metabolism and transport (COG F)	0.503012	0.38704	0.586232	920
Beta Complex (structure)	0.502314	0.982392	0.99147	649
Secondary Structure (COG Q)	0.50194	0.582239	0.809086	920
Alpha/alpha barrel (structure)	0.5	0.978595	0.99147	649
Clam (structure)	0.5	NA	NA	NA
Clpb interactor	0.5	NA	NA	NA
Ribosomal Protein LYES5 Chain K domain 2 (structure)	0.5	NA	NA	NA
3-Layer(bab) Sandwich (structure)	0.5	0.980966	0.99147	649
3-layer Sandwich (structure)	0.5	NA	NA	NA
5 Propellor (structure)	0.5	NA	NA	NA
5-stranded Propeller (structure)	0.5	NA	NA	NA
6 Propellor (structure)	0.5	NA	NA	NA
7 Propellor (structure)	0.5	0.980966	0.99147	649
8 Propellor (structure)	0.5	NA	NA	NA
Amino Acid metabolism and transport (COG E)	0.497582	0.750172	0.933353	920
Intracellular trafficing and secretion (COG U)	0.497286	0.617119	0.84656	920
Defense mechanisms (COG V)	0.497047	0.99147	0.99147	920
Alpha-beta prism (structure)	0.497035	0.573735	0.809086	649
Ribbon (structure)	0.496995	0.668939	0.881525	649
Inorganic ion transport and metabolism (COG P)	0.49668	0.978935	0.99147	920
Signal Transduction (COG T)	0.492516	0.985178	0.99147	920
IbpA interactor	0.492511	0.815266	0.99147	920
Single Sheet (structure)	0.491001	0.668939	0.881525	649
Coenzyme metabolism (COG H)	0.49009	0.857518	0.99147	920
Regulation (MultiFun)	0.488629	0.578823	0.809086	920
Roll (structure)	0.487904	0.834854	0.99147	649
DNA information transfer (MultiFun)	0.4879	0.690056	0.889591	907
Mainly alpha (structure)	0.486799	0.745178	0.933353	649
General Functional Prediction only (COG R)	0.485772	0.675561	0.881525	920
HtpG interactor	0.485115	0.96619	0.99147	920
Orthogonal bundle (structure)	0.475028	0.978828	0.99147	649
Metabolism (MultiFun)	0.455409	0.869726	0.99147	920
RNA processing and modification (COG A)	NA	NA	NA	NA
Cell motility (COG N)	NA	0.980835	0.99147	920
Cyrptic genes (MultiFun)	NA	0.978729	0.99147	920
