# Supplementary material for: Proteome-wide landscape of solubility limits in a bacterial cell
Source: Sci Rep. 2022 Apr 21;12:6547. doi: 10.1038/s41598-022-10427-1 (PMC9023497; doi:10.1038/s41598-022-10427-1)
Supplement: Supplementary file 7 — Supplementary Information 7. [file 41598_2022_10427_MOESM7_ESM.xlsx]

## Sheet: Soluble – fluorescent aggregate
Disordered segment length ≥10						Disordered residues outside segments (length ≥10)
Disordered segment density (Number of disordered regions per total protein length)	log odds ratio associated with one-unit change	p-value				Disorder content outside segments (Number of disordered sites per total protein length)	log odds ratio associated with one-unit change	p-value
DisEMBL hotloops	57.9437	<2e-16				DisEMBL hotloops	3.33667	<2e-16
PONDR VSL2B	72.2405	8.04e-13				PONDR VSL2B	2.83874	9.7e-14
iupredS	113.832	9.91e-11				iupredS	5.4108	1.19e-08
iupredL	94.1286	4.53e-08				iupredL	4.11779	6.03e-07
Espritz X-ray	83.0292	8.4e-10				Espritz X-ray	3.938	1.11e-07
Espritz NMR	40.3425	0.000603				Espritz NMR	2.08515	0.000674

## Sheet: Dark - fluorescent aggregate
Disordered segment length ≥10						Disordered residues outside segments (length ≥10)
Disordered segment density (Number of disordered regions per total protein length)	log odds ratio associated with one-unit change	p-value				Disorder content outside segments (Number of disordered sites per total protein length)	log odds ratio associated with one-unit change	p-value
DisEMBL hotloops	13.8196	0.0943				DisEMBL hotloops	-0.8643	0.0513
PONDR VSL2B	13.9628	0.27				PONDR VSL2B	-0.7805	0.109
iupredS	43.8282	0.0286				iupredS	-2.58943	0.0103
iupredL	44.8675	0.0419				iupredL	-2.70306	0.00349
Espritz X-ray	18.4485	0.263				Espritz X-ray	-1.72432	0.0436
Espritz NMR	18.1788	0.209				Espritz NMR	-1.41586	0.0681

## Sheet: Soluble – Dark aggregate
Disordered segment length ≥10						Disordered residues outside segments (length ≥10)
Disordered segment density (Number of disordered regions per total protein length)	log odds ratio associated with one-unit change	p-value				Disorder content outside segments (Number of disordered sites per total protein length)	log odds ratio associated with one-unit change	p-value
DisEMBL hotloops	39.4128	1.35e-06				DisEMBL hotloops	2.2657	1.46e-07
PONDR VSL2B	52.8851	1.36e-05				PONDR VSL2B	1.91863	1.17e-05
iupredS	46.8395	0.00792				iupredS	1.78074	0.0272
iupredL	36.4163	0.0409				iupredL	0.98672	0.126
Espritz X-ray	52.2051	0.000951				Espritz X-ray	1.6817	0.0208
Espritz NMR	16.7342	0.197				Espritz NMR	0.63426	0.323
