# Supplementary material for: Proteome-wide landscape of solubility limits in a bacterial cell
Source: Sci Rep. 2022 Apr 21;12:6547. doi: 10.1038/s41598-022-10427-1 (PMC9023497; doi:10.1038/s41598-022-10427-1)
Supplement: Supplementary file 8 — Supplementary Information 8. [file 41598_2022_10427_MOESM8_ESM.xlsx]

## Sheet: Soluble – Fluorescent aggregate
Disorder predictor (Fraction of residues per total protein length)	Protein phenotype associated with higher disorder content (Soluble/fluorescent aggregate)	P-value in logistic regression model	Reference
DisEBMBL hotloops	Soluble	P < 10-15	PMID:14604535
PONDR VSL2B	Soluble	P < 10-15	PMID: 16618368
iUpred-Short	Soluble	P < 10-15	PMID: 15955779
iUpred-Long	Soluble	P = 1.196*10-14	PMID: 15955779
espritz X-ray	Soluble	P < 10-15	PMID: 22190692
Espritz NMR	Soluble	P = 6.356*10-6	PMID: 22190692

## Sheet: Soluble – Dark aggregate
Disorder predictor (Fraction of residues per total protein length)	Protein phenotype associated with higher disorder content (Soluble/dark aggregate)	P-value in logistic regression model	Reference
DisEBMBL hotloops	Soluble	P = 1.72*10-9	PMID:14604535
PONDR VSL2B	Soluble	P = 1.023*10-10	PMID: 16618368
iUpred-Short	Soluble	P = 9.848*10-14	PMID: 15955779
iUpred-Long	Soluble	P = 3.321*10-5	PMID: 15955779
espritz X-ray	Soluble	P = 1.335*10-11	PMID: 22190692
Espritz NMR	Soluble	P = 0.0005641	PMID: 22190692
