# Supplementary material for: Proteome-wide landscape of solubility limits in a bacterial cell
Source: Sci Rep. 2022 Apr 21;12:6547. doi: 10.1038/s41598-022-10427-1 (PMC9023497; doi:10.1038/s41598-022-10427-1)
Supplement: Supplementary file 9 — Supplementary Information 9. [file 41598_2022_10427_MOESM9_ESM.xlsx]

## Sheet: Soluble – fluorescent aggregate
Control variable in aggregation phenotype ~ protein disorder logistic regression model -->	Protein hydrophobicity		Protein charge		Protein surface stickiness		Beta-aggregation propensity (Tango predictor)		Aggregation energy (Pasta 2.0)
Disorder predictor (Fraction of residues per total protein length)	coefficient (log odds ratio associated with one-unit change)	p-value	coefficient (log odds ratio associated with one-unit change)	p-value	coefficient (log odds ratio associated with one-unit change)	p-value	coefficient (log odds ratio associated with one-unit change)	p-value	coefficient (log odds ratio associated with one-unit change)	p-value
DisEMBL hotloops	2.9195	8.69e-09	3.385	< 2e-16	3.3775	< 2e-16	3.34149	4.93e-16	4.40903	< 2e-16
PONDR VSL2B	3.9081	1.32e-08	3.344	8.4e-15	3.5277	1.3e-14	3.46239	6.8e-14	4.24739	9.5e-15
iupred Short	8.0949	2.42e-09	8.0367	< 2e-16	8.779	2e-16	8.20053	< 2e-16	9.99228	< 2e-16
iupred Long	4.6972	0.000218	4.4201	5.86e-09	4.822	2.23e-08	4.42795	5.08e-08	5.42838	7.42e-09
espritz X-ray	6.4871	4.44e-07	6.2274	1.57e-13	7.1925	5.76e-15	5.70166	8.52e-11	6.9191	2.69e-12
espritz NMR	1.3924	0.1	3.2592	5.88e-07	3.3379	1.79e-06	3.12555	3.64e-06	3.99728	2.15e-07

## Sheet: Soluble – dark aggregate
Control variable in aggregation phenotype ~ protein disorder logistic regression model -->	Protein hydrophobicity		Protein charge		Protein surface stickiness		Beta-aggregation propensity (Tango predictor)		Aggregation energy (Pasta 2.0)
Disorder predictor (Fraction of residues per total protein length)	coefficient (log odds ratio associated with one-unit change)	p-value	coefficient (log odds ratio associated with one-unit change)	p-value	coefficient (log odds ratio associated with one-unit change)	p-value	coefficient (log odds ratio associated with one-unit change)	p-value	coefficient (log odds ratio associated with one-unit change)	p-value
DisEMBL hotloops	1.8645	5.49e-05	0.8363	0.0778	2.5767	6.79e-08	2.3699	4.76e-07	1.5704	0.000674
PONDR VSL2B	2.3418	2.52e-05	1.4407	0.00681	2.7057	1.28e-06	2.2681	2.35e-05	1.99216	0.000171
iupred Short	3.4148	0.000574	2.1368	0.0225	4.25145	1.88e-05	3.399	0.000358	2.66548	0.00345
iupred Long	1.4707	0.0655	0.2885	0.674329	1.5252	0.0376	0.8421	0.22761	0.5107	0.457
espritz X-ray	2.2317	0.00683	1.7045	0.0423	4.443	8.88e-06	3.1156	0.000627	1.71811	0.0364
espritz NMR	0.7717	0.3201	0.5903	0.426	2.1669	0.00739	1.0019	0.175	0.7748	0.288
