# Supplementary material for: Proteome-wide landscape of solubility limits in a bacterial cell
Source: Sci Rep. 2022 Apr 21;12:6547. doi: 10.1038/s41598-022-10427-1 (PMC9023497; doi:10.1038/s41598-022-10427-1)
Supplement: Supplementary file 10 — Supplementary Information 10. [file 41598_2022_10427_MOESM10_ESM.xlsx]

## Sheet: Soluble – fluorescent aggregate
multivariate logistic regression: solubility ~ disorder + stickiness	Partial effect of protein disorder on solubility		Partial effect of protein stickiness on solubility
Protein disorder type	log odds ratio associated with one-unit change of protein disorder	p-value (disorder)	log odds ratio associated with one-unit change of protein stickiness	p-value (stickiness)
DisEMBL hotloops	3.3775	< 10-15	-4.9307	2.57e-13
PONDR VSL2B	3.5277	1.3e-14	-4.8966	4.49e-13
iupredS	8.779	< 10-15	-5.5713	2.39e-15
iupredL	4.822	2.23e-08	-5.8327	3.54e-12
Espritz X-ray	7.1925	5.76e-15	-5.6471	< 10-15
Espritz NMR	3.3379	3.3379	-5.1653	2.56e-14

## Sheet: Soluble – dark aggregate
multivariate logistic regression: solubility ~ disorder + stickiness	Partial effect of protein disorder on solubility		Partial effect of protein stickiness on solubility
Protein disorder type	log odds ratio associated with one-unit change of protein disorder	p-value (disorder)	log odds ratio associated with one-unit change of protein stickiness	p-value (stickiness)
DisEMBL hotloops	2.5767	6.79e-08	-6.5908	< 10-15
PONDR VSL2B	2.7057	1.28e-06	-6.2345	7.11e-15
iupredS	4.25145	1.88e-05	-6.82021	< 10-15
iupredL	1.5252	0.0376	-6.7177	1.02e-10
Espritz X-ray	4.443	8.88e-06	-6.78727	< 10-15
Espritz NMR	2.1669	0.00739	-6.5036	2.56e-15
