# Supplementary material for: Proteome-wide landscape of solubility limits in a bacterial cell
Source: Sci Rep. 2022 Apr 21;12:6547. doi: 10.1038/s41598-022-10427-1 (PMC9023497; doi:10.1038/s41598-022-10427-1)
Supplement: Supplementary file 11 — Supplementary Information 11. [file 41598_2022_10427_MOESM11_ESM.xlsx]

## Sheet: Disorder,stickiness - abundance
Feature		Correlation coefficient with native protein abundance level (Spearman's Rho)	p-value
Disorder predictor (fraction of disordered residues)	DisEMBL hotloops	0.270925	< 10-15
	PONDR VSL2B	0.233885	2.09*10-13
	iupred Short	0.210866	4.04*10-11
	iupred Long	0.228387	4.67*10-10
	espritz X-ray	0.190781	3.2*10-9
	espritz NMR	0.0896199	0.006157
protein stickiness		-0.31	< 10-15

## Sheet: Partial correlation, charge
Partial correlation, controlling feature: charge
Feature		Partial correlation coefficient with native protein abundance level (Spearman's Rho)	p-value
Disorder predictor (fraction of disordered residues)	DisEMBL hotloops	0.156211	1.18e-06
	PONDR VSL2B	0.13431	3.04e-05
	iupred Short	0.124986	0.000105
	iupred Long	0.16004	1.49e-05
	espritz X-ray	0.110079	0.0007
	espritz NMR	0.032197	0.327

## Sheet: Partial correlation, hydropathy
Partial correlation, controlling feature: hydropathy
Feature		Partial correlation coefficient with native protein abundance level (Spearman's Rho)	p-value
Disorder predictor (fraction of disordered residues)	DisEMBL hotloops	0.3137	9.13098e-17
	PONDR VSL2B	0.285306	5.14508e-14
	iupred Short	0.252176	3.53061e-11
	iupred Long	0.274038	6.34026e-10
	espritz X-ray	0.219267	1.32249e-08
	espritz NMR	0.113883	0.00367156
